# Supplementary material for: Crenigacestat (LY3039478) inhibits osteogenic differentiation of human valve interstitial cells from patients with aortic valve calcification in vitro
Source: Front Cardiovasc Med. 2022 Sep 29;9:969096. doi: 10.3389/fcvm.2022.969096 (PMC9556293; doi:10.3389/fcvm.2022.969096)
Supplement: Supplementary File 2 — Protein expression data (PeaksX Pro output) and results of differential expression analysis. [file Table_1.XLSX]

## Sheet: data
Protein Group	Protein ID	Accession	-10lgP	Coverage (%)	Coverage (%) Sample 10_1	Coverage (%) Sample 10_2	Coverage (%) Sample 10_3	Coverage (%) Sample 11_1	Coverage (%) Sample 11_2	Coverage (%) Sample 11_3	Coverage (%) Sample 12_1	Coverage (%) Sample 12_2	Coverage (%) Sample 12_3	Coverage (%) Sample 13_1	Coverage (%) Sample 13_2	Coverage (%) Sample 13_3	Coverage (%) Sample 14_1	Coverage (%) Sample 14_2	Coverage (%) Sample 14_3	Coverage (%) Sample 15_1	Coverage (%) Sample 15_2	Coverage (%) Sample 15_3	Coverage (%) Sample 1_2	Coverage (%) Sample 1_3	Coverage (%) Sample 2_1	Coverage (%) Sample 2_2	Coverage (%) Sample 2_3	Coverage (%) Sample 3_1	Coverage (%) Sample 3_2	Coverage (%) Sample 3_3	Coverage (%) Sample 4_1	Coverage (%) Sample 4_2	Coverage (%) Sample 4_3	Coverage (%) Sample 5_1	Coverage (%) Sample 5_2	Coverage (%) Sample 5_3	Coverage (%) Sample 6_1	Coverage (%) Sample 6_2	Coverage (%) Sample 6_3	Coverage (%) Sample 7_1	Coverage (%) Sample 7_2	Coverage (%) Sample 7_3	Coverage (%) Sample 8_1	Coverage (%) Sample 8_2	Coverage (%) Sample 8_3	Coverage (%) Sample 9_1	Coverage (%) Sample 9_2	Coverage (%) Sample 9_3	Area Sample 10_1
4	223	Q09666|AHNK_HUMAN	688.32	63	59	58	56	49	48	47	58	59	54	47	46	45	45	44	45	48	47	46	47	46	44	44	43	50	49	48	52	51	49	46	46	44	54	52	51	51	50	50	47	47	44	57	55	53	1.7196E6
8	58	Q15149|PLEC_HUMAN	685.73	73	66	67	62	59	58	56	59	60	58	37	39	34	53	51	49	57	57	53	53	55	50	51	48	60	59	59	59	59	57	52	55	52	61	58	60	61	59	62	55	54	55	63	63	63	1.3915E6
1	190	P21333|FLNA_HUMAN	671.49	74	68	68	67	67	65	62	65	67	65	64	62	64	58	61	61	61	60	62	67	68	66	64	62	67	68	68	68	66	66	70	69	66	64	65	63	70	69	67	68	64	66	68	67	67	2.6604E6
7	60	P35579|MYH9_HUMAN	650.39	76	72	72	71	68	66	66	70	69	70	66	66	60	69	68	67	68	69	66	68	68	61	63	62	70	70	70	70	68	65	71	71	70	69	69	67	73	73	71	67	68	69	72	71	69	1.5225E6
24	202	Q14204|DYHC1_HUMAN	615.72	53	44	44	43	37	33	32	35	37	33	30	29	26	32	30	30	33	34	32	37	35	30	31	30	38	35	35	37	36	34	41	40	36	38	37	34	36	37	34	41	39	39	41	39	36	3.4835E5
10	102	Q9Y490|TLN1_HUMAN	614.52	71	67	65	63	61	58	53	64	63	62	62	59	55	55	54	53	61	62	55	62	61	54	52	51	64	65	59	61	60	56	62	63	61	65	64	57	63	66	63	62	63	63	66	66	63	6.4037E5
16	80	P35580|MYH10_HUMAN	611.20	69	57	56	54	48	50	50	52	50	49	51	52	49	62	61	60	50	51	50	55	56	48	48	47	64	63	61	62	60	60	61	58	59	60	61	57	67	64	65	55	55	57	55	52	53	2.6643E5
29	67	Q01082|SPTB2_HUMAN	584.61	67	59	58	57	51	53	51	51	52	53	48	46	41	49	49	48	53	52	51	54	55	49	49	50	53	51	55	57	54	55	51	51	52	56	56	55	55	55	55	54	53	52	52	51	52	3.869E5
44	380	P02751|FINC_HUMAN	582.74	51	35	33	36	29	27	27	25	27	25	34	32	30	41	40	38	43	40	39	34	34	28	26	27	39	39	38	32	29	29	40	40	40	34	33	32	44	44	42	39	38	37	34	33	31	1.917E5
36	39	Q13813|SPTN1_HUMAN	578.67	71	56	55	53	45	46	42	49	49	46	41	40	37	40	39	39	43	40	40	58	56	49	50	48	51	49	46	51	49	45	57	56	56	49	50	44	57	54	50	56	55	52	45	46	38	2.8675E5
35	185	Q00610|CLH1_HUMAN	566.06	64	55	54	53	44	44	38	48	52	46	47	42	34	43	40	37	46	43	41	53	56	47	46	42	46	46	43	45	46	41	55	58	53	50	47	46	52	49	46	56	57	56	53	52	48	3.3006E5
3	16	P08670|VIME_HUMAN	554.57	95	93	92	92	92	85	83	92	93	92	92	92	83	85	92	85	94	94	93	90	90	88	79	77	93	93	86	92	92	85	91	91	91	92	93	91	93	92	92	92	91	90	92	92	86	5.9555E6
53	236	P12111|CO6A3_HUMAN	552.68	49	44	42	44	27	25	24	40	40	35	24	24	18	25	23	22	30	27	25	23	20	19	19	18	36	33	33	29	26	24	29	27	25	34	29	29	17	15	13	33	31	31	41	38	36	3.6221E5
48	273	Q14315|FLNC_HUMAN	546.18	53	34	31	30	29	31	30	27	25	27	43	39	38	37	37	35	35	34	32	41	41	37	37	37	39	38	38	33	32	33	42	42	40	33	31	28	34	34	31	37	35	37	31	32	31	1.2924E5
9	35	P14618|KPYM_HUMAN	544.70	82	79	80	80	78	77	74	79	79	77	77	77	76	77	77	77	78	77	77	74	73	74	74	73	79	77	77	79	79	77	74	74	73	79	79	77	79	77	77	77	76	75	79	77	77	2.7265E6
18	72	P12814|ACTN1_HUMAN	537.38	80	73	71	72	73	69	66	72	70	70	70	69	70	71	70	67	70	66	67	75	71	71	70	66	74	71	70	74	69	69	78	75	74	73	72	70	76	75	71	78	73	74	70	68	68	4.8997E5
66	204	Q9P2E9|RRBP1_HUMAN	535.99	51	48	47	48	46	46	45	44	46	45	44	44	43	44	45	43	45	46	46	39	37	36	38	37	47	45	46	46	48	42	39	40	40	45	47	46	43	45	43	38	39	37	49	48	46	2.6329E5
25	83	O43707|ACTN4_HUMAN	533.31	77	69	68	68	67	62	62	69	66	64	67	66	63	63	62	60	62	62	60	70	68	63	70	64	68	67	67	71	64	62	75	72	68	66	70	62	74	70	69	75	72	70	64	64	62	3.1365E5
90	463	Q07954|LRP1_HUMAN	533.23	32	24	24	21	14	14	13	17	15	16	20	19	14	20	17	18	19	18	18	12	11	9	12	11	20	19	19	20	20	16	8	7	6	20	23	24	17	15	16	16	14	13	20	17	19	1.0643E5
60	193	O75369|FLNB_HUMAN	531.70	59	38	35	34	28	27	25	27	28	30	31	31	28	38	37	34	28	26	29	38	39	36	34	33	46	41	44	41	43	39	41	39	40	42	46	43	47	46	43	37	39	38	34	33	28	9.594E4
100	268	Q92616|GCN1_HUMAN	531.52	49	31	31	31	23	24	19	20	24	21	19	17	18	20	22	19	22	23	22	25	28	21	24	22	24	26	20	24	24	20	28	27	23	22	24	22	21	19	20	34	29	30	24	26	22	6.2612E4
54	124	P46940|IQGA1_HUMAN	530.53	63	51	48	46	43	43	37	46	44	43	44	39	37	41	37	35	43	42	41	48	46	45	44	45	43	42	43	44	43	40	52	51	47	44	41	42	47	44	43	54	49	48	46	47	43	2.6594E5
31	31	P02545|LMNA_HUMAN	530.17	75	71	73	71	69	67	68	71	72	72	70	67	66	71	67	69	71	70	71	65	67	64	65	67	68	69	70	71	70	70	69	68	67	72	72	72	72	70	70	70	70	67	71	70	69	1.0759E6
72	364	P46821|MAP1B_HUMAN	529.18	48	41	40	42	34	30	31	38	35	37	30	26	24	29	30	28	40	39	32	32	31	30	28	27	32	29	31	33	34	33	30	33	27	36	35	33	32	28	27	31	35	31	38	42	34	1.7879E5
2	6	P04406|G3P_HUMAN	529.01	93	91	91	91	85	76	74	91	89	80	87	87	76	76	74	74	89	76	76	84	76	73	73	76	89	74	76	87	89	76	84	76	74	89	79	76	89	76	76	86	87	76	89	79	79	3.5534E6
33	88	P18206|VINC_HUMAN	528.04	74	70	68	69	67	66	64	66	65	67	62	61	60	61	60	58	65	62	60	64	63	63	57	55	67	67	69	63	67	61	60	60	58	66	65	66	65	67	62	65	63	63	68	67	65	6.9942E5
91	348	P78527|PRKDC_HUMAN	521.82	35	25	24	23	16	13	13	14	16	15	16	14	12	16	18	15	17	18	16	23	20	20	21	19	20	18	18	22	20	18	18	20	17	21	21	18	14	14	12	27	27	26	18	19	16	6.8523E4
119	306	Q8IVF2|AHNK2_HUMAN	520.51	29	20	20	18	13	12	10	14	13	13	10	11	8	8	9	9	18	18	15	6	7	7	8	6	10	10	9	6	5	5	8	8	7	8	8	8	14	14	13	5	5	4	23	22	20	1.9344E5
40	525	P68104|EF1A1_HUMAN	519.19	74	72	67	67	68	73	60	65	67	67	66	67	61	63	55	39	63	71	60	66	66	66	63	57	63	61	63	68	68	60	65	63	63	63	68	60	66	61	57	65	65	61	66	66	60	6.7645E5
56	281	P49327|FAS_HUMAN	518.63	52	45	41	42	33	27	27	41	41	40	34	32	26	33	31	31	35	34	32	35	35	31	29	29	39	38	36	42	39	37	35	34	30	41	42	37	34	30	31	42	41	39	44	38	36	2.1987E5
39	56	P13639|EF2_HUMAN	517.30	80	73	71	65	65	51	50	68	66	59	62	60	54	71	57	51	58	59	56	54	57	48	48	44	61	55	49	64	57	51	57	55	50	67	57	58	60	60	53	69	61	61	62	56	52	5.4257E5
75	213	Q9NZM1|MYOF_HUMAN	505.63	59	42	41	40	36	33	32	31	32	29	47	45	43	41	38	38	36	36	37	46	46	41	41	41	40	40	39	37	34	36	40	36	33	35	36	38	32	31	33	45	43	43	39	38	37	1.055E5
50	105	P55072|TERA_HUMAN	503.85	72	65	64	63	65	59	55	64	63	64	65	63	54	55	61	54	64	65	53	62	57	65	52	53	62	58	56	65	63	56	62	63	62	68	62	63	60	65	58	66	64	66	63	70	63	3.1481E5
61	79	Q07065|CKAP4_HUMAN	500.39	78	71	71	68	72	69	67	72	69	69	73	74	71	75	76	73	72	70	69	68	68	64	68	66	71	67	66	76	75	72	68	70	67	77	73	70	69	71	66	71	68	68	71	73	68	5.325E5
89	111	P07814|SYEP_HUMAN	500.04	65	54	51	53	46	43	41	44	45	45	43	41	34	45	43	44	52	46	45	43	42	30	34	34	42	40	40	43	38	39	41	41	39	44	41	41	36	34	37	49	47	46	53	50	47	9.1551E4
41	147	P08238|HS90B_HUMAN	496.66	67	60	59	60	63	48	48	64	54	59	54	54	50	63	51	51	54	52	51	56	50	53	47	48	58	54	51	53	54	51	50	51	50	57	54	49	52	50	53	58	56	51	61	58	52	3.5988E5
28	302	P11021|BIP_HUMAN	494.85	59	56	57	57	56	58	58	59	59	59	57	56	56	56	56	56	58	59	58	54	54	54	54	54	56	56	56	57	58	58	54	54	54	56	56	56	56	56	56	56	55	56	58	59	58	1.097E6
49	216	P07900|HS90A_HUMAN	493.27	62	59	54	54	52	47	45	60	54	53	54	51	42	52	51	50	51	53	54	51	51	47	48	45	52	52	52	54	53	49	51	52	51	53	55	51	53	51	52	55	53	51	52	54	53	2.8928E5
6	15	P63261|ACTG_HUMAN	489.38	95	83	74	81	91	91	74	83	85	74	91	77	74	77	77	74	87	85	77	88	82	82	74	73	85	77	74	83	83	74	72	74	76	91	85	74	88	77	74	84	74	74	85	74	74	1.6418E5
43	186	P14625|ENPL_HUMAN	486.74	66	60	54	53	55	55	49	61	57	53	53	49	49	50	51	46	51	52	49	51	51	49	55	53	51	52	52	54	54	53	55	52	50	56	55	52	52	50	50	59	52	51	58	55	52	6.0848E5
26	12	P06733|ENOA_HUMAN	486.21	82	80	79	78	78	78	70	79	79	79	77	79	71	73	73	71	77	78	70	74	74	74	71	66	78	78	74	74	74	66	76	74	74	78	78	69	78	78	66	75	74	74	79	79	80	1.6279E6
5	14	P60709|ACTB_HUMAN	485.76	95	83	74	81	91	91	74	83	85	74	91	77	74	77	77	74	87	85	77	88	82	82	74	73	85	77	74	83	83	74	72	74	76	91	85	74	88	77	74	84	73	73	85	74	74	2.5188E5
37	73	P11142|HSP7C_HUMAN	481.62	76	63	64	64	69	57	57	61	65	63	63	63	55	68	55	57	60	61	62	63	58	59	58	56	60	59	59	57	57	57	64	64	61	69	60	57	63	64	66	64	65	63	64	64	60	5.4856E5
86	125	P53621|COPA_HUMAN	480.64	63	52	51	48	44	40	36	45	42	43	41	41	39	42	42	35	45	46	39	44	41	40	39	36	49	47	42	48	46	44	52	46	46	45	49	43	44	43	40	52	47	48	49	50	45	1.328E5
11	94	P07437|TBB5_HUMAN	479.48	85	85	85	77	77	77	76	77	77	77	77	77	73	85	76	76	77	77	73	73	72	72	72	72	77	77	76	85	77	77	72	72	72	77	74	77	77	74	77	83	74	74	77	77	77	4.5194E5
146	85	Q8WWI1|LMO7_HUMAN	478.54	47	38	40	36	34	32	33	36	37	41	18	19	17	28	30	29	24	25	21	23	19	18	18	15	33	33	30	30	30	26	19	20	21	25	26	26	29	27	27	18	23	18	41	39	34	1.0607E5
17	74	P07355|ANXA2_HUMAN	478.32	83	83	83	81	83	80	79	80	83	80	80	76	78	71	76	71	79	77	71	72	73	69	72	63	80	80	77	83	83	79	72	72	70	80	80	80	76	79	75	74	74	74	80	83	80	3.1355E6
84	183	P22314|UBA1_HUMAN	477.63	60	56	53	53	43	33	33	56	50	50	41	41	32	33	30	30	40	37	36	47	43	38	36	33	42	42	37	40	38	33	51	46	48	44	44	40	44	40	38	54	47	51	51	49	42	2.6958E5
92	82	Q14764|MVP_HUMAN	476.26	77	67	55	55	50	48	40	63	55	52	56	54	54	54	52	47	55	54	55	53	48	46	47	41	53	56	55	52	50	51	51	48	48	56	53	52	55	54	54	56	48	41	58	52	55	1.4333E5
42	65	P07237|PDIA1_HUMAN	475.53	83	72	75	72	66	61	60	69	67	67	66	60	60	60	60	60	63	60	63	65	65	64	58	54	66	66	60	66	66	60	65	65	65	73	66	63	67	66	66	66	66	65	66	67	60	1.2806E6
15	98	P68371|TBB4B_HUMAN	475.32	85	85	85	76	76	76	76	76	76	76	76	76	72	85	76	76	76	76	73	73	72	72	72	72	76	76	76	85	76	76	72	72	72	76	74	76	76	74	76	82	73	73	76	76	76	5.5479E4
30	20	P04075|ALDOA_HUMAN	475.10	88	86	86	86	86	88	86	88	88	88	86	86	86	88	88	86	86	86	86	83	84	81	84	84	86	88	88	86	86	88	84	84	84	88	88	88	84	88	86	86	86	84	88	86	88	9.474E5
131	375	P98095|FBLN2_HUMAN	474.98	51	28	28	27	26	24	24	25	27	32	21	19	17	28	32	26	15	16	15	20	20	23	23	23	39	36	40	42	41	37	30	32	31	42	43	42	42	42	42	24	25	22	26	26	30	1.2673E5
81	38	P29401|TKT_HUMAN	474.14	85	77	76	69	61	52	47	82	65	71	57	55	48	54	54	43	63	61	60	62	62	61	58	58	67	61	56	67	59	58	68	63	57	67	60	62	63	60	61	78	65	68	69	60	62	2.9707E5
452	466	P98160|PGBM_HUMAN	473.24	24	8	8	5	2	2	1	3	3	2	2	3	1	12	10	12	13	14	13	1	3	1	0	1	5	7	5	4	5	4	8	7	7	7	8	8	18	16	17	3	2	3	5	4	5	1.3458E4
46	5	P00558|PGK1_HUMAN	473.02	87	81	81	79	80	81	79	81	81	79	79	77	76	83	79	77	78	79	76	79	77	77	77	75	80	80	78	82	79	77	79	79	79	81	80	78	81	80	78	81	77	79	81	81	79	7.7836E5
185	62	Q15075|EEA1_HUMAN	470.60	62	43	37	34	32	27	27	35	37	39	45	41	38	27	29	30	39	38	40	41	44	36	37	40	27	31	33	27	25	22	35	34	31	27	28	31	24	23	21	40	43	44	43	40	35	4.1964E4
76	112	Q01518|CAP1_HUMAN	470.24	74	74	67	67	67	61	61	70	69	67	67	62	60	55	47	47	65	60	60	62	62	60	59	59	69	62	61	67	64	61	65	67	62	69	62	62	69	67	62	69	67	67	67	67	63	2.5878E5
65	25	P08133|ANXA6_HUMAN	470.04	83	75	77	71	73	72	73	73	73	70	68	64	61	64	63	59	67	64	61	66	64	63	63	62	73	70	69	70	68	68	66	66	65	70	66	67	70	70	70	65	66	63	73	73	71	4.0356E5
78	30	P11216|PYGB_HUMAN	468.19	65	63	63	60	46	47	49	56	60	53	40	40	37	43	42	43	44	43	44	57	56	47	47	43	57	49	49	49	45	49	61	62	59	51	49	46	63	61	56	61	61	58	60	56	52	1.4189E5
228	307	Q12955|ANK3_HUMAN	467.73	19	9	9	9	6	5	6	2	1	4	11	11	10	12	10	11	15	15	13	10	10	6	7	7	11	9	9	5	5	5	11	12	9	6	8	7	10	9	9	11	11	10	11	8	7	1.0109E4
58	59	P26038|MOES_HUMAN	466.62	79	73	71	68	67	69	63	73	70	69	69	67	65	71	68	66	72	70	66	69	68	65	66	61	72	67	67	70	66	61	73	69	65	70	71	66	69	66	65	72	68	64	72	68	70	2.2616E5
125	92	P40939|ECHA_HUMAN	466.38	69	61	63	61	54	45	45	60	55	56	50	46	42	42	40	33	50	45	41	56	50	56	47	42	57	48	45	57	51	48	57	56	57	58	59	51	56	57	49	58	59	57	55	51	53	1.5653E5
87	159	Q05682|CALD1_HUMAN	462.26	49	41	40	40	43	47	42	45	40	46	42	42	39	42	45	41	35	41	37	45	42	36	36	37	46	46	46	42	45	39	43	44	38	45	45	40	47	45	42	34	38	36	46	46	44	1.6301E5
94	71	Q7KZF4|SND1_HUMAN	461.85	74	65	63	54	52	46	44	66	54	54	50	48	41	47	44	42	50	51	45	54	50	42	50	37	54	49	50	56	45	43	58	51	52	57	49	50	54	52	47	62	57	53	56	52	46	1.6101E5
147	61	Q86UP2|KTN1_HUMAN	461.79	57	45	48	42	31	29	28	38	40	35	29	32	29	32	29	32	31	35	33	35	38	38	35	35	32	31	32	36	39	38	37	35	35	36	39	37	33	38	30	38	41	40	36	35	35	6.4514E4
83	76	O75083|WDR1_HUMAN	461.04	81	70	67	71	65	67	67	79	70	71	67	58	56	66	63	62	65	64	65	65	65	65	63	63	68	64	69	69	67	67	71	70	65	71	69	69	67	69	69	70	66	66	70	67	68	3.2266E5
47	28	Q16555|DPYL2_HUMAN	460.37	79	77	69	74	68	59	57	74	68	68	76	64	50	52	56	58	60	51	53	64	66	62	62	57	74	68	59	76	68	59	74	66	66	76	76	63	70	70	70	76	76	66	68	68	65	7.9381E5
109	108	O00159|MYO1C_HUMAN	459.94	58	52	45	46	41	41	40	42	42	41	34	33	34	36	34	36	42	37	37	47	44	37	39	39	43	45	42	45	42	37	50	51	43	41	39	41	43	41	42	51	48	46	48	45	42	1.1849E5
22	224	Q13885|TBB2A_HUMAN	459.62	76	76	70	76	76	76	69	76	76	76	76	70	67	70	70	62	76	76	67	74	73	67	60	66	76	70	76	76	70	70	73	67	73	76	74	76	76	74	76	74	67	68	76	76	76	2.5985E4
93	54	P50395|GDIB_HUMAN	459.10	84	76	84	82	76	76	71	82	82	82	75	70	73	75	66	63	76	74	75	82	82	75	75	73	76	76	75	79	76	76	82	82	82	82	76	75	82	75	75	82	82	80	83	82	79	1.616E5
57	29	P13489|RINI_HUMAN	458.97	89	86	82	75	75	76	70	86	79	80	80	78	75	75	76	75	76	75	72	76	73	73	73	69	76	76	76	77	76	73	83	76	76	85	76	75	80	82	75	83	83	76	87	75	76	3.4635E5
96	234	P27816|MAP4_HUMAN	458.01	67	58	54	54	50	49	47	50	51	48	50	49	44	49	51	51	47	55	51	44	44	44	44	43	49	51	46	53	53	52	48	51	41	50	52	47	54	50	51	45	47	48	52	56	54	1.2784E5
21	7	P62736|ACTA_HUMAN	457.89	96	95	91	79	88	87	76	94	81	79	89	80	71	76	75	71	89	75	75	85	79	72	72	71	81	89	79	86	89	77	83	86	71	85	80	77	82	79	78	79	84	70	81	79	78	1.1667E4
401	486	Q7Z6Z7|HUWE1_HUMAN	457.17	21	13	13	12	6	7	6	6	6	7	6	6	4	7	7	5	8	9	6	5	5	3	3	3	8	7	6	11	9	9	4	3	4	10	11	8	4	5	4	5	6	6	9	8	8	2.8831E4
70	1	P67936|TPM4_HUMAN	456.89	94	87	87	87	87	88	87	87	87	87	87	84	88	87	87	87	87	84	87	83	83	78	78	78	87	87	87	87	87	87	84	84	83	87	90	87	88	87	87	83	83	83	87	87	87	2.1637E5
112	331	Q01813|PFKAP_HUMAN	456.49	55	54	54	47	42	44	44	50	50	50	43	39	39	43	43	43	44	43	43	45	44	41	39	41	44	43	44	43	42	43	44	51	44	50	43	46	43	43	42	52	50	47	54	43	47	1.4536E5
184	212	Q8WUM4|PDC6I_HUMAN	456.43	65	57	44	50	40	37	33	51	45	47	30	30	29	38	33	39	40	36	39	41	38	36	37	33	40	33	42	40	41	39	37	39	35	48	43	44	43	42	38	43	51	46	53	48	40	9.597E4
103	444	P05023|AT1A1_HUMAN	456.43	46	42	43	40	37	33	31	38	36	33	39	35	33	35	36	32	37	35	32	40	36	39	34	38	40	33	34	39	37	33	42	42	39	40	40	36	39	44	36	43	41	41	40	37	34	8.5669E4
167	134	P42704|LPPRC_HUMAN	456.41	49	40	40	35	26	24	25	28	26	28	28	28	28	29	29	26	33	30	32	32	32	32	29	31	29	27	25	32	27	24	21	17	17	30	27	26	17	13	15	42	37	43	31	35	28	5.4021E4
80	24	P10809|CH60_HUMAN	456.02	83	67	66	67	66	55	53	69	67	69	66	63	61	70	57	49	68	61	60	63	61	59	53	56	57	57	55	57	55	53	68	64	56	58	54	61	55	55	53	68	69	70	66	62	62	2.3821E5
194	100	P42224|STAT1_HUMAN	455.96	66	40	41	38	39	34	29	32	33	32	32	35	34	44	45	42	37	33	29	35	38	32	30	35	45	43	41	41	35	34	62	63	60	37	34	38	61	61	59	42	40	40	39	34	36	3.8245E4
116	371	O00410|IPO5_HUMAN	454.04	53	45	49	42	41	40	36	33	37	39	44	41	38	38	40	38	43	41	39	42	42	38	34	35	39	42	37	42	42	33	43	44	44	43	40	34	44	42	40	43	49	45	44	43	41	6.2285E4
27	95	P04350|TBB4A_HUMAN	453.22	78	78	78	66	66	69	69	69	66	69	69	65	66	78	69	65	69	69	62	67	62	66	62	64	69	69	69	78	65	69	66	62	66	69	67	66	66	63	69	72	63	67	69	69	69	1.3365E4
149	51	P33176|KINH_HUMAN	453.17	65	52	54	55	56	49	48	49	50	49	53	43	45	48	51	41	53	53	49	51	51	43	42	39	49	46	48	50	48	46	50	46	43	53	50	47	52	49	50	55	58	57	50	52	50	5.0091E4
157	115	Q9Y678|COPG1_HUMAN	453.05	70	58	55	56	45	43	42	45	53	46	44	38	35	47	40	41	48	42	42	48	45	36	33	32	58	49	44	50	48	41	49	47	39	47	48	43	49	47	43	59	57	48	61	49	45	8.0656E4
140	339	P23634|AT2B4_HUMAN	452.91	42	36	33	34	30	28	27	29	26	31	34	33	30	32	29	30	33	32	29	36	35	30	30	27	32	34	31	33	29	28	35	34	34	31	32	30	32	31	29	33	33	34	34	32	31	6.7659E4
129	90	P34932|HSP74_HUMAN	452.63	60	53	57	49	48	48	44	51	51	50	50	44	39	43	42	39	44	45	47	46	52	46	47	46	51	47	44	48	50	46	51	52	49	50	51	47	52	43	46	49	55	50	50	51	46	7.2327E4
62	22	P04083|ANXA1_HUMAN	452.32	75	71	69	69	69	69	72	71	69	71	72	69	69	69	72	72	69	69	69	66	68	68	67	68	69	69	69	69	69	69	66	66	68	72	69	72	72	69	72	68	71	68	71	72	72	7.4297E5
772	133	P20591|MX1_HUMAN	451.90	77	0	0	0	0	0	0	0	0	0	0	0	0	0	0	0	0	0	0	0	0	0	2	2	0	0	0	0	0	0	76	73	64	0	0	0	73	69	65	0	0	0	0	0	0
216	344	P54289|CA2D1_HUMAN	451.55	42	38	39	37	35	35	31	34	37	37	32	30	31	34	29	27	35	37	35	30	32	30	30	28	31	30	26	33	30	27	34	32	32	31	33	32	28	26	30	31	32	32	38	37	33	1.1302E5
113	316	P05556|ITB1_HUMAN	450.96	45	42	39	37	38	38	36	42	38	36	39	39	37	38	38	38	38	38	38	38	38	38	37	38	38	39	36	38	38	38	37	38	38	38	38	39	38	38	36	38	38	36	38	38	38	2.6261E5
251	52	O94832|MYO1D_HUMAN	450.63	56	41	42	40	36	34	28	36	31	35	27	21	20	25	28	20	30	22	27	41	39	42	47	39	40	43	41	41	37	37	40	43	39	37	39	36	39	31	34	46	48	44	42	41	38	6.773E4
122	342	P19367|HXK1_HUMAN	450.43	50	41	44	42	40	39	39	39	42	42	38	38	35	38	38	35	39	39	36	41	41	40	39	39	39	37	39	39	38	36	44	41	41	39	38	39	43	40	39	43	42	41	42	40	39	1.4065E5
13	17	Q71U36|TBA1A_HUMAN	448.95	94	75	64	63	79	63	58	75	63	75	63	63	63	67	61	57	63	63	58	65	67	61	61	56	63	63	63	68	63	63	81	72	67	68	64	63	63	63	63	89	70	81	79	63	63	2.251E4
102	271	P15144|AMPN_HUMAN	447.61	49	47	44	44	37	38	30	45	39	43	30	27	24	25	26	27	34	34	29	37	36	33	31	27	36	34	31	34	34	25	37	36	37	34	34	29	44	37	34	40	37	37	40	37	36	2.3848E5
99	27	P11413|G6PD_HUMAN	446.88	87	70	76	75	58	57	55	77	77	73	68	53	57	57	53	54	65	58	52	72	62	70	74	69	61	67	57	75	71	63	75	74	74	73	79	60	60	59	64	84	79	79	71	67	53	3.7473E5
164	455	P07996|TSP1_HUMAN	445.64	42	35	32	35	38	37	36	34	36	34	25	22	20	22	21	25	14	16	11	30	28	13	19	15	36	36	38	35	34	31	32	31	29	31	32	26	32	34	33	23	19	22	37	38	37	8.408E4
133	4	P13797|PLST_HUMAN	444.54	78	65	67	57	53	57	48	63	62	61	63	54	48	55	54	45	59	57	47	65	57	51	41	47	55	53	53	60	55	46	72	67	67	57	53	55	60	57	52	71	69	63	57	62	55	1.0861E5
249	144	Q3SY69|AL1L2_HUMAN	444.15	66	56	51	48	38	37	34	49	43	36	28	28	22	34	32	33	36	39	35	35	39	34	31	33	35	36	35	35	32	26	31	31	27	41	33	30	26	29	25	48	44	46	43	40	39	8.0199E4
88	40	P07951|TPM2_HUMAN	444.05	74	71	66	66	71	71	69	72	69	72	62	60	60	65	69	65	55	60	55	66	59	50	58	60	71	69	69	71	69	69	65	65	64	65	69	69	71	71	69	61	54	61	71	72	72	7.2828E4
144	48	P78371|TCPB_HUMAN	443.65	80	70	67	67	61	54	50	73	72	69	61	58	58	69	57	46	59	58	55	63	60	52	52	46	59	57	54	66	57	54	67	61	61	61	57	53	57	55	55	69	69	72	67	66	55	1.4305E5
154	229	Q00341|VIGLN_HUMAN	442.46	42	37	37	38	34	32	28	38	36	37	33	34	28	36	36	32	37	33	37	16	18	19	21	19	39	37	34	36	35	37	16	16	14	35	37	34	35	33	32	29	25	25	37	39	36	9.6139E4
187	130	Q9Y4L1|HYOU1_HUMAN	442.06	44	39	39	36	26	26	24	37	36	39	27	24	21	27	29	24	35	31	29	28	31	30	27	26	33	28	26	37	34	32	32	33	30	37	38	35	30	31	28	35	33	35	31	25	26	9.4398E4
64	609	P50454|SERPH_HUMAN	441.76	71	71	62	62	62	62	56	62	62	62	62	62	56	62	62	56	62	56	56	61	55	53	53	50	62	62	56	62	61	56	58	61	58	62	59	56	61	62	59	61	61	61	62	62	56	6.4102E5
63	46	P30101|PDIA3_HUMAN	441.21	74	66	66	66	65	65	66	66	66	66	69	69	58	65	60	59	65	65	66	72	68	68	68	68	66	66	66	65	66	65	68	68	68	69	69	69	66	66	66	68	68	68	66	66	69	5.9709E5
77	3	P00338|LDHA_HUMAN	440.81	89	85	85	73	73	66	66	87	81	73	73	65	65	77	66	56	73	66	55	71	64	64	64	53	81	66	70	81	73	70	79	79	70	81	73	66	81	81	66	82	81	81	83	70	70	5.645E5
403	222	Q9Y4G6|TLN2_HUMAN	440.46	34	11	10	9	6	6	4	6	6	7	10	7	6	6	5	6	6	6	5	13	13	21	16	17	9	8	10	9	12	11	11	9	9	14	15	13	6	8	7	23	18	18	6	6	6	5.5442E3
422	292	Q9UPN3|MACF1_HUMAN	440.36	15	7	7	6	5	4	5	3	4	4	3	3	2	3	3	2	4	4	4	3	2	1	1	1	5	4	5	4	4	3	2	2	2	3	4	3	4	4	4	2	2	2	6	6	5	1.8285E4
220	175	Q14247|SRC8_HUMAN	439.79	61	46	49	44	51	51	45	55	51	47	46	44	37	43	45	42	47	53	45	45	43	50	48	48	56	51	53	52	54	51	46	45	45	43	44	46	53	51	46	36	33	42	48	58	53	5.2932E4
19	33	Q9BQE3|TBA1C_HUMAN	439.24	90	75	64	64	74	63	59	75	64	75	63	63	63	63	61	57	64	64	59	65	68	61	61	56	64	64	64	64	64	64	77	67	67	64	64	64	64	64	63	90	70	81	75	64	64	4.9577E4
199	129	P35221|CTNA1_HUMAN	438.96	62	57	53	52	46	47	44	44	43	37	44	42	38	43	46	37	46	47	43	41	39	38	37	39	51	49	47	46	45	45	40	37	36	44	46	46	50	45	45	45	45	42	51	45	45	7.1376E4
137	121	P25705|ATPA_HUMAN	438.95	69	55	56	55	58	56	46	57	55	57	57	53	55	57	50	50	52	59	48	53	49	54	55	49	55	55	51	57	55	50	54	55	54	59	56	56	56	58	55	65	59	60	59	61	52	2.2738E5
234	137	O94925|GLSK_HUMAN	438.93	57	57	57	53	53	43	39	57	57	57	43	34	24	36	31	30	46	43	37	49	49	49	48	50	44	39	38	51	42	38	46	35	39	56	39	46	37	37	32	57	57	57	51	49	50	1.4163E5
98	138	Q16881|TRXR1_HUMAN	438.83	63	60	61	62	45	43	34	60	61	59	57	51	47	46	50	43	56	50	47	59	59	49	55	43	59	55	45	51	55	41	53	59	53	59	49	52	59	59	59	59	59	59	59	59	55	1.8343E5
136	430	Q9BSJ8|ESYT1_HUMAN	438.34	50	39	39	40	30	29	28	40	38	36	38	38	36	37	34	28	38	37	32	37	36	38	37	36	37	37	36	40	40	37	40	37	37	41	39	39	35	33	30	45	38	42	38	38	36	9.7388E4
20	522	P68133|ACTS_HUMAN	437.95	90	78	80	74	70	69	65	83	76	79	77	76	65	70	69	65	83	69	69	68	68	66	66	65	76	78	68	69	78	66	72	76	60	74	69	66	71	68	67	68	73	70	70	68	67
134	330	P53396|ACLY_HUMAN	437.70	49	43	42	41	35	37	32	40	40	37	35	34	29	39	35	33	36	36	38	33	34	31	32	29	42	38	36	39	39	34	40	38	31	38	41	37	30	31	32	40	37	35	40	40	37	1.1427E5
38	44	P08758|ANXA5_HUMAN	437.00	90	83	77	78	74	74	71	90	82	82	72	72	70	67	67	67	67	69	67	82	79	77	69	65	67	67	67	80	78	72	80	83	80	77	67	67	78	78	70	82	74	81	78	69	72	1.3234E6
265	233	Q14203|DCTN1_HUMAN	436.07	50	37	40	31	26	24	24	27	24	25	27	28	23	20	23	22	28	24	27	32	31	22	31	24	27	29	25	26	24	23	27	30	32	29	30	30	26	27	24	32	30	33	31	31	31	3.6544E4
159	151	P06737|PYGL_HUMAN	434.57	58	55	51	45	43	40	44	47	49	40	37	34	30	30	30	31	34	35	31	45	40	39	42	37	43	42	44	43	44	45	42	41	39	43	46	45	50	47	43	51	47	46	46	42	41	5.3612E4
34	240	Q13509|TBB3_HUMAN	434.07	73	72	72	72	57	54	57	72	72	72	70	72	60	63	65	59	72	70	64	70	70	71	71	64	56	64	57	71	70	65	70	62	69	72	72	72	56	63	56	72	64	73	70	70	63	5.9693E4
211	376	Q9NYU2|UGGG1_HUMAN	432.96	44	36	32	33	22	21	16	30	31	28	23	21	17	23	19	14	25	25	22	27	24	18	24	20	24	28	27	25	27	26	23	26	23	29	28	29	20	18	19	29	33	27	30	27	25	7.4069E4
155	391	P04264|K2C1_HUMAN	432.35	54	23	24	25	51	46	50	39	46	41	39	45	34	45	45	45	46	41	39	44	46	46	45	44	46	45	46	44	45	43	47	47	47	46	44	44	47	51	51	43	43	44	33	43	32	2.6148E4
45	908	P60174|TPIS_HUMAN	432.22	89	89	89	89	89	89	89	89	89	89	89	89	88	89	89	89	89	89	89	89	89	89	89	89	89	89	89	89	89	89	89	89	89	89	89	89	89	89	89	89	89	89	89	89	89	8.7265E5
196	42	P36871|PGM1_HUMAN	431.65	78	68	60	57	57	62	54	61	62	62	41	47	41	47	43	44	38	44	36	60	51	43	44	39	54	52	60	53	53	48	61	66	57	60	51	51	57	63	58	65	68	62	67	62	59	5.132E4
484	290	Q9C0C2|TB182_HUMAN	430.13	43	25	23	22	13	14	11	20	16	19	6	6	7	11	9	9	10	10	10	13	14	14	19	13	14	16	20	17	17	15	13	16	15	24	20	20	24	22	22	15	14	16	14	12	17	2.0753E4
202	493	O94979|SC31A_HUMAN	427.99	38	28	27	31	28	26	24	27	24	25	24	24	22	24	26	24	25	24	25	21	24	22	21	20	25	25	24	28	28	24	26	21	21	27	26	25	24	24	24	27	28	22	28	28	23	8.4467E4
145	188	P51659|DHB4_HUMAN	427.83	60	51	52	53	45	44	43	56	53	50	44	46	38	40	33	35	42	46	41	50	48	48	46	46	48	48	48	50	46	43	53	53	46	49	50	50	45	44	35	56	53	51	44	48	50	8.9075E4
263	265	P02452|CO1A1_HUMAN	427.58	43	21	19	21	17	25	20	18	18	19	28	27	27	31	30	26	26	30	28	3	5	1	3	3	21	20	18	19	22	22	3	5	5	17	19	18	26	25	25	2	4	3	18	18	17	7.0819E4
166	184	Q02809|PLOD1_HUMAN	427.56	56	50	51	53	45	46	39	51	51	51	47	46	39	47	38	38	47	40	42	33	35	35	32	31	41	47	46	49	50	49	42	33	30	50	49	49	49	46	44	43	43	43	47	49	46	1.0346E5
82	248	P21980|TGM2_HUMAN	427.26	66	46	49	52	52	45	42	57	52	53	48	47	43	49	45	45	48	44	40	54	52	54	48	42	53	48	55	49	53	50	57	51	54	49	49	52	48	48	45	58	45	52	49	45	51	2.2482E5
186	211	P53618|COPB_HUMAN	426.90	51	40	46	44	39	41	36	40	40	38	36	30	27	38	37	36	41	41	37	41	39	33	35	32	42	42	42	40	40	38	40	40	37	40	39	39	41	39	42	43	43	45	41	42	38	8.8101E4
524	510	P35555|FBN1_HUMAN	426.56	25	15	11	14	3	3	3	7	7	8	1	2	2	12	10	11	10	9	9	1	1	0	0	0	10	10	9	12	12	10	7	5	7	13	15	13	19	18	17	2	2	2	10	5	4	2.313E4
127	162	P38646|GRP75_HUMAN	425.99	57	50	50	47	45	43	39	47	43	49	50	50	46	48	40	42	49	49	46	49	49	50	47	47	43	39	39	43	47	42	49	50	48	43	45	45	46	43	47	50	49	49	49	46	46	1.2762E5
128	127	P41250|GARS_HUMAN	425.91	55	44	47	46	44	46	40	44	43	41	39	39	34	47	41	41	52	47	42	41	40	34	34	34	35	36	38	38	36	35	47	43	45	37	33	35	43	39	40	45	46	41	46	37	41	9.5369E4
350	104	Q6WCQ1|MPRIP_HUMAN	425.63	46	33	34	33	32	33	32	37	33	36	17	16	9	26	30	26	14	22	13	23	20	23	26	18	34	38	37	36	38	38	32	29	23	28	38	31	40	39	38	27	28	25	33	34	26	3.8155E4
110	68	P0DMV8|HS71A_HUMAN	425.36	60	53	48	53	44	43	43	44	47	48	46	45	44	47	47	46	45	40	43	47	44	47	47	47	44	48	53	48	50	48	51	52	52	50	50	50	53	55	50	54	53	53	44	44	43	3.4245E4
110	69	P0DMV9|HS71B_HUMAN	425.36	60	53	48	53	44	43	43	44	47	48	46	45	44	47	47	46	45	40	43	47	44	47	47	47	44	48	53	48	50	48	51	52	52	50	50	50	53	55	50	54	53	53	44	44	43	3.4245E4
169	254	P13667|PDIA4_HUMAN	425.07	66	52	56	54	47	49	39	52	51	51	52	51	48	48	51	44	49	53	53	42	42	43	40	36	51	51	51	54	53	48	44	43	45	53	54	51	40	42	36	52	51	49	48	53	51	1.4929E5
460	323	P46939|UTRO_HUMAN	424.83	25	11	13	12	7	5	5	3	5	4	6	5	4	5	5	5	5	6	5	9	10	6	8	7	9	10	9	10	9	9	9	9	6	8	9	9	14	14	12	10	12	9	10	12	8	1.9248E4
398	340	O14974|MYPT1_HUMAN	424.32	38	27	26	27	27	24	26	29	29	29	20	23	21	25	23	20	25	18	20	20	24	13	12	10	27	25	23	28	25	20	28	28	28	26	26	24	33	31	30	19	18	17	32	24	29	1.9655E4
442	160	P08123|CO1A2_HUMAN	423.73	32	26	21	21	25	20	20	20	23	21	27	26	29	26	30	27	25	26	28	2	2	1	2	1	23	22	26	21	26	21	1	3	2	26	20	22	26	30	23	2	3	2	21	18	18	3.9131E4
115	390	Q14697|GANAB_HUMAN	423.39	57	46	51	46	35	34	33	43	44	42	34	37	30	36	35	35	38	38	35	41	44	44	39	39	38	44	38	40	44	38	50	45	44	41	41	41	44	39	39	47	42	51	40	38	39	2.0267E5
210	128	P49588|SYAC_HUMAN	423.19	54	42	39	38	39	40	33	42	40	39	39	38	36	39	36	36	41	41	40	40	39	31	34	32	36	38	38	37	37	34	39	34	35	39	40	39	39	37	36	47	43	39	43	39	40	4.59E4
168	166	P54136|SYRC_HUMAN	422.95	60	53	55	52	53	49	47	50	49	48	49	47	47	53	50	49	51	53	49	49	53	46	43	49	47	48	49	53	53	47	48	52	48	49	50	46	49	52	54	54	57	53	53	55	55	7.6754E4
67	527	P27797|CALR_HUMAN	422.40	68	68	65	59	54	54	58	68	65	65	59	59	59	54	54	49	58	57	52	64	61	57	55	54	61	58	65	61	61	52	65	61	61	67	67	52	61	61	59	63	66	66	67	67	58	6.8239E5
214	132	Q99832|TCPH_HUMAN	421.87	68	65	56	59	57	47	44	58	55	61	52	50	49	55	50	49	53	50	59	54	54	46	47	40	58	51	49	52	55	49	54	53	44	53	57	49	54	51	46	58	54	52	60	53	51	8.7516E4
238	140	P49748|ACADV_HUMAN	421.81	58	50	51	50	37	42	30	52	53	52	41	38	29	33	32	30	34	45	27	49	52	47	50	45	39	42	41	48	47	37	43	46	44	50	50	50	38	37	39	52	54	57	49	49	45	6.3051E4
274	153	P13674|P4HA1_HUMAN	421.79	67	56	53	50	45	41	39	63	53	53	42	44	42	51	48	47	51	47	40	28	41	30	33	23	53	55	53	53	44	52	34	39	34	53	53	53	58	49	42	47	44	41	49	53	45	8.2314E4
73	70	P06576|ATPB_HUMAN	421.60	73	70	70	66	60	53	55	73	70	66	53	60	53	60	60	55	53	60	60	66	66	60	53	55	65	53	60	70	53	48	73	65	53	65	60	60	66	66	60	73	70	66	63	60	60	3.7404E5
237	393	P12109|CO6A1_HUMAN	421.55	38	30	31	30	27	29	23	24	24	25	27	29	28	28	28	26	26	26	23	22	16	12	16	8	32	33	29	26	27	22	22	23	24	29	24	28	35	27	27	20	23	20	35	25	29	9.8751E4
198	433	P63010|AP2B1_HUMAN	421.48	50	45	42	33	26	27	25	35	32	26	25	26	17	24	23	22	28	25	26	32	31	28	26	31	26	28	27	28	26	26	35	35	35	29	31	28	33	31	28	41	39	38	27	26	26	3.0664E4
158	318	Q04446|GLGB_HUMAN	421.45	59	56	58	49	42	39	33	54	45	47	39	42	33	35	31	32	37	36	32	50	50	47	39	41	43	43	40	43	41	36	56	48	49	43	40	41	46	46	41	56	57	52	51	47	42	1.1884E5
213	392	O00469|PLOD2_HUMAN	420.19	53	45	46	47	39	40	38	50	48	47	33	26	28	39	39	38	41	40	38	20	15	20	24	24	38	39	37	41	43	41	14	21	15	47	44	40	38	37	33	29	32	33	40	46	40	6.0671E5
172	313	Q9Y2D5|AKAP2_HUMAN	419.72	53	47	47	42	44	38	47	48	43	49	29	27	25	27	29	29	29	30	25	47	39	31	31	30	47	44	42	42	34	40	38	37	34	41	30	37	45	37	39	32	39	32	47	48	43	1.1575E5
124	432	Q86VP6|CAND1_HUMAN	419.67	41	34	37	38	33	30	27	36	33	32	33	30	28	32	28	27	30	29	28	36	34	28	27	27	34	32	30	34	34	30	35	34	34	30	34	31	36	34	32	36	35	37	35	37	31	9.099E4
150	171	O95782|AP2A1_HUMAN	419.28	54	48	49	48	36	35	35	42	41	43	37	36	35	35	35	33	35	35	35	44	42	39	37	35	42	41	39	41	41	38	48	52	44	42	39	39	46	47	45	47	45	45	41	44	34	7.1012E4
362	172	Q06210|GFPT1_HUMAN	419.26	61	38	37	34	43	41	41	30	33	29	37	34	34	46	42	41	45	37	44	40	42	21	25	18	35	48	42	36	33	41	51	44	51	33	31	29	50	47	51	31	28	33	38	38	39	1.8883E4
195	47	Q16658|FSCN1_HUMAN	419.17	74	60	67	56	58	63	58	67	64	61	54	57	56	60	52	54	54	58	58	54	58	46	48	46	57	58	58	63	54	56	64	63	62	62	64	54	56	61	52	58	59	56	62	64	60	1.1668E5
132	848	P63104|1433Z_HUMAN	419.00	85	77	76	76	77	77	77	85	77	77	77	77	73	77	69	69	76	77	77	73	73	72	72	72	77	77	73	77	77	76	73	73	73	77	77	77	77	76	76	77	77	77	76	76	73	2.6943E5
171	356	Q00839|HNRPU_HUMAN	418.87	45	37	44	40	40	34	35	41	40	39	40	34	34	39	35	34	40	38	38	37	33	38	35	33	40	36	37	39	40	37	37	43	36	43	41	37	43	39	39	37	37	43	43	43	37	1.1102E5
208	75	P31939|PUR9_HUMAN	418.60	79	68	68	64	54	50	44	71	69	63	57	47	49	44	43	42	56	56	49	54	56	55	52	52	53	48	48	56	55	43	59	63	50	59	57	48	47	41	42	70	71	58	66	67	54	7.7049E4
108	13	P09493|TPM1_HUMAN	418.07	75	61	59	59	68	61	62	62	59	70	57	57	53	59	59	59	59	48	57	58	58	47	52	47	63	66	68	59	59	59	60	60	58	59	63	59	61	61	59	51	52	51	61	59	55	6.9578E4
257	328	P26640|SYVC_HUMAN	417.92	43	29	29	28	26	24	21	24	25	23	23	23	22	21	22	21	24	24	24	30	30	30	27	24	26	23	24	23	24	20	28	27	27	25	23	24	22	17	19	37	30	29	26	28	25	5.9963E4
104	168	P06744|G6PI_HUMAN	417.86	61	55	58	56	50	51	52	55	58	56	51	41	44	57	49	46	51	50	50	55	50	50	49	47	50	52	53	59	56	52	55	55	49	59	50	52	57	56	50	56	58	58	57	50	50	2.47E5
231	909	P27348|1433T_HUMAN	416.85	80	73	80	69	66	66	60	77	77	80	66	69	69	66	63	60	69	80	69	67	71	70	70	53	69	69	69	60	66	60	71	71	67	63	66	69	73	66	63	70	70	73	73	80	69	1.0013E5
148	196	P17987|TCPA_HUMAN	416.42	64	62	64	64	53	52	38	64	64	57	58	56	51	59	53	38	51	55	51	54	60	50	44	40	57	52	51	58	52	53	58	60	52	57	57	52	58	56	52	63	62	63	64	54	52	9.2895E4
182	438	P17301|ITA2_HUMAN	416.33	40	32	30	31	27	24	26	30	32	30	31	31	30	26	28	28	34	32	25	31	31	29	31	31	28	27	28	29	30	29	32	34	28	30	29	22	24	26	21	33	33	33	32	29	31	8.5294E4
160	101	P50990|TCPQ_HUMAN	416.05	70	55	59	61	59	55	55	51	53	57	55	58	57	66	57	55	55	56	55	56	55	53	55	55	54	51	58	58	55	56	55	54	58	61	53	57	53	52	55	59	59	58	55	55	55	1.2871E5
162	26	O60701|UGDH_HUMAN	415.79	87	80	64	62	65	59	57	69	66	61	66	63	57	63	65	65	67	63	59	67	57	57	55	55	72	61	58	58	62	55	70	66	69	68	64	54	71	67	57	78	68	66	64	67	58	1.0451E5
325	431	Q27J81|INF2_HUMAN	415.03	39	31	28	28	24	24	21	29	26	28	31	27	18	22	16	14	26	27	20	25	19	11	16	10	24	22	19	24	23	18	31	26	29	24	26	19	28	27	25	27	25	23	30	29	26	2.8035E4
74	1144	P23528|COF1_HUMAN	414.87	92	92	92	91	92	92	91	92	92	91	92	88	87	88	88	88	92	92	88	88	88	81	88	87	92	92	92	92	92	92	92	88	88	92	92	92	92	92	92	92	91	92	92	92	92	3.5132E5
156	221	P04843|RPN1_HUMAN	414.22	67	59	60	57	55	53	54	57	60	56	57	46	44	53	51	46	53	53	52	56	59	51	49	44	59	56	57	53	53	53	53	55	47	57	57	51	57	57	57	62	55	58	58	57	53	1.3483E5
117	91	Q14195|DPYL3_HUMAN	413.65	66	61	57	58	61	57	51	55	57	59	56	50	44	57	55	55	55	51	53	59	58	58	56	56	61	59	54	61	61	54	64	64	58	59	57	58	64	61	60	64	65	64	59	61	55	9.1392E4
32	654	P68366|TBA4A_HUMAN	413.64	73	63	55	52	62	52	39	60	47	58	55	52	54	52	55	49	54	55	47	57	57	52	52	48	52	54	54	51	55	47	59	59	58	52	52	54	52	52	52	71	60	71	65	54	52	2.9047E3
189	113	Q16181|SEPT7_HUMAN	412.76	72	67	61	58	55	57	48	61	61	58	50	47	40	51	48	43	52	51	48	53	56	53	51	51	53	60	59	59	57	60	59	53	53	62	65	61	56	58	61	56	60	56	58	59	56	6.9035E4
173	733	P09651|ROA1_HUMAN	412.09	53	53	53	53	52	51	44	51	53	52	52	52	51	51	51	51	53	53	53	51	50	48	51	51	52	52	52	52	52	52	51	51	51	52	52	52	52	51	51	51	51	52	51	53	52	1.2649E5
151	136	Q9NZN4|EHD2_HUMAN	411.75	72	66	65	64	54	62	50	59	57	59	48	38	36	46	44	41	48	49	46	57	60	52	53	53	62	57	59	57	57	47	57	57	54	63	62	56	63	59	57	61	60	58	64	64	58	1.1192E5
179	266	Q96HC4|PDLI5_HUMAN	411.61	64	47	44	47	49	49	42	58	47	44	47	46	41	49	49	46	45	47	44	47	49	43	44	46	50	52	44	47	49	42	48	50	47	49	47	45	50	54	46	43	47	43	49	49	45	8.2943E4
59	109	Q9BUF5|TBB6_HUMAN	411.32	81	81	81	72	64	71	64	71	71	71	62	64	64	73	71	60	72	71	71	71	71	71	64	62	71	71	64	80	71	64	71	71	71	71	71	71	71	64	71	80	71	71	71	71	71	1.7829E5
273	242	P11586|C1TC_HUMAN	411.26	57	42	45	48	31	30	27	38	43	41	33	30	30	29	23	29	33	34	34	40	40	34	38	37	34	38	33	36	33	36	39	39	38	38	33	37	35	28	28	41	43	45	39	40	39	5.5346E4
252	349	P41252|SYIC_HUMAN	410.49	44	33	29	27	23	21	21	25	22	22	21	17	19	23	23	23	27	29	26	26	23	20	20	17	24	24	21	22	19	21	30	26	23	24	21	21	23	18	20	28	27	24	29	25	25	4.5479E4
222	417	Q08211|DHX9_HUMAN	409.78	37	29	30	24	24	23	22	21	17	19	21	20	18	28	21	23	26	28	25	27	22	21	21	23	28	24	26	28	26	26	24	22	18	29	28	23	19	23	21	29	29	26	28	22	23	3.8028E4
246	462	P16615|AT2A2_HUMAN	409.39	38	33	32	32	23	27	28	29	30	29	28	30	29	23	25	23	28	28	26	32	29	27	28	28	28	26	25	25	26	27	36	32	34	26	26	28	30	32	31	32	31	28	29	28	27	4.3483E4
407	261	Q6DD88|ATLA3_HUMAN	409.28	67	59	48	57	44	39	33	40	48	46	40	30	34	24	18	21	42	29	31	46	49	36	36	36	37	39	31	44	33	33	44	44	42	32	46	42	39	41	37	63	55	46	54	49	40	5.3378E4
55	1008	Q01995|TAGL_HUMAN	408.93	93	93	93	89	93	89	89	93	93	93	89	89	89	84	89	84	84	89	89	93	89	83	84	84	89	89	89	93	89	89	93	93	93	89	89	89	93	89	89	93	89	89	93	89	89	8.8972E5
209	81	P38606|VATA_HUMAN	408.85	77	53	44	50	43	45	33	44	40	43	48	46	42	37	41	28	45	45	42	53	43	45	46	46	39	40	43	38	38	35	58	47	45	39	40	46	46	43	41	62	54	52	40	39	44	5.5459E4
505	442	P11047|LAMC1_HUMAN	408.82	27	18	19	18	11	16	9	15	16	15	19	19	16	17	16	18	19	18	18	9	9	6	7	8	17	15	14	16	17	11	8	6	4	17	19	16	16	17	15	14	13	10	15	18	12	2.3753E4
224	178	P28838|AMPL_HUMAN	408.16	62	50	46	48	50	52	46	51	49	54	57	50	47	50	44	44	45	50	46	54	51	59	59	55	46	48	54	50	54	44	58	58	54	52	54	44	59	60	60	57	55	57	46	45	48	6.4526E4
188	148	P36578|RL4_HUMAN	407.69	56	53	55	53	53	53	53	51	50	49	52	49	52	50	53	53	51	53	53	45	45	43	43	43	53	53	53	53	53	52	43	41	44	50	53	53	50	52	53	49	47	49	53	54	53	1.3552E5
178	206	P61978|HNRPK_HUMAN	407.53	61	60	58	54	58	51	40	56	59	60	54	56	42	46	54	42	58	54	48	50	49	48	50	47	58	49	56	56	54	45	50	44	44	54	54	50	58	56	51	47	52	53	58	58	55	1.2541E5
358	23	Q16891|MIC60_HUMAN	407.50	60	45	39	48	30	28	25	42	49	39	28	32	25	26	23	25	34	27	28	43	42	35	39	31	35	29	32	28	28	23	44	38	37	37	34	35	30	29	25	49	51	49	41	34	27	3.3827E4
126	146	P06396|GELS_HUMAN	405.11	57	52	48	40	40	40	40	57	47	47	32	37	40	34	26	30	39	37	34	42	38	39	38	39	40	38	38	40	40	35	48	43	41	38	40	38	40	36	37	50	57	45	38	38	38	2.199E5
519	405	Q02952|AKA12_HUMAN	404.99	29	7	7	3	6	5	7	4	5	6	13	12	9	17	16	12	6	6	5	20	24	15	17	16	12	14	18	11	15	13	24	24	23	15	17	15	20	20	17	14	16	14	6	5	4	3.5281E3
808	489	Q6UVK1|CSPG4_HUMAN	404.93	28	17	17	14	16	15	16	10	8	8	6	5	5	1	1	1	12	11	10	5	5	1	1	1	3	4	1	1	1	1	5	6	4	1	1	0	2	3	2	2	3	2	19	23	17	2.0193E4
111	774	P40926|MDHM_HUMAN	404.72	78	61	62	58	59	62	59	64	61	62	62	59	59	75	61	57	59	60	57	59	60	59	57	57	59	61	61	62	59	59	57	57	57	59	62	61	59	57	57	59	59	60	62	62	61	2.3976E5
470	415	Q8WUJ3|CEMIP_HUMAN	404.52	40	9	11	10	15	15	14	7	8	7	36	36	32	29	31	27	23	21	22	15	20	11	10	8	22	24	24	14	12	12	16	17	13	9	7	12	22	24	25	14	13	12	20	19	16	8.8794E3
275	78	P31948|STIP1_HUMAN	404.50	63	46	48	54	46	44	42	50	52	49	52	45	37	44	50	47	52	46	47	48	52	45	44	45	46	44	45	48	46	45	46	49	45	48	42	44	50	42	44	51	51	52	48	57	44	6.7589E4
279	274	Q15436|SC23A_HUMAN	404.39	51	46	42	38	30	33	27	34	33	33	33	27	26	29	29	27	33	30	31	33	31	28	25	27	36	36	33	33	35	31	37	31	32	36	34	35	33	34	29	35	36	37	36	33	35	5.8581E4
236	359	Q13200|PSMD2_HUMAN	403.89	53	45	43	41	36	37	31	42	38	35	37	34	33	36	33	31	40	41	37	41	38	38	37	31	35	29	31	40	37	30	42	36	37	40	37	35	39	35	33	41	45	37	42	44	38	5.6176E4
436	409	Q99715|COCA1_HUMAN	403.34	22	16	19	18	18	16	15	14	14	14	0	0	0	5	4	4	8	8	7	0	0	0	0	0	16	13	15	11	12	12	0	0	0	10	9	8	12	12	12	0	0	0	13	13	9	3.7631E4
341	89	P14868|SYDC_HUMAN	403.24	64	51	50	52	51	54	54	52	48	51	51	48	44	58	52	49	50	52	48	49	54	51	45	53	49	52	54	52	54	50	54	49	49	51	53	47	49	50	47	52	50	45	56	49	53	4.2181E4
301	284	Q9P2J5|SYLC_HUMAN	402.99	44	33	34	33	26	26	19	26	29	25	24	23	21	27	23	25	30	30	21	32	28	23	21	24	24	25	22	26	24	23	28	30	23	25	26	22	21	20	17	34	35	29	32	31	19	4.6176E4
258	118	Q9Y3Z3|SAMH1_HUMAN	402.83	67	58	57	54	51	52	47	51	52	54	2	4	2	2	2	0	2	4	3	52	56	63	63	61	52	52	52	60	56	52	62	60	57	63	60	60	57	51	52	66	65	65	57	51	52	7.7429E4
223	55	P00367|DHE3_HUMAN	402.62	60	50	51	52	50	50	53	51	50	52	52	50	46	50	47	50	50	51	53	51	51	53	53	50	45	48	48	52	49	45	51	49	45	52	53	47	47	47	43	58	51	50	53	51	52	9.6749E4
453	479	Q04637|IF4G1_HUMAN	402.33	29	20	18	17	16	16	16	15	17	14	16	16	16	18	16	15	18	18	16	18	15	14	14	15	14	15	15	16	17	17	18	19	17	15	14	15	16	18	17	20	16	14	19	20	17	3.0471E4
130	34	O60664|PLIN3_HUMAN	401.98	89	80	78	68	70	63	70	89	86	72	76	74	61	68	68	61	76	68	68	66	60	57	65	53	68	70	67	68	67	60	66	60	60	68	68	74	76	70	70	76	71	60	78	74	68	1.1796E5
347	93	P23381|SYWC_HUMAN	400.06	76	44	48	40	31	31	31	38	38	39	46	31	32	49	42	51	61	55	51	51	39	35	33	36	44	43	35	33	34	27	53	54	54	46	34	30	58	56	55	44	50	40	51	46	36	4.0291E4
165	205	P30153|2AAA_HUMAN	399.53	55	51	55	55	51	53	44	53	53	53	51	48	51	49	46	43	51	51	50	53	50	52	49	47	53	53	48	51	51	53	50	49	52	53	53	49	53	53	53	55	54	55	51	51	51	7.1242E4
386	652	P04899|GNAI2_HUMAN	399.42	71	63	63	59	58	52	50	66	65	57	55	52	52	40	46	45	51	51	51	52	54	52	48	50	55	51	50	56	51	54	66	64	52	63	55	52	61	54	55	63	63	58	66	54	59	3.8063E4
181	960	P07195|LDHB_HUMAN	399.13	56	56	56	46	44	43	46	53	47	41	43	43	43	49	43	42	43	46	43	49	43	43	43	43	46	45	47	52	46	49	48	49	42	49	43	46	50	49	43	49	49	43	51	49	49	1.0254E5
120	1234	P07858|CATB_HUMAN	398.83	54	51	41	47	41	41	41	47	46	41	54	51	39	41	46	39	46	46	40	45	41	46	41	41	41	41	41	41	41	41	41	41	40	46	46	46	41	41	41	41	41	46	47	46	41	3.813E5
243	894	P22626|ROA2_HUMAN	398.56	61	58	59	56	59	59	58	59	58	61	57	59	57	56	56	56	56	56	57	51	52	51	51	49	56	57	59	57	59	56	52	59	52	58	56	59	59	58	59	52	54	53	59	59	57	1.13E5
340	333	P06756|ITAV_HUMAN	398.51	44	39	36	33	21	21	22	27	32	29	15	13	11	19	16	14	13	13	11	29	28	32	30	27	31	28	25	33	33	27	19	22	15	34	33	27	20	18	16	35	35	33	31	31	24	6.5218E4
572	397	Q06278|AOXA_HUMAN	398.46	41	19	20	20	14	11	12	17	18	12	0	0	0	0	0	0	0	0	0	8	11	9	10	9	29	23	24	32	30	27	12	12	8	31	31	28	29	28	25	19	22	20	17	20	14	2.2243E4
419	218	P54886|P5CS_HUMAN	398.11	50	41	43	43	30	25	27	34	37	30	27	23	21	29	30	27	32	31	32	28	27	26	25	27	40	32	36	33	26	30	22	18	21	33	31	27	16	19	16	40	37	35	38	37	36	3.0738E4
248	278	P35606|COPB2_HUMAN	397.80	52	41	40	38	38	39	36	37	39	36	37	32	37	40	39	38	39	36	38	33	30	38	34	36	38	36	38	39	39	38	36	38	34	38	38	40	38	38	35	33	33	34	38	38	36	6.3973E4
432	517	P13611|CSPG2_HUMAN	397.72	12	7	7	7	3	3	3	4	5	4	5	4	5	6	5	5	6	5	6	5	5	4	3	4	8	8	7	7	6	8	7	7	6	10	10	9	8	7	7	5	5	4	4	4	3	3.7067E4
278	400	Q8WX93|PALLD_HUMAN	397.39	37	19	19	20	29	26	26	20	22	25	20	13	13	17	17	16	15	13	12	22	21	18	19	15	28	32	30	26	24	23	21	25	25	28	26	24	31	30	28	17	18	13	25	27	26	5.1865E4
253	617	Q99536|VAT1_HUMAN	397.36	74	69	65	55	51	47	40	67	65	46	64	53	40	42	35	29	65	35	45	70	70	72	54	53	59	47	40	53	39	40	70	67	70	65	65	46	53	51	45	71	74	72	65	65	40	1.4458E5
293	259	P12956|XRCC6_HUMAN	397.18	54	40	39	40	33	33	32	37	36	35	32	32	32	34	32	31	38	32	32	38	41	31	34	32	35	32	32	34	33	34	38	38	30	34	32	32	34	37	31	42	45	45	43	37	36	5.4905E4
622	471	P07942|LAMB1_HUMAN	397.10	32	19	19	18	7	7	6	15	16	16	13	12	10	10	11	10	14	18	16	6	3	2	6	4	11	13	13	16	14	13	2	1	0	15	15	18	10	10	10	14	15	10	9	10	10	2.2657E4
410	139	Q9P0K7|RAI14_HUMAN	396.93	51	30	29	34	39	30	32	26	29	31	18	16	17	27	30	26	21	23	20	25	31	24	23	22	27	30	27	28	28	26	35	34	31	22	27	25	39	35	32	28	28	24	28	36	32	2.0568E4
190	9	P31150|GDIA_HUMAN	396.30	85	67	70	64	53	58	49	69	58	59	49	46	46	50	46	44	53	53	53	49	55	52	47	49	60	53	49	55	49	51	69	71	54	53	53	53	75	71	53	66	69	58	58	65	53	3.0166E4
212	116	P43490|NAMPT_HUMAN	396.15	62	57	57	53	45	40	40	57	57	52	36	40	36	29	26	27	43	37	37	53	51	53	45	47	53	45	45	53	53	45	57	57	55	57	53	53	53	53	51	57	62	62	53	51	45	7.3617E4
374	235	Q99460|PSMD1_HUMAN	396.11	51	37	32	33	31	29	25	29	25	21	32	32	30	27	25	20	32	32	30	34	28	31	31	31	22	29	23	30	31	30	40	35	31	19	29	24	20	24	22	33	37	35	29	27	26	3.5232E4
203	402	P19338|NUCL_HUMAN	396.11	41	40	40	39	33	32	28	40	40	39	39	37	32	39	37	33	39	39	37	28	26	20	20	20	37	34	35	38	39	37	31	31	31	39	39	38	35	34	30	31	35	35	38	36	36	6.3031E4
536	346	P18084|ITB5_HUMAN	395.34	44	34	29	30	25	25	21	24	21	20	16	11	7	17	13	18	16	13	9	27	23	28	26	24	23	21	21	31	28	22	25	20	23	29	31	29	26	18	16	34	26	29	30	30	19	4.1919E4
270	66	P54577|SYYC_HUMAN	395.21	71	60	58	53	59	53	45	53	56	59	64	56	50	65	62	62	62	61	59	61	60	55	50	51	54	54	52	55	51	42	58	56	57	55	48	49	55	46	49	52	57	56	60	54	59	3.381E4
192	114	P35749|MYH11_HUMAN	395.11	18	10	10	10	8	8	8	9	8	9	7	9	8	10	9	10	7	9	8	10	11	7	8	9	12	11	12	11	10	9	10	10	10	11	10	8	13	10	11	8	8	10	10	10	10	1.7068E2
463	303	Q99798|ACON_HUMAN	395.04	53	37	34	33	32	30	23	34	32	31	29	29	27	25	27	16	27	29	25	34	37	40	35	33	30	30	30	32	29	30	32	33	33	31	29	33	30	32	27	45	42	41	35	32	33	3.4946E4
309	232	O94973|AP2A2_HUMAN	394.91	49	34	37	30	31	30	26	28	25	25	26	29	21	26	27	19	26	27	30	36	34	33	32	33	33	30	32	29	29	31	36	33	37	34	29	30	31	30	28	38	36	41	33	32	31	1.8937E4
292	103	P48643|TCPE_HUMAN	394.86	70	62	59	59	42	40	40	70	57	59	46	49	36	43	35	34	56	59	39	56	55	45	43	31	49	48	46	51	43	40	57	61	63	48	51	47	39	49	32	65	54	63	65	59	50	5.6572E4
409	131	O43491|E41L2_HUMAN	394.75	49	33	33	31	27	26	25	28	31	26	22	21	16	29	20	21	24	19	18	24	21	21	17	23	25	31	29	31	33	31	30	36	31	29	30	35	34	31	35	23	25	23	28	30	25	3.3756E4
359	309	Q12884|SEPR_HUMAN	394.16	50	26	26	25	27	27	25	19	20	25	32	31	26	20	20	20	19	15	19	45	44	43	44	43	28	27	30	22	23	18	44	45	45	19	22	23	23	28	26	41	41	46	27	24	29	2.1951E4
204	210	P35241|RADI_HUMAN	394.02	63	50	56	48	36	36	31	44	46	47	43	34	28	35	32	35	36	33	29	42	40	34	33	36	39	34	33	42	35	36	40	39	35	51	41	37	32	31	28	48	47	53	47	43	41	1.6148E4
319	399	Q96QK1|VPS35_HUMAN	393.64	41	30	29	29	29	30	28	26	27	24	29	26	27	28	32	29	29	28	28	30	33	33	32	32	29	27	27	32	30	29	32	31	33	29	30	31	32	30	30	32	33	29	31	30	26	3.8437E4
494	191	Q92598|HS105_HUMAN	393.21	50	29	29	22	21	20	20	24	25	24	30	21	23	30	25	27	32	34	34	23	24	19	21	21	24	24	22	23	21	21	29	25	26	26	20	20	25	23	20	32	24	23	23	22	20	1.7096E4
1334	36	P09914|IFIT1_HUMAN	393.19	70	0	0	0	0	0	0	0	0	0	0	0	0	0	0	0	0	0	0	0	0	0	0	2	0	0	0	0	0	0	63	64	56	0	0	0	65	65	66	0	0	0	2	0	2
107	1722	P07737|PROF1_HUMAN	392.46	97	97	97	97	97	97	79	97	97	97	97	97	79	97	79	79	97	79	79	97	97	97	79	79	97	97	79	97	97	79	97	94	94	97	97	79	97	97	97	94	94	94	97	97	97	4.4998E5
197	366	P55786|PSA_HUMAN	392.02	48	37	35	34	25	30	25	26	30	27	31	32	24	25	25	23	27	31	29	40	34	34	32	31	31	32	29	24	26	28	41	36	31	33	34	33	36	32	29	40	37	39	29	33	32	6.1919E4
259	404	Q14974|IMB1_HUMAN	391.56	43	37	37	35	32	25	25	30	32	25	36	29	23	25	25	24	33	24	27	35	35	23	26	23	26	25	27	29	29	24	34	36	31	34	29	25	28	29	24	38	38	36	37	36	28	6.3395E4
312	63	P40227|TCPZ_HUMAN	391.56	53	49	44	44	38	32	31	48	44	41	39	39	36	41	36	33	41	42	38	41	41	36	34	31	41	38	30	39	36	31	46	39	39	39	43	37	39	38	32	47	41	46	47	40	40	7.2913E4
219	910	P31946|1433B_HUMAN	391.48	83	64	64	64	64	56	56	79	56	64	64	56	56	64	56	56	56	64	56	59	59	59	59	59	64	64	64	64	56	56	67	59	59	67	67	64	71	64	64	71	64	64	64	64	64	5.6577E4
559	319	Q15155|NOMO1_HUMAN	391.36	40	27	30	27	17	15	11	18	18	18	18	15	10	15	11	12	18	18	18	17	15	13	14	13	18	19	13	19	16	13	21	18	17	18	16	16	16	12	9	28	27	21	19	19	17
384	326	Q02218|ODO1_HUMAN	391.31	49	27	26	26	22	14	14	18	17	14	18	10	10	9	9	5	17	22	14	26	27	24	23	26	18	20	17	18	13	10	18	22	19	17	17	17	20	10	10	37	37	31	26	19	18	1.294E4
546	321	P35527|K1C9_HUMAN	391.10	50	8	18	18	37	37	30	18	26	20	30	26	26	32	31	33	28	26	27	42	43	42	40	41	39	37	33	23	21	21	40	40	44	41	42	38	50	48	43	41	31	34	31	30	26	5.0112E3
143	1075	P62258|1433E_HUMAN	390.93	76	55	60	58	69	71	47	75	71	75	69	75	58	58	62	62	66	69	69	58	66	69	69	58	69	69	66	66	62	69	70	58	55	66	69	69	66	66	66	58	58	58	71	69	66	1.8303E5
268	293	P17655|CAN2_HUMAN	390.76	56	51	52	45	37	34	30	43	46	40	32	26	24	28	28	27	36	34	30	36	35	27	20	21	35	31	34	39	34	25	39	39	30	37	32	28	34	38	26	45	40	37	44	38	37	7.1808E4
561	387	Q5JPE7|NOMO2_HUMAN	390.67	38	28	30	24	15	13	11	17	18	17	18	15	10	13	11	12	19	17	19	16	14	11	13	13	17	19	13	18	15	12	21	17	17	16	15	15	15	12	9	24	26	19	18	19	16	1.3722E2
355	189	P05091|ALDH2_HUMAN	390.46	64	53	47	50	35	32	32	41	46	41	45	31	29	31	32	29	29	31	26	52	54	55	56	54	46	39	34	47	48	34	52	52	44	49	48	50	54	49	45	63	62	59	44	39	38	4.3058E4
206	220	Q9NVA2|SEP11_HUMAN	390.03	62	47	56	49	49	47	44	49	55	55	49	40	38	45	35	41	44	38	38	56	49	58	45	49	49	49	49	49	49	55	49	50	49	49	49	52	50	42	49	56	56	51	53	51	49	8.0037E4
142	604	P06753|TPM3_HUMAN	389.89	62	50	48	48	56	50	48	48	53	55	48	46	46	48	48	48	48	46	48	52	52	41	41	41	50	55	55	48	48	48	53	48	47	48	52	48	50	50	48	45	45	45	50	48	48	6.6423E4
245	123	Q96AC1|FERM2_HUMAN	389.69	60	40	47	40	38	37	37	41	43	34	37	37	37	34	37	34	37	34	35	56	41	37	39	39	42	39	41	39	37	37	48	41	44	37	37	37	41	42	37	47	44	47	45	35	37	4.0026E4
373	245	P17858|PFKAL_HUMAN	389.31	53	38	41	39	31	34	31	38	38	34	27	31	24	27	29	29	28	33	31	35	34	30	26	25	38	34	35	39	33	33	41	37	37	37	33	35	36	37	33	44	39	40	39	38	33	5.2159E4
106	1535	Q06830|PRDX1_HUMAN	389.11	73	73	73	73	73	73	73	73	73	73	73	73	73	73	73	73	73	73	73	73	73	73	73	73	73	73	73	73	73	73	73	73	73	73	73	73	73	73	73	73	73	73	73	73	73	4.2718E5
486	275	Q92896|GSLG1_HUMAN	388.98	38	33	35	30	17	18	13	26	25	23	18	15	13	17	16	13	17	13	11	6	7	11	16	13	17	18	20	29	27	26	4	4	3	26	26	28	15	16	20	21	22	20	20	21	21	4.6778E4
239	77	P52272|HNRPM_HUMAN	388.97	53	40	42	41	40	43	37	39	42	37	33	32	32	45	39	39	46	41	36	37	40	36	35	36	42	40	34	36	35	37	42	38	35	44	42	43	40	43	37	41	42	38	42	43	36	7.2825E4
101	1151	P18669|PGAM1_HUMAN	388.97	85	76	67	67	65	65	65	76	67	65	65	59	56	76	65	59	65	65	65	63	63	57	57	57	65	65	65	65	65	65	63	63	63	65	65	65	72	65	65	74	63	63	65	65	65	2.8948E5
170	819	Q04828|AK1C1_HUMAN	388.67	77	77	71	71	63	58	56	76	71	71	69	61	46	68	48	48	71	65	65	68	63	68	65	65	71	71	58	70	65	59	68	68	68	71	65	66	71	57	58	76	70	70	71	71	66	1.077E5
254	305	Q96AY3|FKB10_HUMAN	388.38	46	39	39	39	36	33	33	39	39	39	32	32	28	34	30	24	36	36	32	33	38	30	30	26	39	33	36	39	29	32	39	41	33	36	36	39	36	33	33	38	39	38	36	36	36	1.5317E5
201	169	P15311|EZRI_HUMAN	387.96	56	46	46	42	38	39	31	46	47	40	37	30	30	37	31	31	41	39	38	40	40	37	33	30	41	40	33	39	40	35	41	34	37	41	44	40	41	41	41	41	40	42	44	42	44	2.9658E4
256	96	P55084|ECHB_HUMAN	387.93	68	63	55	55	48	50	38	58	57	54	54	39	35	35	32	36	56	46	33	54	56	56	56	56	49	49	47	54	50	41	54	54	56	54	57	51	56	52	48	63	63	57	56	55	54	6.7752E4
281	150	P21281|VATB2_HUMAN	387.89	63	60	50	37	37	37	25	53	53	32	42	36	33	37	34	29	34	37	33	40	44	42	45	43	40	40	33	37	34	30	49	49	50	42	34	31	52	45	35	54	51	53	44	41	41	5.3999E4
163	528	P60842|IF4A1_HUMAN	387.80	59	59	58	58	57	52	52	58	59	58	57	57	52	54	50	50	57	57	52	57	57	57	52	52	57	57	49	57	57	49	57	57	57	57	57	57	54	52	54	57	57	54	57	57	52	8.3295E4
688	401	Q9HBL0|TENS1_HUMAN	387.74	37	9	6	9	16	9	11	2	6	6	5	6	5	10	12	11	4	3	4	8	16	5	9	10	27	24	26	24	22	19	6	10	7	19	15	19	19	18	15	10	13	14	8	9	10	5.9826E3
271	87	P49411|EFTU_HUMAN	387.25	69	57	58	58	43	46	45	59	52	62	42	42	39	42	40	49	43	45	46	60	49	49	51	46	41	40	43	43	46	42	54	51	42	43	43	45	47	43	36	67	63	63	49	55	44	7.8267E4
118	227	P54652|HSP72_HUMAN	386.96	46	28	32	29	29	29	27	32	32	26	30	29	32	28	27	29	22	21	23	41	38	35	35	38	36	35	36	36	36	30	40	38	38	34	36	28	39	42	36	39	35	35	30	23	26	4.1347E3
217	173	P50991|TCPD_HUMAN	386.83	63	60	61	53	50	42	37	53	60	59	52	52	42	49	44	44	61	50	47	52	52	49	41	41	57	50	41	58	48	44	53	56	42	55	52	45	55	52	48	60	60	60	61	58	51	9.4839E4
227	621	P26599|PTBP1_HUMAN	386.72	61	61	61	52	37	35	30	61	42	42	42	39	35	47	30	25	42	35	35	48	42	35	30	35	42	39	35	42	34	35	48	48	42	42	42	39	42	37	39	61	55	55	47	42	39	6.6313E4
507	64	O00429|DNM1L_HUMAN	386.66	56	45	39	37	30	26	23	37	39	35	23	19	19	21	20	20	22	24	22	35	29	23	24	30	33	27	22	34	22	25	37	41	32	32	24	25	37	35	27	43	46	42	33	31	24	2.4807E4
1460	469	Q63HN8|RN213_HUMAN	386.40	13	0	1	1	0	1	1	0	1	0	0	0	0	0	0	1	2	1	1	0	1	0	0	0	1	1	1	1	0	1	6	5	6	0	1	1	8	7	6	1	0	1	1	1	1	2.9197E2
289	214	P11940|PABP1_HUMAN	386.28	48	36	41	41	35	34	36	34	36	36	39	36	37	35	36	33	37	36	38	36	36	35	35	34	34	30	36	35	36	36	36	39	36	35	33	31	34	34	34	35	35	37	35	36	33	1.2565E4
336	156	P12268|IMDH2_HUMAN	386.26	56	43	41	37	44	37	39	43	37	45	46	43	43	41	41	43	44	43	45	40	36	37	41	46	39	37	37	39	37	43	36	36	36	46	44	42	31	28	30	45	47	41	43	37	39	4.2577E4
411	539	P07099|HYEP_HUMAN	386.11	61	49	49	52	33	23	25	37	34	39	33	27	22	21	20	27	29	19	18	51	51	55	53	47	36	34	34	45	43	42	51	48	51	51	52	42	34	35	31	55	61	54	40	29	30	4.8494E4
450	280	P21399|ACOC_HUMAN	385.84	40	33	33	33	29	29	25	31	29	29	27	23	15	18	21	18	25	27	22	33	30	27	29	23	31	28	25	23	26	24	15	15	11	32	31	26	9	8	4	36	38	35	33	33	33	3.6129E4
291	734	O15143|ARC1B_HUMAN	385.68	65	62	62	65	65	62	58	62	65	65	60	60	52	56	53	47	65	62	62	58	60	57	58	53	62	62	65	62	62	58	58	60	58	62	62	62	65	65	62	58	58	60	65	65	65	8.0412E4
596	41	P35237|SPB6_HUMAN	385.52	81	70	71	66	41	41	39	71	64	44	35	38	39	39	39	34	38	43	35	62	44	43	39	38	44	44	44	51	40	41	53	62	47	49	41	48	65	51	44	64	69	57	60	49	48	4.9474E4
605	403	Q76M96|CCD80_HUMAN	385.50	40	15	18	17	19	19	15	14	14	14	29	28	26	27	28	24	32	27	28	14	11	8	9	10	16	22	17	18	14	13	19	20	18	16	16	15	18	14	13	7	9	8	19	20	17	1.9691E4
678	513	P78559|MAP1A_HUMAN	385.11	18	10	10	9	6	6	7	6	8	7	8	8	5	6	7	6	10	11	12	4	4	3	3	2	3	3	2	3	4	3	3	5	3	3	4	6	2	2	3	4	4	3	9	12	10	1.4502E4
123	776	Q9Y696|CLIC4_HUMAN	384.98	89	89	89	88	87	76	77	89	89	88	87	87	76	76	74	66	87	87	74	87	87	85	85	77	87	87	85	87	87	77	81	81	80	87	87	87	87	87	76	89	89	89	88	87	87	2.2662E5
315	618	P52209|6PGD_HUMAN	384.61	63	55	56	48	32	34	32	55	53	39	32	30	28	34	32	33	32	48	39	40	42	43	49	44	43	39	44	45	45	34	46	39	36	45	45	38	36	32	27	49	55	47	41	50	39	8.9054E4
314	230	Q92499|DDX1_HUMAN	384.24	53	46	43	39	36	39	26	42	46	32	31	24	26	36	26	25	36	37	31	40	38	36	38	34	31	35	36	38	36	33	44	36	37	38	37	33	42	31	31	45	48	43	37	36	34	4.5015E4
338	322	Q9ULV4|COR1C_HUMAN	384.18	58	51	51	53	38	37	40	46	39	43	45	42	37	30	30	34	38	42	36	51	44	34	35	35	46	38	38	36	35	33	51	51	42	42	37	33	37	35	37	51	53	46	44	38	38	6.4739E4
367	396	P13645|K1C10_HUMAN	384.05	55	25	27	33	44	41	36	47	40	41	42	40	32	38	37	41	40	40	41	37	40	40	42	38	44	44	37	43	38	34	40	37	39	41	40	39	49	44	43	47	33	38	38	32	28	1.6144E4
226	21	Q9H4M9|EHD1_HUMAN	383.89	83	60	59	52	51	48	49	50	53	51	53	53	49	50	50	50	56	48	50	56	54	43	43	43	55	50	49	55	49	33	66	65	54	48	54	49	59	57	50	67	52	51	54	49	46	3.4557E4
320	304	Q9UHG3|PCYOX_HUMAN	383.81	63	56	46	40	30	34	36	45	46	37	37	31	32	30	33	33	33	35	35	45	43	47	50	39	40	34	31	35	34	34	50	47	43	34	36	33	35	34	33	60	53	48	31	31	31	5.8166E4
844	238	O60437|PEPL_HUMAN	383.80	30	10	6	8	1	1	1	1	2	1	2	1	3	1	0	0	0	0	0	13	13	18	21	19	9	11	6	11	11	5	16	16	18	15	19	17	18	15	17	15	16	15	6	3	3	6.4278E3
177	820	P00387|NB5R3_HUMAN	383.74	82	78	78	68	68	68	53	76	58	53	63	58	51	62	49	49	65	59	53	81	81	68	72	71	80	68	59	75	49	62	81	81	81	80	68	68	68	68	69	81	81	82	81	80	81	1.9817E5
105	929	P37802|TAGL2_HUMAN	383.54	95	89	91	91	87	91	91	95	95	91	91	91	91	91	77	82	87	87	91	87	87	73	78	78	91	91	87	91	91	91	87	87	87	91	91	91	91	91	91	89	87	87	91	91	91	2.8512E5
388	422	O60763|USO1_HUMAN	383.27	39	35	35	34	27	25	20	29	28	27	20	20	19	26	25	24	26	30	29	30	29	23	22	20	28	29	26	29	25	25	32	27	26	25	29	29	26	27	24	29	29	30	34	36	28	5.097E4
648	398	Q5VYK3|ECM29_HUMAN	382.84	30	13	14	15	9	8	10	9	6	8	6	9	7	10	10	8	11	12	13	11	10	7	9	7	8	9	9	9	8	8	11	11	10	6	8	6	8	9	8	13	13	8	14	13	10	8.5875E3
345	806	P51991|ROA3_HUMAN	382.83	54	49	49	50	49	49	48	49	49	50	45	48	35	49	49	49	50	45	50	53	52	49	53	49	50	49	49	49	49	49	53	53	52	48	49	49	50	54	49	53	53	53	49	49	49	5.8977E4
439	464	Q12797|ASPH_HUMAN	382.44	45	41	35	30	27	21	22	30	30	29	27	24	21	23	25	22	30	25	25	30	26	20	24	23	23	21	23	31	30	28	23	21	21	33	29	29	23	20	22	35	35	35	26	24	26	4.812E4
747	646	P23142|FBLN1_HUMAN	382.36	37	26	26	25	34	32	32	23	19	30	12	6	7	8	10	6	9	7	1	36	34	5	7	6	31	35	34	16	14	12	24	32	32	14	12	12	30	30	32	16	17	12	33	32	32	8.2926E3
79	793	P07339|CATD_HUMAN	382.16	58	58	58	57	58	51	50	58	58	58	56	53	50	51	51	47	50	53	50	50	54	50	50	50	54	55	51	57	56	53	47	47	47	56	58	55	58	58	58	56	56	56	56	56	51	3.1096E5
277	294	P09960|LKHA4_HUMAN	381.83	56	49	46	50	45	42	29	43	40	47	42	38	31	32	33	33	42	39	31	49	47	47	45	45	44	45	45	44	44	44	45	43	41	51	50	45	42	35	38	47	49	48	43	46	45	4.7249E4
311	117	O60506|HNRPQ_HUMAN	381.51	52	45	44	45	34	34	35	38	32	38	35	37	34	36	34	34	37	41	42	49	49	30	32	34	41	41	41	37	34	31	41	41	35	35	36	34	34	34	32	44	49	45	45	45	41	4.3511E4
176	521	Q15019|SEPT2_HUMAN	381.51	78	67	67	73	65	65	66	73	73	74	65	58	53	62	52	48	55	58	58	65	71	72	65	65	66	65	60	71	59	61	65	65	71	73	65	65	65	73	59	72	78	65	72	65	59	1.1007E5
191	1016	P21796|VDAC1_HUMAN	381.31	80	76	75	76	71	67	71	76	76	76	71	71	71	71	67	71	71	71	67	67	67	67	71	71	67	67	67	67	72	71	74	74	67	67	72	68	68	71	67	75	69	75	67	67	67	1.617E5
313	43	P17980|PRS6A_HUMAN	381.17	72	61	59	52	52	48	51	54	52	54	53	45	43	49	45	37	49	50	47	56	57	52	56	52	47	43	41	49	52	42	59	52	54	49	54	47	49	45	45	60	52	54	52	47	54	3.394E4
285	551	P04844|RPN2_HUMAN	380.92	54	46	46	41	32	28	32	46	40	41	32	32	28	32	32	28	32	32	28	40	35	32	32	30	41	41	32	42	28	32	48	44	35	41	36	32	46	37	37	47	43	40	46	37	36	6.3694E4
482	176	P28331|NDUS1_HUMAN	380.75	58	28	34	39	32	30	29	32	33	28	33	31	24	21	29	24	33	35	31	38	37	35	43	38	26	31	32	30	31	25	32	34	37	22	30	30	24	23	23	40	45	43	39	38	36	2.0715E4
458	120	P20810|ICAL_HUMAN	380.74	49	38	40	36	31	31	23	39	31	34	36	36	29	31	29	28	32	32	30	39	35	35	38	36	32	36	31	36	36	25	33	31	34	39	40	38	30	31	31	39	39	41	34	29	28	3.2943E4
183	194	P49368|TCPG_HUMAN	380.39	62	56	60	62	56	55	53	58	60	59	62	58	49	56	58	56	56	56	58	56	56	55	55	53	54	58	52	55	53	56	56	56	58	54	56	56	53	56	55	55	62	60	56	58	58	1.2839E5
838	411	O75165|DJC13_HUMAN	380.23	19	9	10	9	4	6	5	5	5	3	5	5	3	4	4	4	7	8	3	9	10	8	9	9	10	8	6	7	8	6	10	11	7	6	7	7	4	3	5	12	10	13	9	8	7	9.5395E3
121	1208	Q15084|PDIA6_HUMAN	379.90	46	46	45	45	46	46	46	45	45	46	46	46	46	45	45	45	46	46	46	46	46	46	46	46	46	46	46	46	46	46	46	46	46	46	46	46	46	45	45	46	45	46	46	46	46	2.6192E5
376	308	Q14152|EIF3A_HUMAN	379.79	36	22	21	20	17	17	16	15	15	14	18	18	16	21	21	18	21	21	20	15	16	13	11	10	18	19	20	18	19	15	20	23	18	18	15	22	17	18	16	18	19	15	21	19	17	3.4489E4
326	692	P39023|RL3_HUMAN	379.67	50	46	47	43	44	43	35	39	44	42	44	42	42	44	44	42	47	43	46	44	40	38	36	35	46	47	42	46	45	42	40	35	31	44	46	42	43	40	44	37	41	38	45	46	42	1.2016E5
627	257	O95340|PAPS2_HUMAN	379.54	59	24	27	21	36	34	25	25	24	27	29	20	21	26	25	24	23	23	27	31	24	17	16	18	29	23	18	27	20	23	36	36	30	23	21	18	38	37	33	31	21	30	46	32	30	1.2628E4
590	311	O60568|PLOD3_HUMAN	379.00	45	35	34	32	24	23	21	28	32	30	25	21	18	25	23	18	27	25	24	28	25	20	20	22	22	28	23	25	23	21	23	29	24	27	25	24	23	23	21	30	31	26	30	29	28	2.7278E4
380	605	Q13561|DCTN2_HUMAN	378.60	60	57	50	57	42	43	39	53	57	46	42	43	42	42	46	45	49	46	42	52	50	41	41	49	43	43	42	46	43	42	51	56	48	50	43	50	56	50	50	53	57	53	57	58	50	4.9293E4
360	252	Q13740|CD166_HUMAN	378.57	53	39	43	43	38	31	36	37	43	39	28	33	27	17	17	17	28	33	27	37	39	33	31	30	33	33	32	32	30	27	37	39	36	31	32	33	31	32	31	35	40	37	45	45	41	7.5893E4
395	465	Q16531|DDB1_HUMAN	378.21	37	29	30	28	21	19	20	26	29	23	25	23	20	21	20	20	28	26	23	25	18	23	24	17	23	25	22	23	24	20	22	19	16	25	28	18	25	21	21	26	25	24	29	24	23	3.1474E4
354	241	O00571|DDX3X_HUMAN	377.80	58	50	43	45	46	35	30	47	43	43	31	33	25	39	30	35	46	40	39	36	40	35	28	28	38	39	41	43	35	30	42	34	40	38	38	34	40	38	35	42	44	38	43	41	40	1.1908E4
828	255	O75891|AL1L1_HUMAN	377.61	53	19	20	21	8	8	6	14	16	11	5	3	3	5	5	5	5	5	5	16	12	20	20	18	27	24	27	35	33	32	14	12	12	36	38	41	17	15	15	33	29	27	11	10	10	8.2238E3
305	174	Q96TA1|NIBA2_HUMAN	377.34	54	42	40	37	33	32	24	39	37	36	30	31	27	28	33	19	34	27	30	43	39	36	37	31	38	28	30	30	33	30	42	38	35	38	42	35	39	29	28	44	44	39	42	39	42	6.4713E4
462	519	P62195|PRS8_HUMAN	377.30	68	67	62	65	51	53	51	67	59	58	57	47	47	40	51	46	58	53	56	43	57	44	54	44	40	48	43	46	57	51	63	62	52	54	56	51	54	48	49	58	58	63	66	62	56	2.8458E4
303	648	P42330|AK1C3_HUMAN	377.23	80	58	59	50	46	53	43	57	61	56	64	43	41	46	52	43	52	59	43	42	41	57	50	56	53	50	43	53	53	57	51	58	51	58	53	51	58	51	50	63	60	43	51	46	51	3.8833E4
351	269	Q16851|UGPA_HUMAN	377.09	56	53	50	50	45	41	44	48	48	48	40	34	34	36	31	29	29	36	25	47	45	40	39	41	45	46	42	45	41	41	42	43	45	40	39	41	45	40	39	46	45	49	53	48	48	5.0894E4
286	750	P62136|PP1A_HUMAN	377.09	60	60	55	59	58	48	49	58	54	59	54	50	41	51	50	41	54	51	48	58	58	52	54	45	58	54	54	58	47	48	58	58	58	58	53	57	54	58	55	60	55	59	55	54	58	1.0235E4
363	167	Q9UHB6|LIMA1_HUMAN	377.06	57	33	37	37	33	34	38	37	36	34	35	33	29	38	36	37	33	35	38	32	36	28	30	25	37	32	35	37	35	33	31	31	35	30	33	35	40	46	37	27	33	24	37	33	33	3.9496E4
262	864	Q6NZI2|CAVN1_HUMAN	377.03	52	37	49	49	49	48	37	37	48	48	37	37	48	35	37	37	35	49	33	35	35	40	29	32	37	48	49	37	37	37	49	37	49	48	48	37	37	37	37	49	37	46	37	49	49	1.3934E5
135	1206	P30041|PRDX6_HUMAN	376.78	76	71	71	71	70	70	70	71	76	76	70	62	69	70	61	61	70	70	70	70	75	70	70	70	70	70	70	70	70	70	75	75	70	71	71	75	70	70	70	75	75	70	71	70	71	2.0543E5
424	177	Q14258|TRI25_HUMAN	376.57	56	43	44	41	29	29	20	32	29	37	36	30	33	35	31	29	42	40	37	34	39	33	39	40	29	36	38	38	36	32	30	30	28	35	44	40	44	41	40	43	41	50	32	35	27	2.4946E4
474	407	P43243|MATR3_HUMAN	376.51	45	31	29	27	28	23	17	31	28	30	27	28	19	27	21	21	28	35	30	29	30	15	16	17	26	20	26	28	27	23	29	29	26	29	29	21	29	30	24	35	29	32	28	24	20	2.6641E4
299	713	O00151|PDLI1_HUMAN	376.31	92	81	80	80	88	71	72	80	91	92	80	65	54	60	55	60	80	70	80	55	52	50	53	60	63	60	60	70	58	63	85	74	68	80	65	60	69	90	70	61	55	64	81	80	70	7.3442E4
247	812	P61160|ARP2_HUMAN	376.26	53	46	44	44	46	46	46	51	49	47	44	42	41	44	38	40	44	42	42	44	42	42	38	40	49	44	44	44	42	42	47	48	49	47	44	42	44	46	46	49	47	47	46	44	42	8.3864E4
441	388	Q92900|RENT1_HUMAN	375.92	44	24	28	26	18	19	21	22	24	23	17	17	14	17	20	19	24	24	18	29	24	20	21	22	26	25	20	23	19	19	21	17	15	21	21	23	21	19	17	33	28	25	28	27	20	2.2525E4
529	358	P02786|TFR1_HUMAN	375.90	44	31	36	33	23	20	22	24	25	21	28	29	29	32	28	28	34	30	33	28	28	26	22	27	27	22	23	24	27	25	20	15	16	31	28	31	14	14	16	26	31	28	25	27	27	4.4015E4
979	258	Q12929|EPS8_HUMAN	375.89	38	22	23	21	18	16	12	15	18	15	9	10	9	5	8	8	10	8	9	16	9	13	23	11	13	19	15	19	16	19	6	8	2	17	19	16	16	12	11	22	28	17	23	26	19	1.1226E4
295	1322	P06748|NPM_HUMAN	375.81	54	47	49	49	43	39	44	49	47	49	51	43	39	51	43	43	51	44	43	41	36	29	29	29	52	44	44	43	39	39	41	41	33	51	39	43	49	44	43	47	43	47	52	52	52	7.2047E4
269	122	P13010|XRCC5_HUMAN	375.78	55	44	41	42	32	31	31	45	47	41	41	39	22	35	31	23	39	38	33	45	46	30	30	28	37	34	31	44	31	31	47	35	38	42	35	36	23	30	27	49	49	43	40	40	38	4.9556E4
421	418	Q13045|FLII_HUMAN	375.56	34	21	19	20	19	18	15	20	14	17	17	16	14	17	17	15	15	15	14	15	14	14	13	15	15	14	14	15	16	14	18	14	15	16	15	13	20	17	15	17	13	12	19	18	17	2.7915E4
658	502	Q5T4S7|UBR4_HUMAN	375.54	11	5	5	5	3	3	3	3	3	3	3	3	3	3	3	3	4	4	4	1	2	0	0	0	3	4	3	4	4	4	5	3	4	3	3	4	6	4	5	4	4	3	4	5	4	9.7046E3
461	179	P40763|STAT3_HUMAN	375.35	60	44	39	46	21	23	21	36	33	36	23	24	22	26	25	24	22	20	21	24	25	31	27	31	34	39	36	36	35	31	11	13	12	41	43	40	40	41	39	37	43	36	38	29	25	3.3496E4
466	511	Q13423|NNTM_HUMAN	375.18	32	22	26	22	19	21	22	18	20	18	17	18	19	16	19	14	21	22	19	22	23	23	24	22	18	20	20	21	20	22	18	19	20	20	22	21	16	19	17	26	23	26	22	24	18	3.6967E4
284	664	P04062|GLCM_HUMAN	374.87	52	48	48	43	35	35	35	40	47	41	35	35	35	32	31	27	35	35	31	45	33	33	33	30	35	35	35	40	35	35	46	46	46	41	35	35	47	41	35	49	49	49	35	31	35	5.3522E4
331	778	P61247|RS3A_HUMAN	374.60	66	56	57	56	52	55	60	53	52	49	52	49	48	48	56	57	62	58	53	45	52	45	47	45	56	53	53	56	53	56	40	48	41	56	53	57	53	53	57	48	48	52	57	57	56	1.0559E5
230	142	P35609|ACTN2_HUMAN	374.57	28	15	13	15	15	15	13	15	13	15	15	16	15	15	13	12	13	12	12	19	17	17	17	16	16	15	15	16	15	15	20	20	19	15	16	15	18	17	15	22	17	17	13	14	14
459	838	P42765|THIM_HUMAN	374.54	71	60	65	58	60	60	46	67	57	58	43	43	37	37	47	30	47	40	39	66	58	61	58	52	54	44	51	41	40	35	56	63	48	41	46	44	46	53	44	68	63	68	56	58	49	2.0352E4
408	372	Q92841|DDX17_HUMAN	374.35	49	30	31	27	30	24	29	29	29	28	28	19	20	30	30	23	30	30	25	34	42	31	36	37	32	31	25	36	33	35	33	29	29	36	28	34	26	33	31	35	38	34	26	27	31	2.1627E4
85	1666	P62937|PPIA_HUMAN	374.07	87	82	82	82	82	82	82	87	82	82	82	82	82	82	82	82	82	82	82	82	82	82	75	71	82	82	82	82	82	82	75	82	82	82	82	82	82	82	82	82	82	82	82	82	82	6.1149E5
302	650	Q9UQ80|PA2G4_HUMAN	373.80	65	57	55	57	65	52	48	54	52	52	57	57	54	65	53	48	57	57	57	57	57	57	57	57	57	57	54	54	48	53	57	54	57	52	53	57	52	57	57	53	55	57	57	57	57	3.3663E4
599	338	P08237|PFKAM_HUMAN	373.78	38	30	29	27	18	14	21	17	22	19	15	20	17	16	15	15	15	14	22	24	24	22	26	29	21	28	22	25	25	25	29	27	28	30	27	29	23	19	20	30	33	24	18	16	18	2.2667E4
215	299	Q13557|KCC2D_HUMAN	373.36	56	54	54	46	47	38	36	48	46	47	49	40	42	48	40	42	48	48	42	43	37	42	44	45	49	48	48	48	46	48	47	51	45	54	42	48	48	48	48	49	49	49	54	47	46	5.7618E4
280	343	P07602|SAP_HUMAN	373.33	56	32	34	32	29	24	26	28	29	32	46	37	34	37	40	40	34	34	35	26	24	26	26	26	26	29	29	33	26	29	23	19	23	31	29	34	26	27	26	30	29	29	24	24	27	1.7418E5
563	377	P55060|XPO2_HUMAN	373.26	39	23	21	20	15	17	12	16	15	16	25	17	14	19	16	12	21	19	18	23	25	20	20	22	18	18	14	19	18	18	24	22	20	19	17	18	15	14	12	29	30	26	23	21	15	2.7203E4
528	8	O75955|FLOT1_HUMAN	372.80	75	59	56	52	33	33	41	40	42	36	42	39	30	30	27	33	32	39	32	52	58	47	51	56	46	52	51	46	43	39	56	59	57	43	61	57	53	59	55	64	57	56	48	30	40	2.0587E4
629	246	O60716|CTND1_HUMAN	372.49	43	26	30	25	21	26	21	22	23	22	11	13	15	17	13	16	14	19	17	14	15	11	12	14	25	28	26	26	29	20	16	15	20	24	22	21	28	27	22	15	22	16	25	25	23	2.1576E4
392	410	Q9H4A4|AMPB_HUMAN	372.38	58	40	49	46	33	30	35	38	33	49	31	30	20	30	30	31	26	28	29	41	42	40	38	34	41	41	39	42	39	37	42	45	42	38	43	40	35	36	37	47	48	38	42	36	37	2.7055E4
445	385	P21589|5NTD_HUMAN	371.92	54	44	40	37	25	20	23	33	33	27	38	35	31	34	32	25	35	39	30	42	43	36	34	35	38	32	39	25	22	21	51	48	47	32	31	28	49	47	42	45	45	47	32	37	33	2.6985E4
1452	32	O14879|IFIT3_HUMAN	371.41	81	2	0	0	0	0	0	0	0	0	0	2	3	5	3	0	2	3	3	3	3	7	5	13	0	3	0	0	0	0	71	69	54	3	0	0	77	75	62	5	5	3	0	0	0	2.107E2
434	452	P10253|LYAG_HUMAN	371.31	41	22	18	17	9	9	8	13	12	16	22	22	14	21	12	12	6	8	8	31	31	29	31	30	23	22	21	24	22	22	31	34	37	30	27	27	28	23	24	37	32	34	10	11	9	1.3728E4
504	565	O43175|SERA_HUMAN	371.16	52	35	37	33	25	29	25	25	29	29	25	25	25	37	35	36	39	39	34	20	22	24	24	24	25	25	25	24	25	25	24	22	24	25	25	25	28	29	24	24	24	24	29	25	25	3.5877E4
152	2500	P00441|SODC_HUMAN	371.04	84	84	84	84	84	84	84	84	84	84	84	84	84	84	84	84	84	84	69	84	84	84	84	84	84	84	84	84	84	84	80	84	80	84	84	84	84	84	84	84	84	84	84	84	84	1.8572E5
175	228	P61158|ARP3_HUMAN	370.87	68	65	65	60	62	62	62	58	65	64	60	53	40	52	48	48	67	55	58	63	66	66	66	57	65	67	64	53	58	52	63	63	63	64	63	57	65	64	58	63	64	63	65	68	67	1.0919E5
472	288	P47897|SYQ_HUMAN	370.64	49	25	33	31	31	27	31	22	22	18	30	30	23	32	27	29	33	33	32	24	27	24	19	19	33	30	30	30	34	28	24	22	21	22	23	27	31	29	24	26	28	19	28	34	25	1.2073E4
540	314	Q5JRX3|PREP_HUMAN	370.48	40	32	29	34	26	21	22	22	18	17	13	11	12	12	12	13	28	29	27	22	24	22	19	24	14	17	21	14	12	8	24	19	17	12	17	17	16	17	12	28	29	28	29	23	29	1.929E4
174	1358	P09936|UCHL1_HUMAN	370.31	88	71	60	60	60	59	61	71	70	71	61	61	61	61	60	61	59	49	59	59	59	59	58	58	61	61	61	60	59	61	70	70	58	59	59	62	77	59	61	70	70	70	59	62	61	1.373E5
483	497	Q9UBG0|MRC2_HUMAN	369.89	25	20	20	19	11	12	11	13	14	15	13	13	13	13	15	14	11	12	9	13	11	10	11	11	16	16	18	16	14	14	12	9	9	20	18	17	14	14	16	16	16	13	16	15	13	2.2879E4
733	298	Q9UDY2|ZO2_HUMAN	369.89	33	22	26	21	22	18	15	20	17	21	7	7	6	5	6	7	10	10	11	9	11	6	7	7	21	22	16	17	16	12	13	12	14	13	16	15	21	20	20	11	10	8	26	22	27	1.6388E4
1281	327	O95425|SVIL_HUMAN	369.85	21	5	5	4	4	3	3	3	3	2	8	4	3	3	2	3	5	6	6	9	10	4	5	5	4	6	6	1	3	2	6	7	4	2	2	3	3	2	3	10	10	7	6	9	7	5.2456E3
713	149	Q9BZF9|UACA_HUMAN	369.73	40	19	24	18	13	18	16	17	12	15	6	6	7	15	12	11	10	10	10	12	18	11	8	8	15	14	16	19	17	20	11	8	10	17	13	17	20	19	19	15	16	17	18	17	22	1.1353E4
515	637	P22307|SCP2_HUMAN	369.69	38	26	25	25	19	16	14	23	25	24	23	25	22	20	10	12	19	14	16	23	21	19	23	18	23	23	21	24	23	16	23	24	24	21	20	22	23	20	10	25	24	25	28	25	23	3.7124E4
720	251	O60271|JIP4_HUMAN	369.63	33	18	17	20	13	12	13	20	17	16	15	14	13	13	13	10	17	14	13	15	12	12	14	13	14	12	14	14	13	12	14	19	16	15	17	14	14	13	11	17	16	14	16	16	16	1.9446E4
475	441	O14980|XPO1_HUMAN	369.60	33	27	27	25	20	17	16	23	21	20	21	15	17	16	15	15	20	20	16	28	29	21	24	23	19	23	18	23	21	20	26	27	25	21	20	22	21	17	16	28	28	26	22	27	23	2.8388E4
318	524	P05455|LA_HUMAN	369.57	55	55	55	54	49	44	34	55	55	55	44	33	30	38	31	28	44	41	36	50	50	36	36	36	46	44	38	45	44	39	52	53	52	46	44	46	52	48	39	54	53	53	53	54	53	6.8935E4
446	37	P35998|PRS7_HUMAN	369.54	67	49	49	44	45	43	42	53	47	52	49	47	37	48	40	48	51	54	40	55	46	53	53	49	42	41	42	44	51	39	50	52	44	55	48	41	44	47	37	52	55	53	42	45	44	2.7505E4
369	1215	Q13642|FHL1_HUMAN	369.28	46	46	44	44	46	40	45	44	44	40	44	41	40	45	46	45	46	45	43	46	40	40	38	38	45	46	43	44	46	45	43	43	43	45	45	43	46	46	46	43	40	40	46	45	40	6.0594E4
500	785	P04439|HLAA_HUMAN	369.10	68	26	22	26	22	26	22	22	26	22	56	52	53	41	46	37	26	26	22	55	55	55	56	52	46	41	41	37	41	41	62	62	56	41	45	37	61	56	44	53	58	53	22	26	22	1.3477E4
399	367	P45974|UBP5_HUMAN	368.96	48	32	33	30	25	20	20	31	32	36	19	21	18	23	17	16	23	21	22	29	31	21	18	25	24	23	23	24	24	22	32	31	25	26	26	25	25	23	20	39	33	37	31	26	25	3.0028E4
1326	384	P00750|TPA_HUMAN	368.94	48	7	7	5	0	5	3	5	5	5	46	33	28	34	34	26	38	42	38	9	4	6	9	9	7	7	7	11	7	2	2	2	2	12	17	14	5	7	3	11	6	6	7	5	2	2.5363E3
225	686	P63244|RACK1_HUMAN	368.89	79	75	75	75	74	74	66	75	75	75	74	74	74	74	68	74	74	77	74	74	72	74	74	74	74	74	74	74	74	74	66	68	74	74	74	74	74	74	68	74	74	74	74	74	74	2.2962E5
677	170	O76094|SRP72_HUMAN	368.81	48	29	33	25	29	26	24	21	15	19	18	22	23	32	25	21	32	29	32	30	28	27	21	20	29	29	21	29	24	24	25	29	30	27	24	31	26	20	22	39	26	31	28	25	30	1.7297E4
138	1278	P23284|PPIB_HUMAN	368.59	68	61	61	61	61	61	61	67	61	62	61	61	61	61	61	54	61	61	61	51	51	51	51	51	61	61	61	61	61	61	51	51	51	61	61	61	61	62	61	54	51	61	61	61	61	3.2773E5
68	1942	P09211|GSTP1_HUMAN	368.57	72	72	71	72	71	71	71	71	72	72	71	71	71	71	71	71	71	71	71	71	71	71	71	71	71	71	71	71	71	71	71	71	71	71	71	71	72	71	71	71	71	71	72	71	72	3.9037E5
610	53	Q13451|FKBP5_HUMAN	368.57	72	69	56	59	34	24	40	53	59	57	2	0	0	4	0	0	0	0	0	47	56	51	49	60	32	27	37	56	52	50	44	28	38	61	63	61	22	16	24	61	60	61	63	60	54	4.6755E4
244	1800	Q99497|PARK7_HUMAN	368.17	90	86	90	86	86	64	72	86	86	86	90	76	71	78	59	63	72	68	68	83	69	70	72	69	86	77	59	86	76	72	71	70	50	90	86	76	81	69	53	86	85	84	90	90	72	7.0635E4
283	1072	P62140|PP1B_HUMAN	368.16	56	56	54	54	55	44	44	54	54	54	54	50	41	48	46	41	49	47	44	54	54	47	50	41	54	54	50	54	46	49	54	54	54	54	53	53	52	54	51	55	54	55	54	54	54	1.5646E4
267	813	P27824|CALX_HUMAN	368.13	42	34	32	29	30	26	28	25	25	27	31	33	32	30	30	29	31	31	30	32	31	32	32	31	31	30	30	30	30	30	32	32	32	31	31	28	31	26	27	33	33	33	28	31	30	1.0939E5
435	1482	P04632|CPNS1_HUMAN	367.98	83	83	72	74	55	62	44	83	83	74	63	73	43	43	43	43	63	55	44	50	51	39	39	39	55	55	55	63	54	44	62	51	51	54	43	55	64	55	51	82	60	70	74	74	74	4.3819E4
1614	378	O95786|DDX58_HUMAN	367.68	38	0	0	0	0	1	0	0	0	0	0	0	0	0	0	0	0	0	0	2	2	1	2	0	0	0	0	2	0	0	30	33	31	0	0	0	34	29	31	2	4	2	0	0	0
543	264	O43795|MYO1B_HUMAN	367.44	34	23	22	26	18	20	17	20	23	22	11	14	14	18	21	16	19	19	20	17	16	13	13	11	21	18	22	21	24	18	13	15	11	23	24	21	15	15	16	19	18	17	19	17	19	2.2177E4
556	374	Q9NSE4|SYIM_HUMAN	367.36	36	24	25	24	20	19	14	22	20	20	19	15	15	10	10	10	14	18	18	25	20	20	25	22	15	18	13	15	15	10	20	25	18	20	16	18	13	12	11	28	30	32	23	19	19	3.0846E4
324	182	P26639|SYTC_HUMAN	367.11	50	35	38	36	41	33	33	28	33	35	34	32	29	35	33	30	38	34	39	33	34	29	29	28	29	29	27	31	31	27	33	31	30	30	27	27	31	30	30	36	35	33	38	39	38	3.7466E4
366	97	O75874|IDHC_HUMAN	366.86	69	64	62	62	52	51	47	64	59	50	52	53	47	47	43	47	53	54	54	51	44	51	49	43	46	42	44	55	54	54	59	42	42	50	54	54	46	48	46	59	57	50	54	53	50	1.041E5
600	389	P29144|TPP2_HUMAN	366.54	33	16	14	17	15	17	17	14	11	15	19	16	15	13	13	15	15	16	15	22	18	22	18	19	19	15	15	16	19	18	16	16	19	20	17	20	17	15	12	20	20	20	17	18	19	2.2157E4
454	110	Q9UHD8|SEPT9_HUMAN	366.27	59	45	36	30	40	44	34	42	35	44	37	33	28	32	33	26	45	44	45	42	38	42	42	37	38	28	37	38	40	33	48	36	44	50	46	41	49	50	39	33	30	37	47	47	40	2.9826E4
480	279	Q0ZGT2|NEXN_HUMAN	366.13	44	30	35	33	33	33	31	35	35	43	14	16	18	8	7	9	11	16	14	31	31	24	23	22	25	25	23	27	19	21	25	28	27	20	23	21	27	25	23	32	31	32	32	29	28	4.5239E4
308	860	O43852|CALU_HUMAN	365.78	65	52	52	46	43	43	35	53	44	44	39	35	35	35	32	35	43	35	35	55	50	50	50	47	45	43	43	43	35	35	50	50	43	43	43	43	43	43	43	55	50	43	43	43	43	1.4614E5
586	86	P35908|K22E_HUMAN	365.29	60	9	11	11	32	27	25	19	15	19	21	25	18	24	24	30	28	27	26	32	28	36	32	31	26	25	25	27	25	20	40	33	33	33	29	37	31	38	37	25	29	28	11	13	11	2.3093E3
503	99	P43686|PRS6B_HUMAN	365.13	65	59	59	62	42	39	39	56	55	57	36	39	29	36	39	39	41	42	42	47	46	47	42	39	49	39	39	43	36	42	59	56	44	41	36	36	51	39	39	56	59	54	44	47	42	3.3492E4
297	561	P53675|CLH2_HUMAN	365.09	13	11	11	10	10	10	8	10	10	11	10	10	7	11	9	8	11	9	10	11	12	10	10	10	10	10	9	9	10	9	11	11	12	10	10	10	10	10	10	12	11	12	11	11	11
394	769	Q8IWE2|NXP20_HUMAN	364.34	44	35	35	35	32	26	28	37	40	37	28	28	26	26	26	27	31	31	30	29	29	24	24	23	32	30	30	32	28	26	32	27	25	31	32	30	31	29	30	34	35	25	32	32	28	3.8874E4
378	665	P23526|SAHH_HUMAN	364.07	60	50	52	57	46	46	40	42	34	42	34	39	39	37	41	34	36	38	41	29	33	35	34	33	37	41	39	46	46	41	26	31	26	37	41	39	35	37	39	44	33	37	42	46	46	5.6134E4
161	653	P26641|EF1G_HUMAN	363.87	56	44	40	38	33	31	31	42	40	31	33	31	31	33	33	31	33	31	33	44	33	31	31	31	35	31	33	43	31	33	33	33	33	33	33	31	33	27	30	54	48	48	44	31	31	1.9366E5
534	106	P24752|THIL_HUMAN	363.60	71	46	60	56	39	39	42	46	44	41	41	44	46	32	36	35	44	35	48	54	44	47	45	43	46	38	34	37	38	26	44	50	42	34	35	43	32	31	29	63	57	49	52	46	48	4.128E4
344	1109	P36873|PP1G_HUMAN	363.59	52	52	46	50	50	40	40	50	46	50	45	41	32	42	42	33	45	43	40	50	50	43	46	37	50	46	46	50	38	45	50	50	50	50	45	49	46	50	47	52	50	51	46	46	50	1.6933E3
569	450	P20020|AT2B1_HUMAN	362.95	22	15	14	13	13	10	12	11	10	11	14	12	12	12	11	12	10	11	10	13	13	13	15	15	13	12	14	15	12	11	14	13	14	13	12	12	13	11	11	17	15	14	11	11	12	1.1483E3
501	649	P54920|SNAA_HUMAN	362.88	90	71	66	67	54	54	49	66	55	66	68	64	53	50	58	53	61	62	49	57	64	50	56	52	58	52	54	45	54	39	75	66	67	58	55	45	73	69	79	77	73	72	74	70	58	2.5554E4
497	1137	P21964|COMT_HUMAN	362.87	74	73	70	68	55	50	38	66	58	56	50	48	32	50	34	34	50	38	44	66	57	55	40	44	42	40	34	57	51	40	71	70	70	67	52	40	67	57	57	63	66	66	71	61	55	5.6117E4
541	225	P31040|SDHA_HUMAN	362.84	52	29	35	39	28	27	27	26	33	30	28	26	26	24	22	24	32	30	30	37	41	33	33	32	30	31	26	25	24	28	31	34	32	25	29	23	24	23	21	49	39	34	39	39	39	1.9292E4
740	608	Q9NZU5|LMCD1_HUMAN	362.81	61	36	37	33	55	50	39	44	42	41	10	10	14	13	13	16	6	10	3	51	55	35	49	38	61	58	52	40	42	36	50	58	55	28	40	37	49	52	54	35	32	37	45	41	45	1.1554E4
476	601	P26006|ITA3_HUMAN	362.73	23	21	22	21	17	14	15	20	21	21	19	16	16	15	12	15	18	16	17	13	14	16	15	15	13	13	13	17	16	17	15	17	17	20	20	17	18	17	18	17	19	18	19	18	18	6.3054E4
233	2516	P30086|PEBP1_HUMAN	362.50	77	77	70	77	70	70	70	77	77	70	70	70	70	70	70	70	70	70	70	70	67	77	70	67	70	70	70	70	70	70	67	74	67	70	70	70	70	70	70	77	77	77	70	70	70	1.3074E5
387	351	P48444|COPD_HUMAN	362.50	53	45	45	45	45	47	44	45	47	47	45	45	41	43	43	47	47	48	47	46	47	43	42	45	47	44	47	47	47	47	47	45	47	45	45	45	39	46	44	40	44	44	46	47	47	5.8489E4
513	456	P55884|EIF3B_HUMAN	362.26	36	28	27	26	22	23	26	21	26	22	27	18	19	27	28	25	31	29	28	25	23	22	23	21	28	28	28	25	23	20	27	25	29	26	21	22	26	22	26	27	26	26	27	27	26	3.0287E4
356	492	Q10567|AP1B1_HUMAN	361.98	33	29	29	24	20	20	20	24	23	22	19	17	14	22	17	19	19	23	19	27	22	20	20	19	18	22	20	22	21	20	26	27	27	25	21	21	24	20	22	25	27	28	24	19	19	6.018E3
533	954	P14314|GLU2B_HUMAN	361.90	33	26	31	30	32	29	26	26	31	30	28	31	25	26	31	30	30	30	30	30	30	28	28	23	26	26	30	32	30	30	30	30	30	30	31	30	30	30	26	30	30	30	31	31	31	7.8895E4
153	531	Q8NBS9|TXND5_HUMAN	361.71	69	69	50	50	48	44	42	50	50	50	42	48	44	48	48	48	48	47	48	42	44	44	44	44	48	46	48	50	50	44	40	38	35	50	50	50	48	48	44	44	44	44	42	48	48	2.6065E5
240	849	P52895|AK1C2_HUMAN	361.64	80	66	60	60	47	49	50	71	60	60	53	45	34	57	42	42	59	59	54	51	51	54	59	54	59	59	52	64	59	53	51	57	51	73	59	60	65	51	52	60	59	54	59	59	57	1.5026E4
1356	516	P11717|MPRI_HUMAN	361.37	17	2	4	2	1	0	0	0	2	2	13	12	8	11	8	9	8	11	7	0	1	1	2	2	0	0	0	2	2	1	0	0	0	0	3	2	0	1	0	2	3	2	1	1	1	2.7701E3
903	270	Q08378|GOGA3_HUMAN	361.32	33	15	16	12	11	12	10	16	19	15	11	11	8	10	10	11	16	20	14	4	5	4	3	3	10	11	12	10	11	12	5	5	4	9	11	8	8	5	8	5	6	5	14	14	15	8.1411E3
875	352	Q07157|ZO1_HUMAN	361.09	26	14	14	16	12	11	13	14	13	15	5	3	5	6	8	7	7	4	9	4	4	4	4	4	11	9	10	11	12	13	12	11	16	16	11	11	16	17	17	8	5	8	12	10	11	1.4491E4
532	917	P31943|HNRH1_HUMAN	361.09	46	37	41	31	31	33	29	36	36	38	33	33	29	38	31	29	29	29	36	33	33	29	38	29	33	36	29	38	38	31	33	33	29	33	38	40	33	29	33	33	33	39	33	38	36	1.7111E4
417	1372	P11766|ADHX_HUMAN	360.89	55	45	48	33	45	34	31	41	33	45	34	29	26	22	21	28	30	34	30	42	42	30	30	28	27	27	30	29	22	27	42	42	42	33	30	28	32	22	25	42	30	30	34	45	34	6.9113E4
495	877	P09110|THIK_HUMAN	360.85	67	48	48	48	36	39	32	54	48	44	43	33	34	30	33	33	33	34	33	48	48	43	43	43	43	43	39	45	39	38	54	48	48	48	43	37	48	49	37	60	54	54	39	39	39	1.8626E4
468	197	Q9Y230|RUVB2_HUMAN	360.57	61	38	39	39	37	36	41	42	36	41	40	40	34	42	35	37	41	39	41	33	33	40	40	40	43	40	40	39	40	32	40	28	35	43	41	38	39	29	37	41	39	43	45	46	41	3.3587E4
349	1257	Q99714|HCD2_HUMAN	360.44	86	76	76	76	71	71	71	76	76	76	66	66	60	61	61	61	71	71	71	76	76	71	71	71	71	71	71	70	71	71	76	76	76	76	71	71	76	70	70	86	86	76	76	71	71	3.6014E4
661	126	P13861|KAP2_HUMAN	360.35	65	33	42	39	30	30	23	44	39	38	37	34	20	33	41	30	30	26	23	44	47	41	35	38	38	33	42	41	40	33	41	43	40	43	46	43	50	47	44	50	50	44	42	37	38	1.437E4
744	243	P49589|SYCC_HUMAN	360.18	46	23	22	20	22	23	14	16	18	19	22	15	16	32	24	28	32	23	22	20	25	19	19	21	17	15	17	17	17	17	24	22	16	10	18	13	23	22	11	23	22	22	21	23	18	1.1275E4
557	434	Q16822|PCKGM_HUMAN	359.90	43	35	32	29	33	24	22	24	30	24	20	12	12	40	37	37	36	38	31	31	30	28	30	27	19	25	26	25	24	20	26	28	18	24	24	21	20	24	19	24	29	27	32	27	30	1.243E4
522	181	P20700|LMNB1_HUMAN	359.79	59	38	43	37	26	25	26	37	33	27	27	26	24	27	31	30	26	28	25	40	37	30	31	27	37	28	26	42	35	26	37	28	34	36	36	32	32	24	24	36	38	30	28	24	24	2.4654E4
692	412	O14617|AP3D1_HUMAN	359.78	27	19	19	15	13	13	10	10	11	6	11	13	10	12	11	11	14	14	10	12	11	10	10	10	15	14	12	19	15	10	18	17	16	13	14	11	15	11	12	17	17	12	16	15	10	1.713E4
71	2202	P09382|LEG1_HUMAN	359.64	96	96	96	96	90	70	76	96	90	90	96	76	70	76	76	76	76	76	76	70	70	70	67	70	96	96	76	96	96	76	90	90	90	96	96	76	96	96	76	90	90	90	96	88	76	9.1402E5
437	523	P09104|ENOG_HUMAN	359.41	62	41	47	42	35	29	17	43	43	34	29	29	21	39	29	22	36	31	18	35	28	29	28	20	34	32	38	33	36	17	40	42	35	33	36	28	33	40	27	38	43	32	34	35	33	7.0803E3
447	451	Q13310|PABP4_HUMAN	359.38	40	27	32	31	28	27	27	28	31	26	30	25	23	30	28	24	28	29	22	29	29	21	26	27	27	29	31	26	30	28	22	28	24	28	23	31	24	27	22	34	31	31	27	27	26	1.1365E4
205	1111	Q02878|RL6_HUMAN	359.32	49	49	45	49	48	44	47	44	45	48	44	45	44	45	45	44	45	45	45	43	43	45	43	42	47	48	44	45	45	49	44	44	43	48	45	48	44	43	45	44	45	48	49	45	49	1.3643E5
438	930	Q15181|IPYR_HUMAN	359.13	76	61	51	51	61	61	46	61	61	61	61	46	41	52	38	31	51	55	36	74	67	57	48	43	67	53	55	63	61	36	67	74	74	61	51	61	70	67	61	67	62	54	61	67	61	4.4886E4
492	869	Q9Y3F4|STRAP_HUMAN	359.13	71	69	65	70	45	45	36	69	69	65	42	45	41	42	42	37	57	49	45	56	57	49	46	39	41	33	41	44	44	42	46	49	51	53	44	57	36	33	42	59	67	63	61	49	42	3.5734E4
334	866	P61981|1433G_HUMAN	359.00	78	67	62	67	59	59	49	74	70	67	59	49	49	56	49	49	59	59	49	67	67	67	59	49	59	49	49	59	59	49	67	67	67	59	59	49	74	59	59	74	74	67	59	59	49	8.2142E4
551	1246	P67809|YBOX1_HUMAN	358.72	72	61	58	66	48	57	66	66	64	69	64	64	64	66	64	39	69	69	61	64	66	64	64	64	66	66	66	55	64	57	64	64	64	64	66	64	59	64	48	64	50	66	69	66	69	1.3105E4
530	715	P04181|OAT_HUMAN	358.63	54	48	44	44	43	41	33	44	45	46	45	45	42	48	41	33	46	45	42	41	37	40	33	37	37	41	41	42	41	42	38	33	23	45	45	45	35	35	37	42	43	41	45	48	46	3.9944E4
565	445	P50281|MMP14_HUMAN	358.46	41	20	20	16	26	15	16	14	17	12	36	35	30	32	34	33	36	37	36	26	29	24	26	23	23	26	23	14	17	14	21	24	22	20	11	12	25	24	21	27	25	26	25	28	20	9.8986E3
448	2440	P63241|IF5A1_HUMAN	358.44	79	63	63	63	63	48	48	63	63	63	63	48	48	79	48	48	63	48	48	63	63	63	48	48	63	63	48	63	48	48	63	63	63	63	63	48	63	63	63	63	63	63	63	63	48	6.8206E4
510	506	O94855|SC24D_HUMAN	358.31	34	30	20	25	25	23	21	18	17	19	23	20	21	23	22	24	20	24	23	19	18	13	15	12	22	23	20	22	19	23	23	16	10	15	20	19	15	15	20	21	18	17	24	26	25	2.7999E4
545	276	Q9Y262|EIF3L_HUMAN	358.01	48	34	32	31	34	27	24	27	30	29	26	22	17	27	25	25	31	29	31	32	32	29	25	25	25	27	24	28	26	22	32	29	32	30	24	25	30	30	25	42	29	35	35	33	24	2.0127E4
391	198	Q15233|NONO_HUMAN	357.92	59	55	47	46	37	34	37	38	41	38	34	34	32	38	44	38	39	38	41	38	26	24	22	27	39	37	41	39	34	39	35	26	24	36	39	38	37	34	37	39	45	34	35	41	36	4.8586E4
241	1929	P62241|RS8_HUMAN	357.63	61	60	60	60	60	60	60	60	60	60	59	55	55	60	60	60	60	60	60	55	55	55	55	48	60	60	60	61	60	60	54	55	55	60	60	60	60	60	60	60	60	60	60	60	60	1.5111E5
414	285	O43854|EDIL3_HUMAN	357.53	48	48	48	48	41	43	40	46	48	40	42	36	36	38	32	32	41	41	43	39	37	28	20	25	41	32	34	29	25	23	28	32	20	30	27	30	18	23	18	35	37	37	43	41	41	6.6329E4
603	468	Q9NZB2|F120A_HUMAN	357.03	34	25	24	26	21	22	18	17	16	15	13	13	11	21	19	15	24	24	22	14	14	14	15	12	22	22	24	25	26	21	21	16	15	22	21	21	22	21	18	19	20	11	25	20	25	1.5414E4
558	249	P50570|DYN2_HUMAN	356.74	41	24	27	27	18	16	26	21	20	21	10	14	12	17	16	20	17	20	19	25	24	24	26	18	17	18	25	30	26	24	30	29	25	31	27	25	29	22	27	29	31	31	20	21	20	1.3784E4
473	165	Q13228|SBP1_HUMAN	356.68	60	28	31	36	29	37	29	28	21	30	47	47	39	36	36	34	32	32	24	51	42	42	49	42	44	47	51	44	39	47	48	51	51	42	50	47	53	45	47	53	49	45	29	39	36	9.737E3
361	669	P49189|AL9A1_HUMAN	356.63	51	38	45	40	32	32	32	36	39	40	35	38	41	32	32	32	32	32	30	32	34	37	35	30	29	35	29	35	35	32	32	30	32	35	35	35	32	32	32	42	39	39	35	38	33	7.0642E4
1024	416	P08603|CFAH_HUMAN	356.55	33	21	20	25	10	9	7	15	20	19	1	0	0	0	0	0	1	1	0	0	0	1	0	1	8	7	12	16	18	14	1	0	0	17	18	24	12	10	10	1	3	1	14	16	11	1.5997E4
783	483	Q9Y6C2|EMIL1_HUMAN	356.35	31	17	19	23	6	4	3	9	14	14	15	14	12	9	7	11	9	12	13	13	13	22	22	17	16	15	17	19	17	15	27	22	23	29	28	25	29	26	26	23	18	24	9	9	11	1.1298E4
397	912	P46777|RL5_HUMAN	355.95	54	48	50	50	50	47	46	46	48	54	48	47	43	50	46	46	50	48	47	47	46	40	41	43	48	50	50	50	50	46	44	47	42	50	48	50	50	50	44	46	46	50	48	50	50	1.2916E5
566	215	O15460|P4HA2_HUMAN	355.89	45	44	39	40	33	32	33	44	45	44	35	37	31	41	38	38	44	36	33	12	3	14	13	10	35	35	33	40	37	33	4	14	4	40	35	32	41	35	37	23	33	25	33	33	35	4.2681E4
375	1158	P62701|RS4X_HUMAN	355.50	62	51	54	48	52	48	43	51	51	52	48	52	43	48	48	43	48	48	52	43	43	38	46	38	48	48	48	52	38	43	38	38	43	47	52	48	48	43	47	50	55	48	51	48	52	5.9466E4
831	437	O75643|U520_HUMAN	355.39	18	10	9	10	10	7	4	7	3	3	7	7	6	9	6	5	12	11	9	3	3	1	1	2	9	10	8	10	8	7	5	5	5	10	7	9	7	7	4	7	4	5	10	9	6	8.7033E3
618	1098	Q14192|FHL2_HUMAN	355.36	62	56	53	49	59	59	59	56	46	56	57	49	46	49	56	56	59	59	59	56	52	45	39	40	62	59	57	46	49	50	43	42	49	49	47	49	57	59	59	48	42	42	59	59	59	1.6465E4
736	332	P48147|PPCE_HUMAN	355.01	45	25	31	26	22	23	15	20	22	15	15	15	12	14	10	11	18	16	11	26	26	21	27	27	19	20	21	23	24	19	31	24	21	30	22	26	22	24	20	34	35	23	21	22	17	1.8302E4
729	457	Q15029|U5S1_HUMAN	354.36	29	19	19	19	13	13	10	13	15	13	17	14	14	17	18	14	15	20	19	14	11	7	7	9	14	17	13	17	17	12	13	18	14	14	15	13	16	17	12	19	19	20	19	12	11	1.2735E4
342	1325	P62424|RL7A_HUMAN	354.17	58	58	58	48	48	48	48	57	48	48	48	48	48	48	48	48	48	48	48	38	48	44	48	38	48	48	48	48	48	48	42	36	42	58	48	48	43	48	48	58	48	48	58	48	48	1.3065E5
235	2	Q08431|MFGM_HUMAN	354.10	77	44	53	44	50	49	43	44	49	43	52	38	43	48	46	42	33	29	31	59	56	43	43	42	65	57	57	39	45	34	56	58	60	38	43	37	67	64	58	44	44	43	58	61	64	6.8863E4
381	642	P50995|ANX11_HUMAN	354.08	44	38	36	34	38	38	36	36	35	34	40	36	35	38	36	36	40	36	32	36	32	34	32	36	38	35	35	40	36	35	44	36	35	38	38	36	40	36	35	33	30	32	40	36	35	6.5685E4
704	477	B5ME19|EIFCL_HUMAN	353.97	29	22	20	17	18	15	19	12	15	11	16	19	15	16	16	17	18	18	19	12	15	12	13	13	17	18	13	17	14	16	19	17	13	16	16	18	19	13	12	13	15	14	18	18	17	2.4389E4
704	478	Q99613|EIF3C_HUMAN	353.97	29	22	20	17	18	15	19	12	15	12	16	19	15	16	16	17	18	18	19	12	15	12	13	13	17	18	13	17	14	16	19	17	13	16	16	18	19	13	12	13	15	14	18	18	17	2.4389E4
357	353	P07384|CAN1_HUMAN	353.89	46	37	36	32	29	28	23	27	24	27	28	24	24	28	28	23	25	28	25	32	34	24	22	21	29	30	27	27	27	27	35	35	33	26	28	25	27	26	24	30	31	32	35	29	26	6.0708E4
818	496	Q93008|USP9X_HUMAN	353.76	18	10	8	8	6	5	6	4	5	5	4	4	3	4	5	5	4	6	5	4	5	2	2	2	5	5	5	6	8	7	6	5	6	7	6	7	6	4	5	5	5	4	6	6	5	1.117E4
550	1200	P12955|PEPD_HUMAN	353.06	43	40	35	37	33	37	37	43	37	37	33	33	31	33	29	31	34	37	31	37	34	37	37	35	32	35	33	35	35	35	42	35	33	37	37	35	43	37	33	42	42	37	37	37	37	3.7558E4
427	195	Q03252|LMNB2_HUMAN	353.02	59	38	37	39	36	35	36	37	39	40	32	30	24	33	30	31	32	29	32	46	39	42	42	43	35	34	34	35	36	36	46	41	37	37	39	45	38	37	35	46	47	47	30	31	27	2.3266E4
542	50	Q02818|NUCB1_HUMAN	352.98	61	49	53	47	48	42	37	57	52	52	40	35	39	43	47	40	40	40	50	28	25	37	39	30	47	47	41	51	45	38	6	5	13	54	53	52	48	48	38	40	36	41	44	39	43	2.6711E4
668	426	P22102|PUR2_HUMAN	352.94	33	20	21	21	14	15	12	20	16	17	14	16	12	17	12	12	22	19	16	22	15	14	11	12	18	15	14	17	16	12	21	18	15	17	13	15	11	12	9	26	22	21	24	21	20	1.9118E4
738	420	O95479|G6PE_HUMAN	352.53	45	32	36	34	12	15	10	26	20	25	14	12	11	8	8	7	12	8	8	24	18	19	21	18	24	25	27	25	30	24	21	18	15	26	35	34	18	20	22	34	31	24	28	25	23	1.9982E4
180	611	P09972|ALDOC_HUMAN	352.51	65	37	51	37	26	38	34	48	45	55	31	33	26	36	36	41	26	31	31	49	37	47	54	38	48	45	52	60	55	60	37	44	49	57	55	57	44	40	41	42	47	44	43	49	33	6.639E4
929	546	P55809|SCOT1_HUMAN	352.40	45	24	21	18	18	20	12	25	23	18	30	30	24	21	18	18	28	26	22	34	36	28	28	28	24	24	23	18	18	12	40	36	26	21	18	14	12	14	13	42	42	38	25	24	25	1.2719E4
662	965	P07954|FUMH_HUMAN	352.40	55	47	49	49	32	28	26	49	47	47	27	30	17	35	19	24	34	35	28	40	37	40	30	31	30	34	30	30	23	26	35	33	39	30	30	24	34	30	30	52	45	45	47	38	30	3.1255E4
413	542	P41091|IF2G_HUMAN	352.32	56	46	44	48	50	48	41	45	48	42	46	43	35	46	48	41	48	46	46	42	42	39	39	39	44	48	46	48	41	46	45	43	43	40	42	45	46	46	46	46	52	42	46	46	46	4.0198E4
1116	494	Q05707|COEA1_HUMAN	352.27	20	8	9	7	3	5	2	4	6	5	12	10	11	12	10	13	16	16	15	1	0	0	1	0	4	6	6	5	4	5	0	0	0	7	7	9	1	1	0	1	0	1	7	8	8	9.2731E3
615	414	P35222|CTNB1_HUMAN	352.24	46	38	42	42	29	27	24	38	34	34	19	17	21	23	23	21	28	30	28	24	27	19	20	16	27	33	32	33	28	28	24	21	22	32	30	27	33	33	32	30	29	28	30	35	35	2.0141E4
496	57	Q07960|RHG01_HUMAN	351.83	68	39	41	41	27	27	27	41	34	34	35	27	27	25	27	27	27	27	27	44	44	35	35	35	37	32	35	27	27	27	46	39	39	27	32	27	25	22	25	60	50	41	31	35	27	2.5518E4
526	365	O15523|DDX3Y_HUMAN	351.74	44	32	29	31	27	26	24	29	29	29	26	24	21	29	24	29	33	27	29	28	33	28	25	24	29	29	32	28	28	24	36	30	36	29	29	26	35	37	29	37	39	36	29	27	27
525	945	P00325|ADH1B_HUMAN	351.42	58	42	49	42	36	28	23	36	27	33	5	5	0	9	9	11	0	0	0	55	56	54	47	30	51	58	47	56	49	43	55	55	57	49	52	45	56	56	58	56	56	55	49	41	38	1.3194E4
449	301	Q9UJU6|DBNL_HUMAN	351.42	57	50	53	52	51	43	43	51	52	52	45	46	40	43	44	45	47	43	45	48	52	50	45	43	50	52	52	45	48	45	43	46	43	40	43	47	44	50	52	32	41	39	49	51	52	2.8237E4
69	1615	P04792|HSPB1_HUMAN	350.95	83	83	83	83	83	83	83	83	83	83	83	65	65	65	83	65	65	83	65	83	83	83	83	65	83	83	83	83	83	65	83	83	83	83	83	83	83	83	83	83	83	83	83	83	83	9.3837E5
310	1071	Q15417|CNN3_HUMAN	350.90	60	53	53	53	41	48	41	57	57	45	39	39	44	41	41	41	41	41	41	41	38	42	37	39	44	41	41	51	41	44	37	39	41	39	41	41	41	41	41	50	52	50	41	41	41	8.4427E4
635	784	P00390|GSHR_HUMAN	350.67	52	42	42	42	20	25	21	44	44	44	25	26	20	17	20	21	23	25	21	31	31	33	35	35	24	19	15	25	25	21	42	37	31	36	30	32	24	25	21	49	49	49	34	30	30	3.3946E4
396	818	P35232|PHB_HUMAN	350.65	87	69	80	84	49	43	50	76	73	81	59	43	43	59	40	47	50	47	54	56	69	59	46	50	59	46	43	54	43	43	68	65	72	66	50	39	66	69	43	76	74	76	72	57	51	4.0062E4
517	480	Q92973|TNPO1_HUMAN	350.53	41	32	23	25	15	14	13	24	19	18	16	15	15	14	15	17	18	18	16	26	27	20	18	18	15	16	15	17	16	16	25	22	21	18	15	21	20	17	16	38	31	29	23	22	20	2.4648E4
332	777	P23396|RS3_HUMAN	350.52	73	71	70	71	67	71	70	71	73	71	68	68	55	73	71	70	71	71	73	70	66	66	66	61	71	71	70	73	70	71	66	68	62	68	71	71	70	71	71	70	70	66	71	73	71	1.2524E5
335	964	P62873|GBB1_HUMAN	350.18	71	71	71	69	61	56	42	71	62	71	53	56	56	56	56	42	52	56	32	51	53	59	54	56	52	50	47	53	62	47	51	60	45	62	62	53	53	62	62	62	62	59	46	53	53	3.9783E4
847	481	O95980|RECK_HUMAN	350.08	34	25	27	22	18	13	19	17	18	17	3	4	3	6	5	5	4	2	3	12	9	10	11	14	15	20	21	23	21	21	9	8	13	18	20	21	17	17	18	13	9	16	14	17	17	1.6729E4
428	1065	P80723|BASP1_HUMAN	349.83	84	74	74	74	74	74	74	74	74	74	74	74	74	74	74	74	74	74	74	81	81	82	81	81	74	74	74	74	74	74	81	83	81	74	74	74	74	74	75	79	74	81	74	74	74	3.7027E4
512	781	P09525|ANXA4_HUMAN	349.39	58	43	46	37	43	43	41	43	40	40	46	43	40	43	43	40	38	40	44	43	44	50	46	44	43	40	40	43	43	45	46	51	44	43	46	40	43	43	47	46	40	40	46	43	47	1.8711E5
552	958	Q15293|RCN1_HUMAN	349.30	64	58	45	45	42	28	39	59	49	57	44	39	39	36	42	49	36	31	35	59	59	41	33	43	49	49	49	46	49	49	49	48	49	46	49	49	29	28	33	54	54	59	57	46	46	5.857E4
433	84	P62333|PRS10_HUMAN	349.15	73	66	70	67	48	55	54	66	70	70	57	47	56	41	42	42	63	54	52	50	58	42	45	54	59	55	62	67	61	51	49	41	42	58	60	63	55	52	46	47	54	52	66	61	59	4.2765E4
511	291	P49591|SYSC_HUMAN	348.86	52	41	43	37	36	38	29	34	40	41	38	25	22	31	33	27	33	36	36	44	43	41	39	43	33	29	33	37	37	25	40	40	41	33	39	25	27	22	22	47	40	40	40	37	36	3.4911E4
765	475	O15031|PLXB2_HUMAN	348.84	22	16	15	14	7	8	7	11	9	11	11	10	7	8	7	6	9	9	8	7	7	7	9	8	10	9	8	8	9	8	11	9	7	11	10	10	9	9	6	12	7	7	11	10	7	1.3093E4
612	504	Q9BZQ8|NIBA1_HUMAN	348.79	32	26	25	25	16	15	12	21	15	14	23	21	17	19	17	16	21	23	22	22	23	23	22	18	18	14	15	20	11	14	22	22	20	20	21	19	12	12	10	22	22	23	24	22	23	2.0051E4
646	296	Q8N8S7|ENAH_HUMAN	348.71	45	42	42	37	26	32	22	41	40	39	20	20	18	22	20	22	22	20	18	32	34	23	30	27	41	28	26	26	34	29	35	33	33	23	37	20	31	29	25	33	36	36	32	38	37	2.2821E4
574	454	P27487|DPP4_HUMAN	348.61	37	16	18	19	16	18	17	14	16	13	23	23	22	12	13	11	19	18	17	29	28	33	32	26	12	16	17	12	14	11	31	28	31	13	13	14	21	24	27	34	33	27	16	17	18	1.3556E4
493	287	O43242|PSMD3_HUMAN	348.47	42	35	35	37	31	35	29	31	35	37	31	33	26	31	35	29	35	35	35	37	39	35	33	35	35	37	31	35	35	35	39	37	40	35	33	33	30	27	28	39	31	35	31	35	31	2.863E4
329	1646	P40261|NNMT_HUMAN	348.33	54	52	52	49	54	37	37	52	52	52	50	50	28	36	36	28	36	36	33	50	47	50	50	33	52	52	51	51	51	51	50	50	47	52	52	52	52	51	51	52	48	49	52	51	51	1.1719E5
576	373	P23246|SFPQ_HUMAN	348.07	39	27	33	25	21	23	26	29	27	27	19	22	23	23	20	25	20	23	21	25	18	20	20	18	18	20	17	25	22	23	19	17	13	29	24	23	24	26	24	23	24	22	27	23	23	4.242E4
508	520	Q9NR12|PDLI7_HUMAN	348.01	66	47	47	38	46	47	47	47	42	36	36	39	33	43	39	46	40	43	27	47	39	38	39	35	49	49	49	32	36	38	50	43	39	31	30	32	51	46	40	33	35	38	51	46	44	2.7646E4
431	1019	Q14103|HNRPD_HUMAN	347.93	44	41	37	38	35	34	27	36	35	34	43	32	34	40	34	34	40	31	34	37	39	37	37	36	37	37	39	37	27	31	39	37	36	43	34	40	35	35	32	40	40	35	40	37	40	4.7736E4
587	540	Q9Y617|SERC_HUMAN	347.87	64	53	51	54	51	45	39	56	56	54	48	39	39	62	63	52	59	56	54	49	36	48	36	39	36	39	36	50	45	43	32	39	35	49	49	43	46	45	42	46	49	40	56	54	47	4.2501E4
537	460	P56192|SYMC_HUMAN	347.86	40	27	29	27	20	18	13	16	21	20	20	13	13	12	20	18	27	22	19	32	25	23	28	18	23	26	18	18	21	16	23	23	24	29	25	23	21	22	19	25	24	23	28	29	22	2.7243E4
573	495	O95373|IPO7_HUMAN	347.77	28	21	20	16	17	14	11	15	15	14	17	15	12	14	12	8	20	15	14	17	14	7	9	6	11	13	14	13	13	12	19	17	14	14	14	11	14	14	12	21	21	16	20	21	14	1.4211E4
415	1055	Q14847|LASP1_HUMAN	347.22	70	64	55	55	55	59	56	59	59	59	56	57	52	59	59	59	59	55	59	35	39	35	35	35	59	59	56	56	55	55	39	44	39	59	59	56	59	59	59	38	38	38	69	59	59	5.996E4
1157	262	Q6PGP7|TTC37_HUMAN	347.13	24	16	15	13	7	7	3	7	8	7	6	6	1	5	5	4	5	6	5	8	5	5	11	7	7	10	4	9	8	5	7	5	9	9	9	5	6	3	5	16	12	13	11	6	5	7.3614E3
652	209	Q16222|UAP1_HUMAN	346.72	56	39	39	47	27	31	24	41	43	41	24	23	21	26	22	20	40	40	35	33	30	23	23	20	31	28	24	20	26	21	27	27	13	25	26	30	25	21	22	35	36	32	42	42	33	2.9587E4
664	317	O95573|ACSL3_HUMAN	346.64	39	33	33	35	16	26	21	27	29	30	20	21	12	18	13	14	27	27	28	29	26	29	23	25	19	19	19	31	25	15	29	27	25	26	25	26	21	24	21	36	34	30	29	32	30	2.0578E4
581	448	O00203|AP3B1_HUMAN	346.61	26	20	18	17	14	14	17	15	17	14	14	12	11	12	10	12	12	13	13	10	10	10	11	10	12	16	12	16	17	16	19	16	17	16	17	14	14	15	13	12	12	10	14	14	14	2.0174E4
272	754	Q14240|IF4A2_HUMAN	346.52	49	46	46	44	44	37	34	46	46	40	41	39	31	36	32	32	44	39	34	48	47	48	42	36	41	39	43	44	44	34	47	47	47	44	44	44	42	39	36	48	48	48	44	47	34	1.0467E4
653	155	P12081|HARS1_HUMAN	346.40	50	37	37	34	32	27	29	35	37	31	31	33	33	31	33	27	33	35	32	33	29	29	33	27	33	25	33	33	35	31	35	32	27	37	33	36	33	33	29	42	39	31	31	38	34	1.2824E4
393	226	Q13177|PAK2_HUMAN	346.22	63	46	52	54	43	33	38	54	53	50	39	43	43	35	32	28	53	40	44	41	47	35	37	31	33	40	29	40	30	30	41	45	40	37	33	30	32	26	33	40	50	44	43	56	51	1.7556E4
597	256	Q9Y3I0|RTCB_HUMAN	346.05	57	49	43	38	34	34	37	45	41	37	37	32	29	34	37	34	37	37	34	41	47	32	35	32	32	32	37	34	34	34	40	45	36	37	34	35	44	34	36	53	50	49	35	34	29	2.9347E4
643	736	Q13838|DX39B_HUMAN	345.87	57	46	46	46	41	32	28	42	32	38	44	29	29	44	42	32	42	37	35	46	42	36	31	29	46	33	38	46	30	38	54	51	34	43	29	40	36	43	37	52	46	43	39	40	36	9.87E3
560	237	Q93052|LPP_HUMAN	345.68	56	34	50	33	35	34	44	33	30	39	33	24	17	26	19	17	31	21	28	39	50	37	41	45	39	36	41	34	27	27	32	32	36	30	32	34	42	37	39	35	36	30	38	34	43	1.8709E4
781	684	Q9Y6N5|SQOR_HUMAN	345.54	50	28	27	27	27	25	24	24	24	26	35	20	36	24	33	33	32	29	32	49	44	50	50	47	29	36	33	32	20	34	49	46	38	32	35	34	26	29	34	47	46	46	32	27	33	1.0658E4
633	735	O95831|AIFM1_HUMAN	345.54	37	33	33	37	29	27	27	29	34	31	31	27	20	25	26	22	31	23	22	36	31	25	27	27	27	25	27	28	31	27	26	32	28	31	28	25	20	31	22	37	34	37	33	29	27	1.9056E4
845	435	A0FGR8|ESYT2_HUMAN	345.36	38	20	25	17	18	16	16	14	13	14	13	10	12	13	12	13	17	21	13	17	18	16	16	14	15	20	14	18	16	15	18	21	19	21	18	12	17	19	16	23	22	21	17	20	18	2.2005E4
255	1389	P08865|RSSA_HUMAN	345.30	61	61	61	61	52	48	39	61	61	61	61	46	39	46	39	39	61	61	48	61	61	39	48	39	61	53	48	57	56	39	56	56	56	61	56	61	51	61	46	57	61	61	61	61	47	1.5699E5
642	425	O43143|DHX15_HUMAN	344.85	35	26	25	27	12	14	14	17	19	11	17	20	14	18	14	13	19	21	23	27	27	13	17	11	20	19	23	20	19	20	22	22	17	20	18	19	19	16	13	26	28	27	18	19	18	1.9766E4
364	1147	P52907|CAZA1_HUMAN	344.85	74	74	48	62	74	60	45	60	61	60	60	60	54	60	60	45	60	60	60	66	67	60	59	59	60	54	60	54	54	51	67	59	66	60	60	54	60	60	54	74	67	60	54	54	60	4.0122E4
578	756	O43776|SYNC_HUMAN	344.68	37	30	32	26	22	22	22	22	26	22	22	22	19	22	22	22	22	22	22	30	30	22	28	26	22	22	22	22	22	22	30	30	24	22	22	22	22	22	22	30	30	30	22	22	22	5.7714E4
659	277	P46459|NSF_HUMAN	344.65	52	32	33	30	29	27	29	22	27	29	32	28	25	25	26	26	22	24	27	25	28	22	25	30	26	23	26	31	28	29	28	29	23	27	25	29	27	24	30	25	28	32	32	31	29	2.5525E4
518	219	P62191|PRS4_HUMAN	344.34	60	50	43	47	39	38	34	43	46	40	35	38	31	43	32	32	47	46	47	40	40	42	42	34	43	40	41	40	32	37	44	40	39	46	47	43	38	33	33	44	51	52	46	43	47	2.8116E4
617	369	Q9NY33|DPP3_HUMAN	344.25	48	23	32	25	15	19	19	26	25	24	20	17	21	12	13	15	15	17	16	23	28	21	24	22	21	17	19	17	16	19	29	27	27	19	20	17	23	21	20	31	30	26	25	21	19	1.8426E4
1726	383	Q03001|DYST_HUMAN	343.93	7	2	3	2	1	1	1	1	1	0	0	0	0	1	0	0	1	3	1	0	0	0	0	0	0	1	1	0	1	0	0	0	0	0	1	1	0	0	0	0	1	0	2	2	2	2.756E3
624	1103	P30084|ECHM_HUMAN	343.69	70	57	56	43	44	35	37	55	41	44	51	50	43	44	38	38	44	38	35	50	50	51	44	44	44	43	38	44	44	37	51	50	50	44	40	44	44	40	43	60	61	60	51	44	38	3.4913E4
477	775	P13804|ETFA_HUMAN	343.22	70	62	64	57	52	41	46	65	57	68	52	44	49	44	44	44	49	44	52	64	64	46	48	43	49	47	48	55	57	44	64	68	54	65	47	49	60	49	52	64	68	57	65	57	52	3.4058E4
1265	201	Q7Z2W4|ZCCHV_HUMAN	343.12	32	14	16	14	6	10	11	8	8	10	5	11	5	9	15	7	11	11	13	6	8	6	9	7	14	10	11	14	8	8	16	10	14	9	14	12	17	17	18	11	10	12	12	10	10	5.2347E3
616	526	P43034|LIS1_HUMAN	343.11	66	43	43	41	43	36	37	49	41	40	33	37	28	24	31	37	27	31	32	33	40	34	37	43	38	34	37	34	29	40	41	36	37	38	32	37	33	38	34	46	45	47	35	38	40	2.2172E4
478	959	Q9BTV4|TMM43_HUMAN	343.03	54	51	52	48	47	52	44	45	52	45	52	45	38	44	47	44	48	48	44	51	51	47	47	54	54	51	54	54	44	42	51	54	51	48	54	54	54	54	54	54	48	54	51	51	51	5.8338E4
809	357	P29590|PML_HUMAN	342.90	39	17	13	17	17	18	11	12	16	15	12	13	10	9	8	9	6	10	12	17	15	14	14	13	22	15	18	17	20	22	30	29	21	16	15	18	37	32	37	15	23	20	13	20	17	4.4226E4
595	453	Q13263|TIF1B_HUMAN	342.84	40	32	28	26	13	11	15	25	22	27	22	22	23	25	24	19	29	23	21	19	19	21	28	27	19	20	19	31	25	20	15	13	13	25	31	19	14	15	17	31	29	25	19	20	17	3.1294E4
429	335	P49419|AL7A1_HUMAN	342.82	57	50	45	46	28	29	29	52	37	39	34	33	33	25	24	27	33	34	27	48	37	42	44	44	37	42	42	36	37	37	44	41	38	37	49	37	32	28	28	48	48	51	44	50	41	3.589E4
420	1310	Q99439|CNN2_HUMAN	342.37	60	50	50	49	50	60	50	50	50	60	53	53	54	50	55	44	48	36	38	48	49	36	32	32	60	60	60	60	60	60	50	48	58	43	43	43	50	60	60	43	43	37	50	55	50	4.5961E4
589	856	P36269|GGT5_HUMAN	342.33	38	34	37	33	26	28	24	33	37	33	11	16	7	18	14	16	0	0	0	27	27	28	28	26	32	30	30	34	32	30	33	31	33	38	32	30	37	32	32	34	34	33	33	28	28	2.5711E4
797	759	P01889|HLAB_HUMAN	341.74	63	22	23	18	18	18	18	18	18	18	28	29	24	30	30	30	18	18	18	25	28	25	25	25	26	26	26	26	26	26	52	52	47	26	26	26	42	35	36	26	25	25	18	18	18	1.2979E3
547	345	P17844|DDX5_HUMAN	341.72	42	22	30	33	28	30	24	25	21	30	28	30	25	29	36	32	36	37	30	20	24	21	28	29	29	25	26	31	27	24	16	23	19	32	28	27	29	34	30	30	32	30	22	25	26	5.8001E3
261	764	Q14108|SCRB2_HUMAN	341.61	45	41	41	35	29	24	25	35	36	33	35	26	27	26	27	23	31	26	22	40	35	38	30	32	35	31	28	34	32	27	40	35	40	40	36	26	34	34	27	41	41	45	35	34	27	8.7822E4
348	1139	P16152|CBR1_HUMAN	341.53	70	68	50	50	61	53	50	61	61	50	62	62	62	55	50	61	62	62	62	61	61	61	61	61	50	50	50	50	50	61	61	61	61	62	61	50	50	64	50	61	61	66	64	61	61	7.8148E4
786	231	Q9UNM6|PSD13_HUMAN	341.36	65	41	42	42	33	32	30	35	37	37	37	35	28	34	30	36	38	38	33	45	44	44	39	41	21	37	28	29	30	29	42	45	37	38	33	33	39	27	32	45	38	46	40	36	33	1.8021E4
499	1177	Q15691|MARE1_HUMAN	341.00	77	67	69	65	68	71	63	67	67	71	56	62	65	61	61	53	72	66	57	60	55	55	60	46	62	63	70	71	69	57	54	47	43	67	71	55	67	66	61	51	65	55	66	58	69	4.4021E4
778	535	P31930|QCR1_HUMAN	340.94	63	44	48	31	20	28	26	44	42	44	29	30	18	20	17	17	28	34	26	51	41	44	48	41	20	25	25	21	28	17	39	36	44	22	22	26	24	24	20	48	52	53	34	30	24	2.2471E4
365	865	P50993|AT1A2_HUMAN	340.82	18	18	16	13	14	11	14	14	15	12	15	12	12	12	14	13	13	13	14	15	12	14	14	14	14	14	12	13	13	13	15	16	16	16	13	15	15	16	14	18	16	16	14	12	12	3.0127E2
626	11	Q9BT78|CSN4_HUMAN	340.73	69	61	54	59	45	36	40	52	57	57	52	45	43	43	43	36	45	43	47	54	50	37	41	42	45	52	40	45	41	37	50	51	39	49	52	43	49	45	36	56	55	49	54	57	44	2.0232E4
333	885	P12236|ADT3_HUMAN	340.73	53	48	48	45	48	40	40	48	48	45	49	49	40	39	40	34	49	40	39	51	48	48	39	40	48	36	39	48	34	39	47	45	47	51	48	39	47	48	48	48	45	45	39	49	48	2.1543E4
965	537	P54578|UBP14_HUMAN	340.58	54	28	31	38	20	20	20	17	23	22	30	25	14	22	20	20	21	23	12	32	31	25	27	19	21	19	12	24	17	19	35	35	30	22	26	18	19	19	15	41	41	32	28	33	19	1.2351E4
889	626	Q9UHB9|SRP68_HUMAN	340.29	35	27	28	26	20	16	19	18	23	18	20	23	20	22	23	19	21	23	21	24	23	20	25	21	20	23	23	20	21	23	25	27	17	20	21	21	21	21	19	32	27	26	22	20	21	1.109E4
1690	498	Q9Y6K5|OAS3_HUMAN	340.10	35	1	1	1	0	0	0	0	0	0	1	0	0	0	0	0	0	0	0	1	0	0	0	0	0	0	0	0	0	0	29	31	28	0	0	0	24	24	24	1	1	1	0	1	0	2.9145E2
509	217	P21397|AOFA_HUMAN	339.98	57	49	53	49	47	49	40	47	49	47	7	7	4	2	4	4	2	2	2	45	44	36	31	34	39	34	38	36	36	31	47	43	45	33	39	34	47	42	44	46	53	51	53	41	48	5.7002E4
876	1414	P28074|PSB5_HUMAN	339.67	63	60	55	63	51	51	32	57	60	63	35	34	26	38	31	32	51	51	38	60	38	38	26	32	35	38	28	32	26	32	43	51	46	46	51	38	23	26	26	60	60	60	54	51	46	2.7861E4
1751	135	Q14789|GOGB1_HUMAN	339.56	16	8	7	7	1	1	2	1	1	1	2	1	1	2	2	1	5	3	2	1	0	0	0	1	4	2	2	3	2	2	0	0	0	3	4	2	1	2	2	1	2	1	5	4	4	6.548E3
389	1178	P40925|MDHC_HUMAN	339.35	53	35	35	35	35	35	38	35	35	35	35	35	38	32	38	38	35	35	35	43	39	42	39	39	35	35	35	38	38	38	43	43	43	35	35	38	35	35	35	50	43	46	35	35	35	7.9095E4
327	966	P15121|ALDR_HUMAN	339.23	70	64	64	61	58	58	55	68	64	68	58	50	47	43	33	40	51	57	51	57	57	58	57	57	58	57	58	58	58	55	64	64	64	58	58	55	68	58	55	64	61	63	64	58	58	9.3951E4
846	549	Q9Y2X3|NOP58_HUMAN	339.14	41	33	36	31	26	30	27	18	18	24	33	27	21	27	27	29	33	33	30	22	21	20	26	30	30	30	30	33	29	30	25	28	22	33	33	33	27	27	24	27	31	32	27	25	30	1.0624E4
316	530	Q15942|ZYX_HUMAN	339.12	63	50	44	44	45	42	42	61	44	37	40	40	38	31	30	31	42	40	34	45	45	37	37	37	41	42	50	47	39	28	39	37	32	39	39	37	47	40	40	45	34	34	47	47	45	8.1145E4
856	562	Q32MZ4|LRRF1_HUMAN	339.02	27	15	16	17	14	13	13	19	20	19	20	20	13	18	20	21	16	18	16	24	19	16	15	13	22	20	21	19	20	20	19	17	20	13	20	18	22	14	13	22	21	17	17	19	16	1.0765E4
925	1350	Q9UBQ7|GRHPR_HUMAN	338.59	54	46	47	43	32	32	32	47	43	41	35	38	35	38	30	27	32	22	27	46	46	49	37	37	43	47	41	44	32	41	49	43	46	49	44	35	46	41	46	46	46	46	43	40	35	2.0779E4
464	944	P62879|GBB2_HUMAN	338.40	70	54	57	54	41	34	28	61	52	48	46	41	34	41	34	28	41	46	28	58	53	32	32	34	34	31	34	41	34	34	49	50	49	41	41	39	48	41	41	52	51	49	41	48	34	1.2957E4
941	157	O94808|GFPT2_HUMAN	338.40	37	14	20	14	11	11	7	13	11	11	17	15	15	22	18	24	28	20	25	15	15	9	12	8	11	17	11	22	17	13	22	21	19	20	16	16	18	23	21	14	16	19	17	11	16	1.7112E3
697	1410	O43399|TPD54_HUMAN	338.30	86	67	82	66	53	48	57	86	82	67	67	49	63	51	43	51	82	65	53	58	53	66	66	55	51	46	42	80	66	44	48	58	55	62	56	50	49	34	28	67	67	67	67	72	53	3.4472E4
714	354	Q9Y263|PLAP_HUMAN	338.18	41	27	27	28	26	22	21	23	21	20	24	19	17	23	16	14	21	26	21	26	28	20	21	16	27	21	27	22	22	19	30	27	22	24	25	21	20	20	27	29	33	28	28	25	24	9.2705E3
1056	286	Q5VZK9|CARL1_HUMAN	338.13	24	10	9	8	12	13	9	5	7	8	1	2	1	3	4	2	0	1	1	13	11	13	11	10	12	12	11	13	11	10	19	12	13	14	10	10	12	13	11	12	12	11	14	13	10	9.195E3
383	957	Q08043|ACTN3_HUMAN	338.13	16	8	8	8	8	9	8	9	8	8	8	9	9	10	8	8	8	6	6	13	11	12	11	10	9	9	8	9	10	9	13	13	12	8	9	9	10	10	8	12	9	10	8	7	7
371	1213	P12235|ADT1_HUMAN	337.71	50	38	49	43	43	34	34	46	43	43	46	43	34	36	34	28	43	34	34	46	43	45	37	37	46	37	34	43	28	34	45	46	42	43	46	40	42	42	43	46	43	46	34	43	46	6.872E3
571	534	P17174|AATC_HUMAN	337.26	64	46	47	45	35	38	37	46	42	46	37	44	32	40	42	40	43	46	46	44	48	43	42	45	38	32	33	42	37	32	46	47	40	37	40	39	48	40	44	39	39	46	46	48	32	2.4177E4
858	239	O15371|EIF3D_HUMAN	337.10	45	26	28	29	29	29	25	29	25	28	21	17	20	32	27	21	31	28	27	13	18	18	11	17	30	23	20	27	20	22	27	31	33	24	28	27	26	27	23	17	17	14	27	22	21	9.4679E3
400	484	Q12906|ILF3_HUMAN	336.93	32	28	29	29	22	20	23	25	29	26	21	20	20	20	23	20	28	28	24	29	29	24	24	20	23	21	20	28	27	21	26	30	29	27	30	22	23	21	24	28	29	29	22	26	23	5.3015E4
193	1102	O00299|CLIC1_HUMAN	336.92	85	80	77	65	70	70	66	80	66	66	70	66	66	70	66	63	70	66	66	66	66	70	70	70	66	66	66	85	66	66	62	66	66	85	66	66	85	66	66	77	61	66	66	66	66	1.4049E5
789	755	P80303|NUCB2_HUMAN	336.89	51	39	44	31	40	33	30	36	31	39	31	30	27	27	27	25	31	37	35	27	23	27	24	24	31	30	24	27	27	23	21	17	23	31	27	24	30	28	24	34	27	23	33	31	28	2.851E4
588	780	P22695|QCR2_HUMAN	336.74	58	34	35	34	34	34	34	33	37	28	34	33	32	40	34	32	37	33	34	36	36	33	34	38	37	31	33	33	33	33	36	35	35	33	37	33	32	32	30	46	53	34	37	37	34	2.8267E4
548	119	O00231|PSD11_HUMAN	336.61	56	51	54	51	46	51	41	51	56	53	51	49	46	46	46	46	46	51	41	55	46	44	49	49	43	43	38	51	41	49	45	51	49	49	51	49	45	46	45	51	51	53	48	51	51	1.2386E5
1010	347	P12270|TPR_HUMAN	336.60	20	8	8	7	4	3	3	6	9	5	4	2	3	5	5	3	6	7	4	3	4	2	1	4	5	5	5	7	8	7	4	3	2	10	9	9	4	5	3	4	4	5	5	2	3	7.6991E3
723	1141	P40121|CAPG_HUMAN	336.57	59	59	57	50	52	52	50	52	50	50	29	29	24	17	15	14	52	43	50	46	39	34	39	31	45	42	42	24	16	23	39	35	39	25	29	18	39	38	35	42	42	35	59	57	50	5.4632E4
700	555	Q8WVM8|SCFD1_HUMAN	336.47	41	30	27	32	28	28	29	28	36	30	26	24	24	27	27	22	32	29	29	27	26	26	24	24	28	30	33	34	31	29	29	24	24	31	27	28	31	25	26	31	29	34	34	31	32	2.6241E4
426	1021	Q04917|1433F_HUMAN	336.42	68	67	53	53	57	57	51	59	57	57	57	57	57	57	57	46	57	57	57	54	53	57	50	50	50	57	53	59	57	57	61	61	65	57	57	57	59	57	57	48	56	57	53	57	57	6.7219E4
1102	1255	Q13501|SQSTM_HUMAN	336.18	53	24	29	23	19	15	19	23	29	23	45	40	30	38	38	33	46	45	38	29	29	33	24	33	19	19	19	20	23	19	29	29	24	23	23	29	19	15	19	29	29	29	23	23	23	9.5661E3
430	1138	P05141|ADT2_HUMAN	335.79	45	38	41	38	34	35	35	37	37	34	35	35	35	35	38	29	38	35	38	35	35	34	34	35	35	35	35	35	29	34	33	35	36	38	35	37	34	35	35	37	35	35	35	35	34	2.1315E4
639	458	Q15393|SF3B3_HUMAN	335.64	26	13	14	14	15	12	12	15	13	12	16	14	15	13	14	11	16	17	16	17	14	14	14	15	16	18	13	12	14	13	13	12	11	17	12	12	14	12	12	16	18	18	18	14	15	1.3823E4
1348	636	P19971|TYPH_HUMAN	335.33	49	13	6	6	16	15	13	10	10	9	6	0	0	10	9	6	4	0	0	16	13	7	3	7	16	13	13	3	3	3	43	41	43	7	7	3	46	46	42	6	3	6	18	16	16	2.3295E3
707	310	P51178|PLCD1_HUMAN	335.32	43	35	25	23	20	13	12	24	22	19	9	8	7	8	6	7	11	12	7	21	20	18	23	21	16	18	9	18	16	9	30	27	22	20	22	19	20	21	15	35	35	28	22	23	12	2.9503E4
250	1382	Q13162|PRDX4_HUMAN	335.27	67	67	64	64	66	62	62	65	65	62	65	62	62	65	65	59	65	65	62	65	62	65	62	62	65	62	62	62	62	65	62	62	62	65	65	65	65	65	62	63	62	62	67	65	62	9.2654E4
956	163	P04040|CATA_HUMAN	335.16	50	31	36	35	23	26	20	32	36	32	20	18	22	29	23	16	30	29	22	17	22	22	19	20	21	29	20	26	30	27	17	17	17	27	28	26	18	19	18	18	22	23	25	20	22	1.5589E4
712	325	P35611|ADDA_HUMAN	335.05	50	31	33	26	21	12	12	24	29	28	15	14	14	14	14	12	19	21	13	25	19	19	15	22	19	21	17	27	22	21	23	18	23	33	27	23	34	25	21	40	35	41	31	20	25	1.9948E4
491	1386	P45880|VDAC2_HUMAN	334.86	63	55	56	52	52	38	38	49	49	49	52	52	34	45	38	34	52	34	38	49	41	48	40	34	49	34	34	52	37	34	49	49	49	52	49	41	52	49	42	49	49	49	52	49	34	8.3446E4
898	509	Q92538|GBF1_HUMAN	334.85	17	11	14	11	6	6	6	7	10	6	6	5	2	8	5	5	8	6	7	3	5	4	4	5	8	8	7	7	6	7	3	4	3	7	9	7	6	4	3	9	11	9	11	9	8	1.1872E4
771	260	Q10471|GALT2_HUMAN	334.84	46	39	33	33	26	28	20	29	31	30	25	28	23	26	26	21	25	26	23	19	17	21	20	22	22	26	24	29	36	25	21	23	19	27	25	30	27	27	25	27	34	28	23	25	22	3.486E4
317	1403	P10768|ESTD_HUMAN	334.80	62	62	57	62	62	62	62	62	62	60	62	60	53	56	52	33	62	60	56	62	60	60	62	60	62	57	57	60	57	49	60	60	56	56	51	57	60	44	57	62	57	57	62	62	62	5.876E4
471	823	P61163|ACTZ_HUMAN	334.29	65	54	52	54	46	46	46	59	46	52	46	43	43	48	51	36	45	52	49	51	52	51	45	41	51	49	52	39	46	46	52	52	52	44	46	46	52	46	46	56	51	48	54	54	49	6.9047E3
830	1452	Q9Y5M8|SRPRB_HUMAN	334.29	62	55	55	55	39	32	43	35	39	51	39	32	37	38	32	43	50	45	43	32	35	38	38	38	37	39	37	45	33	43	31	39	38	52	47	45	32	35	32	35	45	45	47	42	32	2.4461E4
656	560	P14866|HNRPL_HUMAN	334.22	56	34	45	36	32	29	25	20	36	23	36	36	24	31	30	21	36	30	42	30	32	30	29	34	36	28	32	24	30	44	29	25	25	33	24	30	23	20	23	43	42	38	28	30	28	2.9806E4
343	1468	Q96D15|RCN3_HUMAN	334.20	63	63	50	50	41	40	40	50	50	50	48	39	30	40	40	39	40	41	40	47	47	39	39	39	48	40	40	40	40	40	47	47	47	40	40	40	40	37	40	61	48	47	50	48	41	9.8342E4
544	1293	P47755|CAZA2_HUMAN	334.15	66	52	46	52	58	53	47	58	46	58	48	53	41	48	48	41	48	47	58	59	65	58	58	58	46	52	52	52	47	48	52	52	58	48	58	46	58	52	52	51	52	66	46	43	58	2.9978E4
337	2620	P25398|RS12_HUMAN	333.73	82	82	75	75	82	65	58	82	82	75	82	82	58	82	82	58	82	82	65	78	82	65	58	54	82	75	58	82	82	58	70	70	70	82	82	65	82	75	74	75	75	75	82	75	65	1.0989E5
229	2305	P19105|ML12A_HUMAN	333.69	67	67	67	67	67	67	67	67	67	67	67	67	63	67	67	67	67	63	67	63	63	63	63	63	67	67	67	67	67	67	63	63	63	67	67	67	67	67	67	67	67	67	63	67	67	5.4812E4
229	2383	O14950|ML12B_HUMAN	333.69	66	66	66	66	66	66	66	66	66	66	66	66	63	66	66	66	66	63	66	63	63	63	63	63	66	66	66	66	66	66	63	63	63	66	66	66	66	66	66	66	66	66	63	66	66	5.4812E4
456	424	Q32P28|P3H1_HUMAN	333.61	37	34	30	29	24	25	24	33	29	25	22	24	21	23	25	24	25	25	25	22	21	19	21	21	23	25	25	26	25	25	22	20	20	26	25	25	25	25	25	25	21	21	25	24	25	4.1361E4
687	500	Q9UKX5|ITA11_HUMAN	333.50	26	19	22	23	16	16	13	19	17	17	16	15	12	19	17	13	15	13	12	3	7	6	5	7	14	13	11	14	11	11	4	3	3	15	15	11	11	15	8	8	6	6	22	18	13	3.8506E4
657	487	O60749|SNX2_HUMAN	333.42	45	38	33	29	34	34	29	30	33	29	42	40	32	34	32	33	34	37	31	42	35	39	39	37	35	34	34	37	32	27	38	32	32	34	34	34	34	32	31	38	37	37	32	35	36	2.6521E4
377	1355	P60981|DEST_HUMAN	333.40	88	73	74	73	72	72	53	72	74	74	72	72	61	65	61	53	71	71	53	72	72	71	52	53	74	72	61	74	72	72	84	74	72	72	71	72	88	74	72	73	73	73	74	73	72	1.0068E5
611	552	P22234|PUR6_HUMAN	332.78	57	50	38	43	45	45	28	51	43	43	45	38	38	42	40	38	43	41	44	44	43	32	28	34	44	43	39	45	42	38	31	30	32	38	40	43	33	33	35	45	43	42	44	43	43	3.2993E4
2186	616	P09913|IFIT2_HUMAN	332.57	47	0	0	0	0	0	0	0	0	0	0	0	0	0	0	0	0	0	0	0	0	0	0	0	0	0	0	0	0	0	44	40	45	0	0	0	38	36	36	0	0	0	0	0	0
1325	467	Q6P2Q9|PRP8_HUMAN	332.33	15	4	7	4	3	3	2	3	3	1	3	4	2	5	2	4	5	4	4	3	3	1	1	1	4	4	4	3	3	3	4	4	3	3	3	2	4	3	3	5	4	4	3	4	2	2.8909E3
764	180	P34897|GLYM_HUMAN	332.26	55	36	39	38	37	31	32	37	37	35	36	33	36	39	34	26	37	36	32	42	40	31	36	35	36	29	30	32	30	23	23	34	25	29	30	19	18	16	17	39	39	47	37	32	38	2.0852E4
1147	508	P27708|PYR1_HUMAN	332.25	16	5	7	5	3	5	4	3	5	3	5	4	3	7	4	4	6	6	4	5	6	4	4	3	5	5	6	6	5	6	6	5	2	4	4	5	4	5	3	4	4	5	6	8	6	8.8329E3
516	1297	P78417|GSTO1_HUMAN	332.12	69	56	50	56	41	36	34	54	50	50	56	36	34	34	33	34	36	34	41	59	55	49	60	44	36	49	41	36	33	34	40	54	59	36	33	34	49	49	39	60	55	55	56	42	55	6.8201E4
862	436	Q63ZY3|KANK2_HUMAN	332.09	31	19	16	20	11	7	7	11	8	10	13	15	6	8	10	8	12	5	8	14	12	14	16	12	21	18	16	22	25	18	20	16	11	21	22	26	15	14	15	20	23	20	17	20	19	4.8491E3
785	878	O43237|DC1L2_HUMAN	332.08	49	42	34	41	37	31	30	35	34	35	23	28	21	24	18	21	33	33	24	28	34	22	23	30	34	30	30	37	34	34	38	28	30	37	35	28	33	34	24	34	40	31	37	37	37	1.0766E4
722	911	Q9NQR4|NIT2_HUMAN	332.02	79	63	71	63	55	48	49	71	64	63	51	50	43	38	46	42	58	43	43	71	71	54	71	67	71	68	71	55	71	42	65	59	58	64	62	68	57	53	49	71	71	63	71	79	64	1.3626E4
637	566	O43390|HNRPR_HUMAN	331.97	39	24	26	28	24	22	21	26	20	22	26	22	20	24	24	22	24	24	24	18	20	26	18	20	22	22	21	24	24	21	26	22	20	24	26	22	24	24	22	22	24	24	28	18	21	1.9858E4
1074	536	O94826|TOM70_HUMAN	331.88	46	35	31	33	19	16	18	23	29	16	21	16	5	13	16	13	13	16	18	31	25	24	34	19	16	19	10	18	22	22	23	27	15	20	16	20	16	12	15	39	41	35	23	26	16	1.1854E4
812	638	Q12805|FBLN3_HUMAN	331.73	53	37	40	40	49	41	36	37	44	35	28	23	19	23	21	21	21	23	23	28	23	18	15	20	51	45	45	32	36	23	18	18	20	23	23	26	43	41	41	23	23	18	38	44	38	2.0165E4
784	691	P12277|KCRB_HUMAN	331.65	65	38	41	27	43	36	30	38	32	50	22	28	19	22	17	18	18	8	13	41	43	43	30	30	46	30	36	46	39	33	55	49	58	43	46	49	59	56	56	46	38	46	21	33	17	1.343E4
1223	447	P08582|TRFM_HUMAN	331.51	42	7	10	7	14	18	17	4	5	5	7	8	8	17	11	13	9	5	12	8	13	4	7	8	21	18	24	14	21	17	21	25	16	12	15	23	38	38	40	5	11	5	16	6	15	2.5486E3
877	786	P29279|CCN2_HUMAN	331.27	63	34	34	34	57	55	49	35	42	42	28	32	28	52	57	49	27	23	35	34	25	13	13	15	41	51	51	38	46	40	12	16	12	43	42	34	43	46	46	27	22	30	48	46	42	5.3634E4
1014	476	P52789|HXK2_HUMAN	331.08	31	12	13	11	12	11	12	6	9	11	10	18	8	8	12	12	18	19	15	8	8	3	4	3	14	16	14	16	15	12	9	14	12	19	14	15	22	19	20	8	5	8	8	7	12	3.9122E3
425	207	Q96HE7|ERO1A_HUMAN	330.78	59	56	54	47	40	40	36	46	46	48	45	37	31	29	34	34	31	36	31	45	35	42	37	34	37	40	38	44	40	36	47	46	42	44	44	44	46	40	38	47	54	45	44	44	35	5.1943E4
883	675	Q9H2D6|TARA_HUMAN	330.39	13	5	5	5	6	4	6	5	5	4	5	5	4	5	4	4	5	7	5	4	5	3	4	3	6	7	7	4	5	4	6	5	6	4	5	5	9	7	7	5	4	4	5	6	6	6.029E3
917	382	P17812|PYRG1_HUMAN	330.19	42	27	29	30	21	26	25	29	31	23	10	9	7	23	21	14	26	26	21	21	17	12	8	8	25	25	28	21	31	25	28	26	24	32	31	29	27	33	30	20	25	19	31	24	26	1.2978E4
592	975	Q9BS26|ERP44_HUMAN	329.86	39	35	35	35	32	35	33	32	35	35	30	32	27	34	32	30	37	37	35	29	30	30	30	30	33	35	32	36	37	35	32	32	30	37	35	35	29	33	29	32	32	32	35	32	32	5.2414E4
983	568	P42892|ECE1_HUMAN	329.81	28	20	23	20	10	9	10	17	13	8	16	16	14	13	14	16	15	14	14	13	11	8	8	8	10	9	11	12	12	13	13	13	8	13	10	14	9	10	11	19	16	19	10	11	11	1.2434E4
745	470	Q9BTW9|TBCD_HUMAN	329.80	27	16	18	17	10	12	10	12	11	13	11	10	9	7	7	5	9	12	10	11	11	14	15	13	11	11	10	13	15	14	11	10	11	10	14	13	9	14	11	14	20	17	12	13	12	1.2278E4
741	247	Q07866|KLC1_HUMAN	329.73	50	37	39	34	30	29	25	42	37	27	26	25	20	22	22	23	32	25	25	34	30	17	25	20	26	21	19	26	26	17	32	31	30	26	25	25	24	30	25	32	35	28	33	31	27	1.133E4
880	381	Q13620|CUL4B_HUMAN	329.58	38	18	21	18	9	9	9	16	14	12	12	16	9	16	16	15	21	22	19	10	12	10	13	13	15	16	12	10	14	9	11	15	9	9	12	11	7	5	4	16	16	15	14	15	15	2.5472E3
218	2118	P62805|H4_HUMAN	329.42	62	59	59	59	58	59	57	58	58	59	62	61	62	61	61	62	61	62	60	59	59	58	58	58	59	58	59	59	58	58	59	58	59	58	62	57	58	58	57	58	58	59	59	59	60	5.9246E5
481	1364	P60900|PSA6_HUMAN	329.35	57	57	57	57	57	57	48	57	57	57	57	55	54	57	47	49	57	57	49	56	57	56	53	49	45	57	49	56	49	49	57	57	56	56	53	57	57	56	57	57	57	57	57	57	57	6.1018E4
469	1285	P62917|RL8_HUMAN	329.32	59	49	49	59	55	47	43	49	59	49	49	44	47	56	47	48	49	48	47	35	45	32	32	32	48	48	48	49	44	47	32	35	32	58	49	49	56	45	43	42	42	43	58	46	48	6.561E4
1060	361	O75746|CMC1_HUMAN	329.28	39	16	17	15	10	9	7	12	15	14	15	9	4	9	5	3	11	12	7	17	17	22	19	17	5	8	5	7	10	6	20	15	21	12	5	4	9	4	3	27	33	25	13	10	10	3.0574E3
649	533	O00232|PSD12_HUMAN	329.10	46	30	34	31	29	24	26	28	27	26	28	24	21	29	22	22	32	29	29	34	37	31	28	34	30	31	26	31	32	27	31	37	34	26	30	26	23	29	26	34	32	35	29	31	29	1.789E4
623	567	Q16401|PSMD5_HUMAN	329.05	46	40	40	37	33	39	32	34	39	33	33	33	33	36	39	36	36	33	33	37	34	39	34	36	36	37	37	39	40	40	37	31	33	41	42	42	39	40	38	39	39	35	36	39	35	1.5147E4
139	1797	P60660|MYL6_HUMAN	328.88	96	93	93	93	93	78	70	93	93	93	93	78	70	70	75	78	93	75	70	84	66	79	61	61	93	96	78	93	75	70	84	84	84	93	93	93	93	96	75	66	84	84	93	96	93	2.4466E5
328	971	P47756|CAPZB_HUMAN	328.80	61	61	61	59	53	53	61	59	59	58	59	56	54	56	54	54	61	61	60	61	57	56	52	56	51	54	59	61	56	61	61	60	59	61	61	58	61	61	59	61	61	61	61	59	61	8.6718E4
801	579	Q1KMD3|HNRL2_HUMAN	328.78	35	25	21	18	20	13	13	20	15	16	22	19	15	17	16	13	18	21	16	20	22	20	21	16	18	19	16	22	25	18	17	16	18	18	20	18	20	20	18	21	14	18	24	22	16	1.881E4
514	809	Q16543|CDC37_HUMAN	328.51	47	39	43	39	43	43	42	42	43	42	42	42	42	39	42	44	43	43	43	39	39	41	41	42	43	43	42	43	43	43	44	42	42	42	43	44	42	43	44	39	42	42	43	43	42	2.5431E4
867	700	Q14554|PDIA5_HUMAN	328.47	44	37	34	34	29	30	28	34	34	32	21	18	20	22	24	21	23	27	19	29	23	12	21	13	34	29	33	25	31	26	27	26	31	26	25	23	29	33	31	27	23	27	34	34	27	2.5869E4
982	360	Q14008|CKAP5_HUMAN	328.43	24	11	12	11	6	7	5	3	5	5	5	5	7	7	8	6	7	6	8	4	8	6	6	4	6	6	3	6	12	7	4	5	3	8	5	8	3	4	5	9	10	7	5	5	8	1.0459E4
451	1035	P14550|AK1A1_HUMAN	328.25	66	58	54	47	58	47	35	47	62	62	58	47	40	55	51	47	58	51	62	62	51	58	47	51	58	62	62	47	58	58	51	62	47	54	58	51	47	47	51	55	62	62	51	62	58	3.8442E4
412	1527	Q9H0U4|RAB1B_HUMAN	328.17	79	68	79	79	79	78	68	68	68	79	78	78	67	68	63	63	78	68	68	68	79	73	63	58	68	79	68	68	68	68	64	78	68	64	78	79	78	78	68	68	79	79	79	79	68	2.1523E4
1847	199	P20592|MX2_HUMAN	328.16	37	0	0	0	0	0	0	0	0	0	0	0	0	0	0	0	0	0	0	0	0	0	0	0	0	0	0	0	0	0	24	26	26	0	0	0	30	31	32	0	0	0	0	0	0
485	724	P37837|TALDO_HUMAN	327.99	50	50	47	49	42	39	39	49	49	47	43	39	39	43	42	39	45	41	42	41	37	35	35	39	42	38	42	47	39	38	41	39	40	43	42	39	43	42	29	48	43	43	45	49	39	7.9133E4
479	1351	P62753|RS6_HUMAN	327.96	45	45	45	45	45	38	38	45	45	45	45	37	33	45	38	33	45	38	38	37	38	33	37	33	45	45	38	45	45	38	44	43	31	45	38	38	45	45	36	44	45	45	45	45	38	6.593E4
290	1463	P04179|SODM_HUMAN	327.88	73	73	73	55	55	55	44	61	55	55	41	41	41	43	43	44	55	44	41	73	55	55	55	55	55	44	55	55	44	44	73	55	55	55	55	44	73	55	55	56	73	55	44	44	44	1.3442E5
980	559	P30837|AL1B1_HUMAN	327.87	49	16	21	18	17	20	19	24	19	18	17	8	10	33	27	20	5	12	10	25	21	18	8	18	43	41	32	26	22	17	13	18	13	22	20	17	31	31	19	17	23	18	15	22	20	6.9244E3
753	1042	Q99873|ANM1_HUMAN	327.83	51	35	38	35	35	26	22	27	32	31	35	35	30	35	30	30	35	34	31	42	38	38	30	30	31	35	31	39	31	31	50	46	42	31	31	31	31	27	31	46	38	35	39	31	35	1.164E4
549	623	P10644|KAP0_HUMAN	327.78	58	49	44	32	42	33	34	48	42	43	42	31	34	37	29	24	37	35	39	41	42	34	37	34	37	38	34	37	39	34	42	42	45	37	37	42	42	42	42	46	49	44	42	45	42	5.0382E4
924	574	Q5SSJ5|HP1B3_HUMAN	327.74	41	31	38	41	25	23	24	27	21	26	18	18	19	24	18	21	19	24	22	13	14	11	17	16	24	30	28	23	30	31	27	18	22	29	30	24	21	30	29	18	20	24	28	21	26	2.3946E4
630	761	Q8NC51|PAIRB_HUMAN	327.73	48	36	41	33	30	31	26	27	33	30	31	33	33	31	26	38	34	36	34	37	36	25	25	28	31	33	29	29	33	33	17	23	21	30	33	36	20	22	22	28	36	36	33	36	34	2.5345E4
681	557	P12110|CO6A2_HUMAN	327.61	25	16	18	20	14	13	16	9	15	15	15	15	15	15	12	14	19	14	16	8	7	9	9	10	15	14	14	12	14	13	12	10	11	14	15	16	13	13	14	9	14	11	20	18	22	4.1203E4
798	544	P10155|RO60_HUMAN	327.59	46	33	33	31	22	20	20	28	31	25	20	22	20	25	22	23	25	20	20	40	35	24	26	28	27	27	23	28	23	20	32	39	34	24	21	25	25	24	21	42	42	39	27	25	23	2.4516E4
601	1798	P07741|APT_HUMAN	327.56	87	67	67	67	67	56	43	77	77	67	67	67	42	66	56	56	67	56	43	67	67	56	43	43	67	67	56	67	67	56	87	77	67	67	67	67	67	67	67	71	71	67	67	67	67	5.5475E4
669	295	Q92945|FUBP2_HUMAN	327.54	40	24	23	28	19	17	17	24	22	26	22	24	23	19	22	27	24	25	22	28	22	20	25	23	19	24	19	23	24	23	21	21	20	24	21	20	17	23	17	28	26	26	21	20	20	2.0741E4
593	1496	Q9Y277|VDAC3_HUMAN	327.48	54	45	45	45	38	37	38	37	37	38	37	37	38	37	31	31	38	38	32	45	43	45	45	38	31	37	37	37	45	31	51	45	37	38	45	37	45	32	31	45	43	37	37	45	31	4.1886E4
732	921	P09622|DLDH_HUMAN	327.34	38	29	29	27	25	25	24	31	29	29	29	31	27	22	23	26	27	24	24	35	35	28	28	28	26	24	24	23	25	28	28	26	23	16	24	24	16	23	26	35	32	27	27	26	24	1.93E4
650	651	Q99623|PHB2_HUMAN	327.12	70	47	40	48	36	36	32	38	47	43	32	32	29	36	29	32	42	42	29	40	32	29	33	33	41	41	36	41	32	32	34	43	38	45	32	32	42	38	37	49	43	46	47	48	41	3.3614E4
402	622	Q13418|ILK_HUMAN	327.08	61	48	50	48	42	41	31	31	28	30	26	29	25	31	29	35	39	31	31	35	34	36	34	30	37	44	43	38	35	33	37	34	34	37	40	43	38	40	37	48	33	39	36	42	41	4.099E4
266	968	Q7Z406|MYH14_HUMAN	326.92	7	6	6	6	6	6	6	6	6	6	6	6	6	6	6	6	6	6	6	6	6	6	6	5	6	6	6	6	6	6	6	6	6	6	6	6	6	6	7	6	5	6	6	6	6
689	593	Q7L576|CYFP1_HUMAN	326.70	28	14	14	16	11	8	10	6	8	7	10	8	9	11	9	13	12	13	11	13	14	11	11	11	14	12	8	9	11	10	12	15	13	11	13	10	6	9	12	21	22	15	10	12	9	1.7302E4
1087	541	Q96G03|PGM2_HUMAN	326.67	45	26	18	22	13	15	8	16	17	22	12	11	8	12	5	4	13	10	10	21	24	29	29	21	17	11	14	14	17	8	29	27	19	13	19	12	12	14	8	36	41	28	19	20	15	8.5885E3
1042	329	Q9UM54|MYO6_HUMAN	326.58	29	17	17	12	7	8	7	4	3	4	10	7	8	8	8	10	11	8	9	12	13	10	16	11	11	10	9	11	13	8	11	8	9	11	10	14	8	6	8	16	13	11	10	9	8	9.1474E3
958	341	O75534|CSDE1_HUMAN	326.52	34	24	25	25	13	15	11	23	25	25	17	15	13	16	12	13	24	23	22	14	11	11	11	12	11	10	10	17	11	12	8	5	5	18	17	13	6	6	9	22	14	18	18	20	24	1.2883E4
918	440	O60841|IF2P_HUMAN	326.48	22	13	13	11	10	11	11	14	13	12	11	12	13	11	10	11	13	13	12	4	4	2	2	2	10	10	12	12	10	10	9	10	10	11	10	11	10	11	10	8	9	6	13	14	11	1.2059E4
836	798	P08195|4F2_HUMAN	326.41	32	14	15	12	21	21	11	10	11	10	24	24	22	27	29	24	29	32	29	27	24	21	24	17	10	14	10	10	14	10	19	20	16	8	10	6	16	12	12	22	21	18	16	16	15	9.7063E3
1236	614	Q9Y5X1|SNX9_HUMAN	326.36	48	20	28	14	10	9	9	14	14	14	19	20	20	17	12	14	20	15	19	26	34	24	24	24	9	13	7	16	14	7	33	24	24	10	4	15	16	10	8	42	31	22	20	13	9	5.7292E3
839	461	Q13724|MOGS_HUMAN	326.27	33	27	22	22	18	15	13	19	18	15	9	10	8	11	11	10	19	17	18	18	16	16	18	16	16	16	15	19	16	13	20	15	11	17	19	11	20	13	18	24	21	14	22	21	16	2.0132E4
976	844	Q13492|PICAL_HUMAN	326.23	34	29	29	19	23	21	22	19	19	18	14	16	13	20	14	12	18	19	19	15	17	15	13	15	19	23	18	23	23	18	22	17	15	15	19	14	18	19	14	30	22	20	21	21	19	1.7686E4
878	515	Q14157|UBP2L_HUMAN	325.67	29	20	25	22	15	15	15	21	18	17	15	15	12	18	11	12	18	17	19	9	9	8	12	8	15	13	13	16	16	13	7	7	5	15	15	14	16	11	13	13	10	11	22	20	17	8.5835E3
1020	558	Q8NE71|ABCF1_HUMAN	325.42	30	17	24	22	18	13	13	18	15	17	15	15	15	15	13	16	18	14	21	4	10	5	5	10	11	14	14	17	19	16	10	10	7	15	14	16	11	12	14	11	6	7	19	15	15	1.0086E4
991	1020	Q08257|QOR_HUMAN	325.40	62	47	45	33	29	29	29	29	54	42	29	33	29	29	29	29	29	33	29	56	53	46	46	43	29	41	40	29	29	29	50	50	41	29	29	29	29	29	25	54	54	49	49	42	49	1.3066E4
728	158	P00505|AATM_HUMAN	325.31	66	50	42	33	28	23	30	31	37	35	33	30	25	30	25	20	28	25	25	30	38	34	40	32	27	23	27	30	25	20	37	29	35	28	27	29	24	27	23	45	53	50	40	25	31	2.0498E4
734	595	P08648|ITA5_HUMAN	325.24	22	19	15	14	11	11	13	17	15	8	14	16	12	16	10	14	14	12	14	17	12	9	9	11	19	16	11	13	11	11	18	12	13	18	15	18	16	11	10	14	17	14	20	17	16	2.9309E4
287	1201	P51149|RAB7A_HUMAN	325.16	81	76	76	76	70	61	66	76	71	73	66	74	66	66	70	66	76	81	81	76	71	76	73	73	81	81	76	70	70	70	72	76	76	81	76	77	81	65	70	76	76	71	81	76	65	7.9081E4
675	1096	Q9Y224|RTRAF_HUMAN	325.02	75	71	64	66	47	43	43	66	71	70	53	38	46	41	45	40	43	43	43	58	51	43	43	50	57	50	47	54	57	43	62	66	55	64	53	47	54	58	50	66	69	66	54	54	47	2.7875E4
940	658	P48637|GSHB_HUMAN	325.00	47	40	37	40	29	21	20	41	47	41	28	26	20	20	26	20	23	21	22	30	32	30	28	28	31	28	28	23	20	20	46	37	35	34	31	31	29	20	27	39	41	41	25	18	21	1.0951E4
752	2073	P22061|PIMT_HUMAN	324.97	66	66	66	66	62	42	35	66	66	66	58	53	38	58	35	43	58	58	43	62	62	57	57	62	57	62	62	62	66	62	62	62	47	47	51	62	62	47	47	61	66	62	66	66	62	1.9829E4
833	631	Q9H223|EHD4_HUMAN	324.44	38	24	24	24	23	24	24	17	20	21	26	23	18	24	24	21	17	22	22	28	26	24	24	23	26	28	28	19	26	18	27	25	26	21	22	21	28	29	28	25	24	25	28	26	31	6.0919E3
754	320	P61221|ABCE1_HUMAN	324.38	42	32	33	31	21	19	19	20	26	24	28	21	16	16	21	21	29	32	19	25	24	21	22	21	26	23	24	20	23	21	21	17	16	27	24	22	16	16	21	36	35	36	28	25	22	1.1416E4
567	1110	Q9BWM7|SFXN3_HUMAN	324.33	60	53	59	53	47	46	46	44	53	46	53	53	43	48	47	53	41	46	46	60	53	53	53	47	46	46	46	42	42	42	59	59	59	46	46	43	53	53	46	60	60	53	53	53	47	1.654E4
756	1491	P16989|YBOX3_HUMAN	323.90	60	41	27	32	34	32	23	44	46	37	34	34	30	37	44	21	37	32	46	43	34	43	48	34	27	39	41	30	30	32	34	28	28	42	37	21	25	20	15	43	29	34	37	46	46	3.5407E3
242	1212	P05388|RLA0_HUMAN	323.89	58	58	58	58	53	58	50	58	58	58	58	58	53	58	50	50	58	58	50	58	53	50	50	50	58	58	50	50	58	58	58	58	58	58	58	58	58	58	58	58	58	58	58	58	50	1.425E5
644	143	Q9Y265|RUVB1_HUMAN	323.88	62	54	54	54	28	28	30	42	43	36	30	28	28	35	28	30	28	44	30	40	44	40	44	40	36	33	37	33	30	30	39	43	37	44	37	44	30	30	30	54	39	46	44	43	44	3.1418E4
716	613	Q9UNH7|SNX6_HUMAN	323.63	50	42	42	42	37	34	30	37	40	42	37	38	25	34	30	25	34	36	30	41	36	34	40	39	42	42	34	37	37	38	46	44	42	42	43	42	44	42	38	39	39	42	42	42	42	2.0394E4
742	1381	P51572|BAP31_HUMAN	323.56	50	38	38	33	33	33	33	33	33	33	33	38	30	38	33	33	38	33	33	46	34	38	31	33	33	38	33	38	38	38	46	46	49	33	38	38	38	38	38	41	34	38	38	33	38	3.7289E4
620	1245	Q9UL46|PSME2_HUMAN	323.51	77	52	52	51	46	52	45	56	47	52	51	46	46	46	33	33	51	51	51	46	50	46	50	41	52	51	41	46	51	46	70	70	60	51	51	51	61	52	51	56	70	62	46	52	51	1.9842E4
999	1274	P51665|PSMD7_HUMAN	323.51	51	41	44	36	25	21	21	44	47	43	27	21	24	24	24	27	32	24	35	37	34	24	24	25	24	32	24	24	24	29	46	46	33	32	31	28	26	24	21	47	46	36	36	35	29	2.1487E4
1030	473	Q9HD20|AT131_HUMAN	323.31	29	13	17	13	10	11	11	9	8	5	11	13	5	8	13	9	9	10	13	9	11	7	7	9	14	12	14	14	17	11	10	6	9	13	15	16	9	12	7	12	10	9	13	12	8	7.7717E3
673	482	P48449|LSS_HUMAN	323.22	39	25	23	17	21	23	20	12	18	15	21	22	18	22	22	21	22	17	18	22	23	19	14	16	29	29	24	28	23	26	21	23	16	23	23	22	22	22	22	24	25	16	25	23	24	1.8087E4
654	563	Q15046|SYK_HUMAN	322.94	41	20	33	28	25	26	24	26	23	27	27	24	21	29	24	20	27	27	23	30	33	25	23	17	27	22	22	29	26	21	30	27	24	26	25	22	27	26	23	30	28	27	31	26	26	1.9688E4
583	1450	P27105|STOM_HUMAN	322.85	62	39	42	42	35	35	41	40	39	39	44	49	35	35	35	35	36	33	38	59	59	41	41	41	42	42	35	42	36	37	59	59	48	42	42	42	62	44	49	60	48	48	39	38	37	1.8836E4
628	853	P39656|OST48_HUMAN	322.81	56	49	44	43	26	26	26	47	49	38	38	33	15	24	24	24	36	35	35	47	34	34	37	28	33	38	35	38	30	24	40	43	47	45	36	35	38	38	31	42	42	45	45	38	35	7.5584E4
1212	439	P55265|DSRAD_HUMAN	322.76	25	11	13	6	3	5	6	2	6	5	5	6	5	5	6	4	8	5	9	5	8	7	7	5	5	5	4	7	8	6	13	13	10	5	7	10	16	14	13	15	16	12	6	5	7	5.384E3
321	886	Q15365|PCBP1_HUMAN	322.71	82	79	79	71	48	48	48	75	69	62	67	48	48	56	48	48	57	61	52	54	54	51	45	45	57	52	52	56	48	52	62	53	45	60	52	52	65	41	48	62	65	57	67	71	48	7.6476E4
719	505	P53992|SC24C_HUMAN	322.69	27	20	21	19	15	16	15	15	14	13	14	14	14	14	12	14	14	15	16	14	9	10	15	15	14	17	15	18	15	15	11	12	8	18	18	16	10	10	10	19	15	14	16	14	15	2.1716E4
894	660	P08729|K2C7_HUMAN	322.56	57	5	5	5	10	10	8	8	8	5	9	18	10	44	42	41	17	8	8	12	9	4	4	4	35	39	32	32	23	23	25	22	26	32	30	26	50	50	53	6	4	4	10	10	10
1041	446	A0AVT1|UBA6_HUMAN	322.54	32	13	18	11	10	10	12	6	8	6	7	5	8	8	12	10	11	13	10	9	10	8	12	7	8	9	7	7	9	10	10	12	4	10	11	14	12	8	11	18	20	15	6	9	8	7.9861E3
915	949	O94905|ERLN2_HUMAN	322.51	56	43	50	29	23	23	25	29	19	35	19	19	17	19	19	19	32	28	25	32	36	21	23	39	23	29	25	29	29	23	42	32	33	30	26	23	23	23	19	43	40	38	23	26	22	1.0318E4
1314	543	P49915|GUAA_HUMAN	322.37	43	19	20	18	16	13	13	22	18	12	18	13	13	19	11	7	20	20	18	15	18	17	12	15	17	19	17	18	20	10	13	12	5	17	12	15	12	10	3	25	19	18	19	15	17	6.2426E3
579	979	O15144|ARPC2_HUMAN	322.25	66	42	44	41	45	45	44	48	42	44	39	29	26	32	38	37	41	34	38	53	53	40	40	40	44	42	45	35	41	37	52	52	52	33	35	37	41	37	45	66	56	56	45	45	45	4.9561E4
1214	488	Q14573|ITPR3_HUMAN	322.24	12	4	5	4	2	2	2	1	0	1	3	4	4	3	4	3	6	6	4	7	7	4	3	4	3	3	3	2	2	1	4	3	2	1	2	2	1	1	1	4	4	5	4	5	5	2.3671E3
717	406	P36776|LONM_HUMAN	322.22	39	23	23	20	15	15	10	16	16	19	17	18	15	19	12	12	18	23	17	25	20	16	15	18	12	12	14	6	8	8	21	24	19	11	11	13	19	14	12	29	28	33	21	22	17	1.3335E4
1036	640	Q14166|TTL12_HUMAN	322.18	39	37	29	29	15	10	18	13	18	31	15	16	9	5	4	5	14	17	14	28	31	30	24	26	11	15	15	20	12	5	27	32	26	18	22	18	16	13	7	35	39	31	26	23	20	1.0764E4
840	788	Q13409|DC1I2_HUMAN	322.16	40	33	34	24	21	21	18	33	27	36	19	21	20	21	21	21	21	19	19	17	17	17	17	23	24	21	25	24	24	19	20	17	17	25	21	24	25	21	26	32	22	28	25	26	26	1.8226E4
796	841	Q12905|ILF2_HUMAN	322.13	68	52	43	36	29	29	29	42	36	36	29	31	29	26	29	26	29	29	26	29	29	29	29	29	28	26	29	26	29	32	31	36	36	36	26	26	33	26	28	49	43	43	36	29	26	2.8515E4
750	682	O15118|NPC1_HUMAN	322.04	17	13	11	11	9	10	9	8	8	8	10	6	5	6	4	8	8	8	7	12	14	11	14	11	8	7	7	6	5	7	13	12	12	4	6	7	9	5	7	16	14	16	9	12	7	2.3387E4
490	1121	P61106|RAB14_HUMAN	321.96	77	70	70	77	63	62	55	63	69	70	69	69	62	72	70	62	62	62	63	77	77	77	77	69	64	62	69	69	69	63	63	63	63	62	63	69	55	56	55	77	77	77	77	77	63	2.3586E4
619	1014	Q969V3|NCLN_HUMAN	321.81	31	26	26	26	29	31	31	24	26	27	26	23	20	29	27	31	28	26	31	26	27	31	29	29	27	24	27	26	28	31	24	21	23	26	26	28	23	24	26	22	22	19	26	29	29	1.4009E4
404	2083	P84077|ARF1_HUMAN	321.32	74	70	60	64	64	64	64	64	70	70	64	59	64	64	64	64	70	70	70	64	64	64	64	52	64	64	59	64	64	70	65	65	64	64	64	59	65	64	64	69	69	67	64	64	64	4.0479E4
465	1286	O75367|H2AY_HUMAN	321.15	46	41	33	38	33	37	33	33	33	30	33	37	35	33	36	33	33	33	33	40	43	40	38	43	37	37	37	36	33	36	43	40	39	41	36	41	36	33	36	41	40	42	33	33	34	2.5129E4
779	1240	Q92597|NDRG1_HUMAN	320.97	57	57	47	57	31	33	30	37	43	38	30	30	30	36	30	30	30	30	26	35	29	35	35	35	43	38	38	43	44	43	35	35	35	54	43	43	57	43	43	48	41	35	29	35	24	2.1014E4
294	1003	Q96AG4|LRC59_HUMAN	320.60	58	51	51	58	43	37	34	58	43	51	39	41	37	43	32	29	34	34	34	51	51	38	29	30	50	40	30	37	37	34	48	51	48	43	41	30	47	50	47	51	42	48	50	58	37	9.9194E4
1304	429	P20908|CO5A1_HUMAN	320.49	16	9	10	9	5	4	4	11	9	9	6	4	3	6	4	5	5	3	3	0	0	0	0	0	8	10	7	9	9	8	0	0	0	7	10	8	3	4	3	2	1	1	6	5	3	1.0754E4
1072	1054	P22087|FBRL_HUMAN	320.48	54	29	37	32	35	30	27	27	35	27	31	29	31	45	30	30	28	27	27	40	35	40	40	29	30	24	27	32	35	34	32	31	35	32	27	31	27	30	28	46	44	37	32	35	24	1.1946E4
731	655	Q14254|FLOT2_HUMAN	320.44	52	40	43	44	28	27	24	27	28	33	31	31	18	23	30	21	28	31	24	39	42	34	42	37	35	30	42	43	40	26	39	39	42	42	42	40	46	42	44	44	46	46	23	28	20	1.547E4
2116	514	P24821|TENA_HUMAN	320.28	11	4	4	7	5	6	4	1	2	2	0	0	0	0	0	0	0	0	0	0	0	0	0	0	4	4	3	0	0	0	0	0	0	0	0	0	0	0	0	0	0	0	8	8	8	2.2491E3
440	1371	P62820|RAB1A_HUMAN	320.27	71	71	71	64	64	70	66	70	64	64	70	64	60	64	64	60	64	64	66	64	70	60	66	66	70	64	70	64	64	66	70	64	60	64	64	70	70	64	70	64	65	64	70	64	70	2.3156E4
1207	1897	P31937|3HIDH_HUMAN	319.95	53	35	35	30	30	30	23	35	35	35	30	30	30	18	23	18	30	30	23	35	44	44	44	44	23	30	23	30	30	26	41	39	33	30	30	30	35	35	23	53	46	46	30	30	23	1.3845E4
702	787	P60228|EIF3E_HUMAN	319.70	42	28	31	31	33	24	27	21	24	29	33	27	26	29	30	26	35	29	26	31	31	20	26	27	29	27	27	28	29	27	30	33	27	31	24	27	24	21	26	32	31	31	33	31	27	1.7532E4
1079	931	P09543|CN37_HUMAN	319.31	41	19	19	24	23	22	22	11	5	9	33	29	20	17	25	29	25	24	24	31	38	18	26	23	33	31	30	22	15	24	36	33	40	21	32	24	36	38	38	33	34	37	19	28	23	2.5286E3
555	600	P16278|BGAL_HUMAN	319.26	35	33	33	27	18	18	19	26	22	22	16	18	15	23	22	18	13	14	16	25	21	28	28	28	21	23	23	30	27	26	29	29	25	30	30	32	31	33	27	28	29	27	22	21	19	4.9303E4
2285	635	P29728|OAS2_HUMAN	319.22	29	0	0	0	0	0	0	0	0	0	0	0	0	0	0	0	0	0	0	0	0	0	0	0	0	0	0	0	0	0	24	21	24	0	0	0	24	20	26	0	0	0	0	0	0
323	1451	Q05639|EF1A2_HUMAN	319.08	33	27	22	22	21	26	15	20	29	22	21	22	19	19	24	13	19	26	15	21	21	21	19	13	21	19	21	26	24	15	22	21	19	21	26	15	21	19	15	22	22	19	21	21	15
755	984	P51648|AL3A2_HUMAN	319.04	34	33	33	33	26	27	23	20	29	22	25	23	16	24	22	22	30	25	26	25	27	33	31	34	24	30	27	28	29	24	29	27	26	33	33	30	30	31	21	33	33	32	30	27	24	3.2623E4
531	192	Q96CW1|AP2M1_HUMAN	319.00	55	36	42	35	38	38	38	33	36	32	34	20	23	40	36	37	36	36	35	31	34	34	38	38	38	41	35	40	40	35	42	37	37	44	36	34	46	40	36	38	45	40	41	36	36	3.8523E4
708	2294	P18621|RL17_HUMAN	318.69	51	51	51	51	50	50	50	50	50	50	49	49	50	50	49	49	50	49	51	36	36	47	49	48	49	41	45	50	50	50	45	34	35	40	51	50	40	40	40	51	51	51	51	39	50	6.4869E4
942	315	Q9UJS0|CMC2_HUMAN	318.68	40	15	14	13	12	13	12	12	13	13	14	18	13	9	11	9	16	12	14	16	19	21	25	19	11	11	9	8	5	9	18	19	21	9	11	8	13	11	9	24	24	21	14	16	14	2.1382E3
489	1140	P15880|RS2_HUMAN	318.63	50	42	39	35	39	35	38	35	39	31	35	34	38	46	38	38	35	39	35	35	27	30	30	34	35	35	35	35	35	34	34	30	30	39	35	34	39	38	38	31	31	31	35	35	31	6.2279E4
353	1853	P21291|CSRP1_HUMAN	318.54	65	65	65	65	65	65	65	65	65	65	65	65	65	65	65	65	65	56	65	65	65	65	56	56	65	65	65	65	65	65	65	65	65	65	65	65	65	65	65	65	65	65	65	65	65	7.4396E4
802	751	Q96I99|SUCB2_HUMAN	318.52	44	30	25	20	20	25	25	25	25	20	28	23	22	22	25	21	22	20	25	22	25	25	31	33	22	22	22	22	25	25	23	22	25	20	22	25	19	25	18	22	26	20	20	31	20	1.5188E4
1270	267	Q96A65|EXOC4_HUMAN	318.44	26	12	12	10	7	6	7	8	8	8	9	5	5	6	8	7	8	9	6	10	11	10	13	12	9	10	8	9	12	11	12	12	12	9	9	10	10	10	10	14	18	13	9	8	6	5.8549E3
735	825	P48735|IDHP_HUMAN	318.42	43	29	26	29	38	32	32	29	35	32	35	40	27	35	29	25	29	29	29	35	37	37	29	29	37	37	35	29	35	23	36	39	37	35	29	35	38	37	32	34	34	29	37	32	35	2.3869E4
538	967	Q9UJ70|NAGK_HUMAN	318.35	60	48	48	48	34	38	38	38	53	44	38	42	38	38	38	42	43	42	42	48	38	38	38	46	38	34	38	38	38	38	48	48	46	34	38	38	34	38	38	48	39	49	48	48	48	1.897E4
727	828	Q8WUP2|FBLI1_HUMAN	318.28	48	29	35	28	42	44	32	27	37	31	23	24	20	28	24	20	20	20	20	30	23	32	20	20	41	45	45	30	39	39	35	35	29	28	24	34	39	31	38	30	23	20	27	36	41	3.9464E4
739	1817	P25787|PSA2_HUMAN	317.89	55	46	55	55	46	46	46	55	55	46	48	46	46	46	46	46	54	46	46	46	46	46	46	40	48	46	46	46	46	40	46	54	54	54	54	46	54	54	46	54	55	54	54	54	46	2.4048E4
743	1799	Q9Y2B0|CNPY2_HUMAN	317.87	75	60	54	60	54	57	47	60	55	55	47	38	38	52	45	38	60	47	47	47	54	67	40	41	58	55	44	66	52	60	60	55	61	66	60	60	67	60	52	67	61	53	54	54	47	2.0531E4
1039	386	Q16134|ETFD_HUMAN	317.81	41	15	15	24	14	12	7	16	17	14	23	15	14	9	8	9	12	11	7	23	23	30	31	29	14	16	14	12	7	7	31	26	25	14	14	12	12	16	12	28	30	29	14	21	9	4.3371E3
634	861	Q13283|G3BP1_HUMAN	317.81	41	33	41	37	38	32	32	34	34	37	32	36	35	33	38	37	41	36	36	32	30	36	36	34	37	37	41	32	30	32	26	28	28	34	36	32	25	25	36	32	32	32	32	36	37	2.8695E4
418	1552	P55209|NP1L1_HUMAN	317.48	46	31	23	31	23	23	23	31	31	31	31	23	23	23	23	23	23	23	23	23	23	18	18	23	31	23	23	30	23	23	31	23	23	23	23	23	31	23	23	31	23	23	31	30	23	5.5985E4
795	679	O75131|CPNE3_HUMAN	317.32	39	25	27	32	17	17	22	31	29	24	21	24	21	26	22	25	21	20	24	24	23	22	26	22	21	24	24	22	24	24	26	24	23	27	24	24	24	22	24	34	31	30	22	26	24	1.7247E4
895	584	Q9BUJ2|HNRL1_HUMAN	317.18	29	16	20	15	20	19	15	15	15	17	19	18	13	19	19	19	21	20	18	16	12	15	20	18	19	16	18	20	19	18	17	19	15	17	16	14	20	20	19	15	16	15	21	20	17	8.6181E3
606	830	P07686|HEXB_HUMAN	317.17	33	26	27	27	18	18	15	19	24	27	18	15	17	18	21	15	10	20	15	19	22	27	25	25	19	17	15	16	22	18	22	25	23	26	26	27	21	19	19	19	25	19	15	19	18	5.4346E4
972	749	Q15435|PP1R7_HUMAN	317.15	51	35	33	31	28	28	23	28	31	27	29	34	37	22	27	22	33	30	26	43	40	31	46	26	26	33	24	29	31	31	32	34	32	36	28	28	33	33	33	27	29	36	40	37	36	1.1791E4
909	208	Q02790|FKBP4_HUMAN	316.96	57	33	40	37	18	20	27	40	41	35	32	36	34	39	35	32	42	41	39	37	40	27	41	36	31	38	27	29	34	34	36	29	23	31	40	29	30	16	20	40	39	38	32	27	29	1.0798E4
887	368	Q12768|WASC5_HUMAN	316.95	19	8	8	10	10	10	12	7	7	7	11	9	5	9	8	9	10	12	9	12	11	13	12	13	12	11	12	11	13	14	13	12	13	10	12	12	13	10	16	11	11	10	11	11	10	7.8392E3
665	730	P05198|IF2A_HUMAN	316.94	69	58	61	57	57	55	45	51	64	42	63	36	30	45	51	37	52	52	51	48	45	42	40	34	49	51	52	59	49	37	55	55	54	57	52	55	66	58	45	56	57	48	58	64	51	3.2356E4
1038	350	O95202|LETM1_HUMAN	316.64	38	19	21	25	14	16	13	11	12	17	20	15	14	12	13	14	14	18	17	24	19	23	25	26	17	17	17	12	13	14	15	15	17	12	12	10	11	13	9	24	25	24	17	17	19	1.3469E4
916	696	P02538|K2C6A_HUMAN	316.60	43	7	9	7	26	32	29	18	18	18	13	14	15	29	23	23	24	21	20	19	16	22	24	20	20	21	19	15	16	15	19	16	20	15	12	10	20	24	24	12	9	14	9	10	9
667	1265	O00560|SDCB1_HUMAN	316.41	68	43	55	52	29	22	22	43	54	54	68	68	60	29	40	29	37	40	29	43	43	48	40	40	22	29	22	22	22	22	54	55	54	29	29	29	32	22	25	68	57	56	39	37	29	2.2526E4
873	19	Q9NUU7|DD19A_HUMAN	316.24	54	38	42	31	23	23	18	36	37	27	25	22	23	23	23	21	29	24	21	20	28	20	12	25	16	19	19	30	22	23	26	22	24	21	22	26	19	16	14	43	38	20	31	32	28	6.1541E3
584	1427	O14818|PSA7_HUMAN	316.13	59	56	54	50	50	54	54	59	56	57	57	45	54	57	45	45	52	54	54	53	54	45	54	54	50	50	50	42	50	54	53	54	53	50	45	42	50	45	42	54	54	54	52	50	42	5.0426E4
767	850	P00491|PNPH_HUMAN	316.11	74	38	34	34	27	31	31	38	40	38	50	42	35	43	35	31	50	49	35	42	52	35	31	35	31	27	27	31	27	27	45	54	45	34	27	31	34	38	34	39	50	53	39	34	27	1.3656E4
826	1167	O00764|PDXK_HUMAN	316.06	65	61	65	50	25	24	27	65	65	60	22	22	22	19	22	22	27	27	19	41	31	27	27	28	42	24	19	37	27	24	38	29	19	27	31	27	37	29	27	52	55	50	34	30	27	1.6793E4
1145	529	Q9P0V9|SEP10_HUMAN	315.86	56	20	20	18	10	7	7	12	12	14	20	18	20	10	10	12	16	12	12	33	28	25	26	27	19	22	20	24	24	22	39	33	32	24	22	27	17	12	12	45	45	46	12	14	10	2.4733E3
651	986	O14579|COPE_HUMAN	315.80	77	68	52	54	52	54	54	75	45	52	52	47	41	45	46	45	52	52	52	49	44	38	44	38	45	52	52	58	52	52	38	39	34	61	54	52	54	48	52	70	75	52	52	52	50	3.3572E4
1494	485	P33527|MRP1_HUMAN	315.74	19	9	8	7	7	2	2	3	2	2	1	2	4	8	3	4	6	5	4	4	5	11	10	7	6	4	4	6	5	5	6	7	5	6	5	8	6	4	5	10	6	9	4	4	4	5.2416E3
304	1023	P18124|RL7_HUMAN	315.71	53	53	53	53	53	52	53	53	53	53	52	53	52	53	46	46	53	53	53	53	52	44	52	52	53	53	53	53	53	53	48	52	52	52	52	52	53	52	52	53	52	53	53	53	53	1.1869E5
444	2155	P62826|RAN_HUMAN	315.55	50	50	44	44	50	50	50	50	44	44	50	50	50	50	49	50	50	50	50	44	44	50	49	50	50	44	44	50	50	50	50	44	44	50	50	44	50	50	44	44	44	44	50	50	44	7.3565E4
1539	141	Q14980|NUMA1_HUMAN	315.51	14	5	5	5	2	3	2	1	1	1	3	4	2	6	5	7	5	6	7	2	2	2	2	1	5	5	4	6	5	4	0	0	0	5	4	6	5	2	4	4	3	3	3	4	2	2.9228E3
97	1136	Q562R1|ACTBL_HUMAN	315.41	49	33	27	26	36	33	32	36	37	23	30	22	16	24	16	16	26	16	22	25	27	24	16	22	14	25	19	36	25	22	30	27	26	23	22	30	36	17	23	22	27	27	23	30	30	1.2181E3
1287	394	O60488|ACSL4_HUMAN	315.32	37	20	22	12	12	9	9	14	19	17	14	14	11	11	6	9	18	13	18	12	15	12	17	10	11	8	12	11	9	5	9	11	10	10	12	7	6	4	4	22	24	23	22	16	18	4.3293E3
1336	836	Q8TBC4|UBA3_HUMAN	315.00	51	25	25	32	10	10	5	16	21	18	10	8	5	12	5	8	5	8	5	26	20	10	10	10	10	13	10	12	14	8	25	28	21	10	17	12	14	12	10	41	41	25	19	19	5	4.6698E3
791	187	O95817|BAG3_HUMAN	314.96	56	39	40	45	32	37	34	37	37	39	24	27	27	35	35	31	41	35	30	24	19	23	20	20	33	34	37	37	34	37	25	19	29	33	30	37	34	37	30	25	27	27	32	37	41	2.3411E4
1052	474	Q9P2R3|ANFY1_HUMAN	314.75	22	15	16	16	8	6	4	8	11	8	7	8	3	5	4	4	7	8	4	11	10	9	8	7	8	10	10	10	10	8	17	17	12	13	14	9	13	13	9	15	17	12	8	9	7	1.058E4
1152	985	Q96P70|IPO9_HUMAN	314.73	16	10	9	12	7	7	5	7	5	9	5	9	5	3	7	5	7	7	5	11	13	8	9	6	7	6	6	11	7	6	12	12	6	7	8	9	5	6	3	13	13	10	10	10	7	6.4383E3
806	1115	P08754|GNAI3_HUMAN	314.71	47	34	41	30	35	25	24	29	30	26	29	29	21	30	25	24	30	30	24	34	25	25	30	24	34	30	29	30	30	30	35	31	27	30	30	30	25	24	22	45	45	34	31	29	25	2.5326E3
691	580	P98082|DAB2_HUMAN	314.68	34	22	22	20	19	18	16	18	20	24	26	22	25	18	18	20	28	25	23	12	12	21	21	20	16	19	18	22	21	16	14	8	10	16	22	15	23	22	18	20	25	19	15	20	21	1.5115E4
276	1385	Q9NQC3|RTN4_HUMAN	314.65	15	10	10	10	11	10	10	10	10	13	10	10	11	10	10	10	10	10	11	9	11	11	10	10	10	10	10	10	11	10	12	11	11	10	10	10	10	10	10	10	10	11	11	10	10	9.0775E4
640	1081	P13716|HEM2_HUMAN	314.27	58	46	46	43	43	46	34	46	46	46	34	34	31	29	34	34	34	34	34	35	32	40	43	43	46	46	42	46	43	43	40	43	43	46	46	46	46	46	43	55	54	43	46	43	35	3.8345E4
352	2455	P16403|H12_HUMAN	314.26	34	33	33	29	33	28	29	33	33	33	33	33	23	28	28	28	33	28	33	28	23	28	28	28	33	33	29	33	33	29	28	28	23	33	33	33	33	28	23	34	33	33	33	33	29	1.5718E4
602	1104	Q9H9B4|SFXN1_HUMAN	314.02	61	44	40	41	44	47	39	34	39	36	43	39	43	44	37	38	39	42	43	45	43	43	43	44	44	42	39	38	40	38	44	44	44	43	39	39	44	39	39	58	54	47	47	47	39	1.1525E4
1068	413	O60610|DIAP1_HUMAN	313.98	23	19	17	16	7	10	7	9	10	11	3	3	3	3	4	3	6	6	7	10	12	6	9	9	7	6	5	8	9	9	6	11	4	8	10	7	5	5	4	12	12	13	15	14	10	1.2111E4
1279	428	P09874|PARP1_HUMAN	313.91	34	14	17	13	7	8	5	7	6	7	14	8	11	12	9	10	8	10	11	6	5	5	7	8	9	10	9	16	12	11	1	4	0	12	11	15	6	6	5	11	12	13	9	7	5	5.533E3
930	1378	P09601|HMOX1_HUMAN	313.74	56	56	56	56	5	5	5	24	24	24	51	49	32	44	37	37	51	55	50	9	5	49	56	51	9	9	13	15	24	13	0	0	0	50	51	50	5	0	5	50	51	36	13	15	14	4.5303E4
487	1769	P02511|CRYAB_HUMAN	313.53	74	66	66	67	67	51	51	58	67	67	53	42	41	40	45	50	38	29	29	56	41	41	41	35	66	51	51	65	51	42	57	57	56	67	67	51	67	73	73	58	58	58	65	66	51	1.1465E5
1710	603	Q14767|LTBP2_HUMAN	313.52	14	5	6	5	7	4	5	4	4	5	0	0	0	1	2	2	1	1	1	0	0	0	0	0	12	10	12	6	5	5	0	0	0	4	5	4	3	3	3	1	1	0	7	5	7	5.0399E3
1076	597	Q70E73|RAPH1_HUMAN	313.48	19	12	8	12	9	11	10	5	8	8	8	6	4	5	8	9	14	11	11	4	6	2	5	6	4	6	5	7	7	8	6	4	5	5	6	6	7	5	6	4	4	5	10	14	8	1.3011E4
372	2301	P24844|MYL9_HUMAN	313.45	66	62	62	62	63	63	62	62	62	62	62	62	62	62	62	66	62	62	56	66	62	56	62	56	66	66	66	62	66	63	62	62	62	62	62	62	66	66	66	62	62	62	62	62	62	1.2558E4
1168	1882	P15559|NQO1_HUMAN	313.45	38	38	38	37	22	22	22	38	37	37	22	22	22	0	0	0	30	22	22	38	30	30	22	22	0	0	0	0	0	0	30	38	38	0	0	0	0	0	0	38	38	38	37	23	22	4.3717E4
926	634	P46060|RAGP1_HUMAN	313.32	33	29	27	24	25	27	25	23	25	25	29	27	27	30	24	29	24	26	27	16	23	8	8	8	23	21	23	23	27	18	18	23	17	16	18	21	22	25	20	16	12	17	27	24	24	3.0348E4
1694	491	Q6YHK3|CD109_HUMAN	312.98	18	10	14	9	5	9	4	10	10	8	5	3	2	0	0	0	8	6	3	0	1	0	0	0	5	7	8	2	2	2	1	4	0	1	2	1	7	7	4	2	0	3	12	17	12	7.2067E3
935	379	P50416|CPT1A_HUMAN	312.79	30	19	17	20	17	14	14	12	15	13	14	14	12	13	10	9	18	19	16	23	24	21	23	19	13	11	11	11	11	10	22	14	16	14	11	9	16	15	12	22	22	23	19	19	13	1.163E4
985	337	O94874|UFL1_HUMAN	312.60	32	16	23	12	15	14	12	14	14	11	13	9	9	10	11	7	13	12	12	15	14	12	11	12	15	9	14	14	15	14	15	13	11	15	15	9	8	11	11	19	22	17	15	15	17	6.4863E3
330	2209	P62979|RS27A_HUMAN	312.52	62	56	62	57	60	56	56	60	56	56	62	62	62	57	58	56	57	56	56	56	56	57	56	56	57	61	60	56	58	60	51	51	56	56	56	58	56	60	58	58	58	58	60	56	56	1.1996E5
423	2733	P32119|PRDX2_HUMAN	312.31	67	67	67	67	67	67	67	67	67	67	67	67	35	67	55	55	67	67	67	67	67	67	67	67	67	67	47	67	67	67	67	67	67	67	67	67	67	67	67	67	67	67	67	67	67	5.9201E4
1144	811	P50579|MAP2_HUMAN	312.29	40	20	22	22	20	9	9	18	20	20	13	11	11	19	9	12	20	15	19	24	28	22	31	18	11	17	18	15	12	14	26	28	24	31	23	20	17	20	18	26	31	26	22	23	16	8.5168E3
763	324	P78344|IF4G2_HUMAN	311.91	26	18	19	19	12	14	12	14	16	15	17	14	10	16	16	15	18	21	20	15	17	9	11	10	15	19	13	18	17	16	11	12	10	17	13	17	10	10	11	13	14	14	17	17	19	1.0652E4
370	2634	P10412|H14_HUMAN	311.82	33	32	32	28	32	27	28	32	32	32	32	32	23	27	27	27	32	27	32	27	23	27	27	27	32	32	28	32	32	28	26	27	23	32	32	32	32	27	23	33	32	32	32	32	28	1.5558E4
1399	449	Q14393|GAS6_HUMAN	311.82	40	11	20	20	20	14	18	21	9	18	1	4	1	0	0	1	4	0	0	12	16	10	9	7	13	12	15	9	9	9	27	25	20	5	4	7	3	5	8	17	20	22	29	32	26	2.4771E3
385	1388	P30040|ERP29_HUMAN	311.76	54	54	54	54	44	44	44	54	54	54	44	39	36	42	43	43	40	43	44	52	54	39	43	43	40	43	42	44	43	44	54	54	54	51	54	44	54	52	49	54	54	54	52	51	40	5.3224E4
1091	1393	Q9GZS3|WDR61_HUMAN	311.76	57	53	47	44	24	30	25	56	52	44	37	26	13	25	19	19	33	24	24	47	47	40	28	25	47	31	34	27	27	28	50	44	41	41	37	40	35	24	27	56	53	47	41	47	37	9.1335E3
141	1530	Q3ZCM7|TBB8_HUMAN	311.65	29	25	25	29	25	25	25	25	25	25	25	25	23	25	25	25	25	25	23	23	23	23	23	23	25	25	25	25	25	25	23	23	23	25	23	25	25	23	25	23	23	23	25	25	25
307	2348	P30044|PRDX5_HUMAN	311.54	57	57	57	57	57	52	44	57	57	57	57	57	52	52	51	51	57	52	52	57	57	51	51	52	57	57	52	57	57	52	57	57	52	57	57	52	57	57	57	57	57	57	57	57	52	5.3556E4
1295	1080	Q13347|EIF3I_HUMAN	311.51	63	55	48	45	26	25	26	47	47	35	22	22	22	25	29	22	38	29	29	30	33	29	26	22	30	26	19	18	17	19	38	32	35	38	26	25	35	22	19	51	30	26	40	24	34	1.1055E4
950	395	P46063|RECQ1_HUMAN	311.45	41	25	23	17	19	21	22	8	12	7	25	17	16	21	21	14	14	23	16	32	26	19	20	23	21	17	21	21	16	16	27	27	16	18	19	12	17	12	10	33	30	20	23	25	14	7.2321E3
200	1623	Q9Y281|COF2_HUMAN	311.36	80	80	66	72	76	76	76	80	75	80	76	73	73	76	67	64	76	67	76	64	66	64	64	65	77	73	73	76	73	67	77	73	73	76	73	76	77	73	76	66	66	61	75	73	76	1.5968E4
920	253	Q13618|CUL3_HUMAN	311.29	30	12	18	15	17	14	17	10	10	8	13	14	11	11	11	10	10	13	11	21	20	21	21	24	14	16	11	20	17	17	20	14	11	11	16	14	14	16	17	23	21	22	13	14	12	5.6808E3
851	1017	P28799|GRN_HUMAN	311.27	35	13	24	20	12	17	20	15	12	12	20	17	15	21	17	17	17	12	20	22	20	20	27	27	17	15	17	17	20	12	22	27	22	17	17	20	27	18	21	20	20	20	17	17	17	3.3528E4
855	1595	P30085|KCY_HUMAN	311.14	71	58	71	71	71	59	51	66	66	66	66	65	49	55	41	40	70	47	42	54	60	45	36	36	63	66	64	71	64	47	52	57	57	58	65	60	58	66	63	52	58	65	58	63	71	2.8216E4
221	3125	P05387|RLA2_HUMAN	311.12	96	81	81	81	81	77	81	81	81	81	81	81	81	81	81	81	81	81	81	96	77	77	81	77	81	81	81	81	81	81	96	81	81	81	81	81	81	81	77	81	81	81	81	81	81	1.5246E5
969	1172	P55263|ADK_HUMAN	310.97	44	33	25	23	14	17	14	38	24	27	23	14	14	17	17	17	23	17	17	28	22	13	20	14	27	22	17	23	14	13	28	27	22	26	20	17	24	17	17	36	27	28	32	19	23	9.2607E3
1229	244	Q13217|DNJC3_HUMAN	310.92	52	41	45	43	12	8	8	35	39	35	25	14	8	21	13	8	29	26	25	15	21	24	24	19	20	23	18	32	30	23	5	6	0	40	31	30	3	6	0	29	29	36	25	22	14	1.4698E4
1915	766	Q06481|APLP2_HUMAN	310.86	26	2	6	2	0	0	0	0	2	2	18	21	18	11	16	11	21	20	14	9	7	12	10	9	0	0	0	1	0	0	7	8	6	1	0	2	0	0	0	12	12	11	2	0	0	2.9365E2
1063	312	O00567|NOP56_HUMAN	310.50	49	29	27	25	17	19	17	15	13	17	19	18	17	21	21	23	27	21	18	18	25	16	14	17	25	27	24	25	21	16	22	21	18	16	18	26	24	15	16	36	27	30	19	13	13	9.6955E3
1193	499	O75533|SF3B1_HUMAN	310.29	30	12	5	5	6	6	6	8	6	5	11	8	5	10	9	6	11	9	7	9	9	8	5	5	7	5	9	11	8	7	5	5	5	9	10	8	7	7	5	12	9	7	9	8	8	7.4736E3
1002	598	Q8TEX9|IPO4_HUMAN	310.22	21	11	12	11	9	7	8	6	9	10	12	7	9	8	9	7	16	9	11	7	7	6	6	5	7	7	7	7	7	6	8	10	7	7	6	7	7	4	4	8	10	7	13	10	7	5.6026E3
683	624	O95394|AGM1_HUMAN	310.19	43	31	31	24	23	21	21	27	24	24	25	21	12	24	20	20	21	26	24	30	18	17	15	16	22	26	24	16	18	18	25	26	23	23	21	24	33	21	26	15	24	30	24	26	24	1.554E4
793	408	Q9NSD9|SYFB_HUMAN	310.19	46	33	30	29	27	26	22	24	26	27	23	22	22	16	15	17	24	30	29	27	32	28	28	25	24	26	24	25	24	20	26	28	25	21	26	26	24	14	24	34	38	27	25	24	26	1.7342E4
960	1323	P21266|GSTM3_HUMAN	309.99	69	19	20	20	20	18	15	13	20	15	48	34	40	30	30	30	13	13	9	64	47	45	44	45	31	35	35	38	35	29	66	59	59	42	35	35	38	42	27	69	59	58	15	19	11	3.2666E3
849	1284	Q9BWD1|THIC_HUMAN	309.90	60	46	52	54	16	24	16	54	54	46	48	30	31	46	30	21	40	44	33	44	46	48	36	32	54	54	44	50	54	46	52	52	44	58	50	39	40	36	46	47	52	54	46	46	46	1.5619E4
1781	419	Q9BX66|SRBS1_HUMAN	309.88	17	1	1	0	6	4	5	0	1	0	0	0	0	0	0	0	0	0	0	12	11	3	3	3	11	12	10	6	7	8	6	9	6	4	5	4	9	11	9	2	4	5	3	3	3	3.1605E1
978	1571	Q00688|FKBP3_HUMAN	309.87	61	50	60	43	37	34	34	42	35	29	28	34	28	28	28	28	32	46	32	36	36	37	36	36	35	34	42	36	46	42	24	29	28	36	38	38	42	32	29	35	39	46	42	42	42	2.2486E4
1413	1202	P17813|EGLN_HUMAN	309.83	25	7	6	7	7	6	3	5	7	2	18	16	14	14	13	17	14	14	14	5	4	2	7	2	10	13	10	13	15	12	4	9	5	13	12	13	17	16	14	7	5	7	7	5	7	1.2258E3
968	1190	P60891|PRPS1_HUMAN	309.82	56	32	39	39	27	32	34	26	33	32	53	50	36	53	45	46	20	27	36	37	41	27	28	16	44	42	44	27	32	31	47	49	36	32	32	27	49	44	45	37	49	32	37	37	39	6.9433E3
300	1164	P29692|EF1D_HUMAN	309.78	55	40	43	43	43	43	43	46	52	43	46	43	43	43	42	42	40	43	46	42	42	41	41	41	43	42	43	40	43	43	47	38	42	40	43	43	43	42	43	52	42	43	40	43	43	1.0444E5
852	1114	Q9UIJ7|KAD3_HUMAN	309.57	74	53	63	54	48	48	48	63	63	55	48	32	35	26	26	20	43	48	43	48	48	48	48	48	43	43	43	48	48	41	53	51	48	48	43	48	43	43	44	65	59	57	43	48	43	2.0999E4
1165	362	Q16666|IF16_HUMAN	309.56	33	6	9	14	3	4	6	4	5	8	21	23	22	12	14	16	9	14	20	19	17	9	13	18	12	11	12	9	8	5	9	12	8	9	8	8	13	14	14	23	18	16	12	9	16	2.2296E3
1161	639	O94856|NFASC_HUMAN	309.53	17	11	11	10	6	4	5	3	7	7	6	5	6	4	3	5	1	2	3	3	7	3	3	4	11	11	10	10	11	12	5	7	4	9	11	9	9	8	12	6	5	6	7	5	5	5.5177E3
792	695	Q9NQW7|XPP1_HUMAN	309.23	37	21	21	22	15	15	16	21	21	16	19	21	18	16	15	16	17	17	14	15	24	15	15	19	19	17	17	24	17	17	15	15	13	19	15	17	19	15	11	21	26	11	18	24	21	9.7577E3
1151	963	O15372|EIF3H_HUMAN	309.16	50	35	35	33	33	26	17	40	37	30	30	30	25	30	24	17	30	30	24	37	30	18	25	30	26	30	30	30	30	24	33	32	30	30	30	30	34	34	30	24	27	28	30	26	26	7.8555E3
207	1681	P22392|NDKB_HUMAN	309.00	84	84	78	78	78	84	78	78	78	78	78	78	78	84	84	78	78	78	78	78	78	84	84	78	84	78	78	84	78	78	84	78	78	78	84	78	84	78	78	78	78	78	84	78	78	1.2105E5
1394	596	Q9UQ35|SRRM2_HUMAN	308.99	11	5	6	6	4	3	3	4	6	3	4	2	3	5	4	5	4	7	5	0	0	1	1	1	4	3	3	5	6	3	0	1	1	6	5	5	3	2	3	1	1	1	4	5	4	6.449E3
820	1668	P46108|CRK_HUMAN	308.99	47	38	44	43	34	37	36	47	46	42	30	38	31	39	33	25	36	29	26	36	41	44	44	41	42	35	41	46	43	42	36	36	31	41	44	36	44	41	37	41	41	41	41	41	39	9.0711E3
520	2101	P61586|RHOA_HUMAN	308.95	49	43	49	49	34	40	40	43	43	40	40	34	34	34	34	34	40	34	40	43	49	34	40	38	34	40	34	34	40	40	43	49	43	34	34	40	40	40	40	49	43	49	49	40	40	2.1568E4
1733	334	Q9BQS8|FYCO1_HUMAN	308.84	18	3	10	4	3	3	2	1	3	1	14	13	12	9	7	5	8	8	8	4	2	1	0	3	2	3	3	2	0	3	2	2	2	1	0	2	2	1	1	4	4	7	3	6	5	1.2074E3
819	731	Q96AE4|FUBP1_HUMAN	308.76	31	23	22	22	16	16	17	24	24	27	18	18	16	19	17	19	19	19	20	19	20	17	15	16	17	19	17	22	20	19	16	16	18	18	19	19	16	19	18	23	19	23	18	17	19	1.2543E4
966	988	O94760|DDAH1_HUMAN	308.66	64	50	46	42	41	33	38	46	41	41	33	37	41	41	38	33	41	29	41	61	48	33	41	33	41	41	41	41	37	40	52	56	48	37	41	37	46	53	40	50	56	56	49	37	41	1.4126E4
1312	503	P35573|GDE_HUMAN	308.55	19	11	10	9	3	5	6	6	4	3	2	2	2	2	1	2	1	3	1	8	7	5	7	6	7	5	6	5	5	3	11	8	10	7	3	5	6	6	5	10	11	11	9	10	6	5.8837E3
908	578	Q8N1G4|LRC47_HUMAN	308.47	39	26	21	22	22	22	21	22	24	20	25	22	17	22	14	23	27	27	26	21	27	17	23	23	25	20	20	28	24	21	19	21	19	28	24	24	23	18	16	23	22	23	25	23	27	1.5264E4
749	837	Q9H361|PABP3_HUMAN	308.46	23	19	18	16	16	15	17	16	15	15	19	18	18	16	18	13	19	18	18	18	18	17	18	16	15	13	15	16	15	15	18	20	18	16	15	13	16	15	15	18	16	18	16	15	15
861	863	Q13510|ASAH1_HUMAN	307.94	54	37	25	21	17	23	19	32	35	21	20	19	19	20	23	17	11	11	16	26	27	34	34	31	30	28	26	23	26	19	39	36	36	25	35	26	45	34	34	46	47	33	17	17	19	2.6411E4
996	627	Q12965|MYO1E_HUMAN	307.80	20	11	13	10	12	14	13	6	7	7	10	8	9	6	4	5	6	8	5	10	11	9	6	9	12	13	11	8	8	10	9	12	10	8	8	9	10	10	9	7	11	9	9	13	12	5.627E3
368	2153	P30048|PRDX3_HUMAN	307.72	55	55	55	55	41	43	43	53	55	55	41	41	41	41	41	41	41	43	41	53	53	41	41	41	41	41	41	43	43	41	53	53	53	43	41	41	41	41	41	55	55	55	43	41	43	1.1933E5
1267	1508	P17302|CXA1_HUMAN	307.34	44	14	16	12	14	13	16	8	4	6	41	41	41	35	35	35	39	44	44	14	14	8	16	14	20	21	16	11	14	7	14	14	14	14	12	14	16	14	14	14	14	18	16	20	14	3.0529E3
726	1230	P46926|GNPI1_HUMAN	307.27	63	49	53	42	42	42	42	58	60	42	42	42	42	42	42	37	42	42	42	52	42	37	42	42	42	42	42	42	37	42	63	60	49	42	42	42	42	39	37	60	60	63	39	39	42	7.4974E3
1330	421	Q15042|RB3GP_HUMAN	307.26	24	18	15	20	10	12	10	10	8	8	8	8	8	5	6	8	12	12	12	8	11	4	7	6	9	7	5	7	7	6	7	9	6	4	9	6	12	9	8	14	10	11	16	19	10	7.2492E3
888	587	Q9NTJ5|SAC1_HUMAN	306.88	39	22	26	22	14	17	14	18	17	14	16	14	11	14	19	22	22	19	25	20	24	19	25	25	18	22	17	24	25	22	16	19	16	25	21	19	10	11	13	26	32	25	19	16	20	1.2835E4
1100	1066	Q12841|FSTL1_HUMAN	306.86	59	46	40	46	40	34	35	45	52	47	17	13	13	17	17	17	17	9	17	6	6	10	6	6	40	40	34	47	45	34	0	0	3	47	45	35	46	46	46	4	4	13	33	34	28	9.6974E3
539	1429	Q53GQ0|DHB12_HUMAN	306.55	54	45	44	41	40	35	31	43	40	43	40	37	31	27	31	35	31	31	24	51	44	32	32	32	40	41	35	41	40	31	50	41	41	40	43	31	40	40	40	54	54	41	45	44	44	7.6089E4
913	532	Q13596|SNX1_HUMAN	306.53	37	26	20	28	20	23	19	19	23	22	23	20	25	23	23	19	19	22	16	28	28	29	29	29	19	25	25	25	30	28	23	22	27	25	25	29	28	25	23	30	33	28	18	21	23	1.3224E4
1111	779	Q16795|NDUA9_HUMAN	305.82	54	31	41	42	17	20	18	20	15	15	18	21	18	20	18	18	15	27	26	37	25	27	25	25	18	18	20	17	15	15	32	32	30	18	18	20	20	23	15	47	43	47	33	23	32	1.0282E4
868	1294	P25789|PSA4_HUMAN	305.79	62	59	59	54	41	31	31	59	62	47	37	25	27	36	27	27	47	36	28	40	41	37	37	31	46	31	31	46	31	31	37	40	41	38	47	40	47	47	36	53	53	40	47	47	47	2.7361E4
1181	936	Q9Y6G9|DC1L1_HUMAN	305.68	39	19	23	23	20	16	16	16	24	22	18	15	15	20	13	18	19	15	13	19	23	21	21	21	19	18	16	20	18	15	23	18	20	19	21	15	21	21	21	23	24	20	24	16	13	4.6684E3
1023	1363	P18065|IBP2_HUMAN	305.63	45	42	39	39	39	39	32	39	42	39	4	8	15	0	4	4	4	4	8	14	14	7	19	14	32	30	23	37	42	39	7	4	0	33	39	29	30	30	30	18	18	11	39	42	42	3.748E4
906	980	P38919|IF4A3_HUMAN	305.39	44	30	28	33	25	22	19	30	30	28	24	26	19	17	25	25	29	25	22	32	28	19	16	19	25	24	25	27	27	25	30	28	31	22	24	22	19	20	20	25	24	28	22	20	22	7.3029E3
932	1101	Q9H3P7|GCP60_HUMAN	305.39	38	16	27	21	21	22	21	23	24	22	21	21	25	25	29	16	23	22	22	19	19	17	17	19	27	21	22	23	21	22	19	19	17	25	21	16	17	18	25	17	18	16	21	21	22	9.5794E3
725	1189	P27695|APEX1_HUMAN	305.34	53	36	40	31	31	37	35	31	32	42	35	41	34	36	41	36	41	41	41	46	41	41	35	43	36	31	41	36	36	36	46	46	53	31	36	36	31	35	36	41	53	53	46	35	48	1.382E4
711	1311	Q16647|PTGIS_HUMAN	305.26	36	28	28	29	24	27	27	23	20	24	24	24	25	30	30	30	28	31	30	28	22	24	24	21	28	28	24	27	27	27	22	22	20	29	26	27	24	31	29	28	25	22	31	27	27	1.6431E4
994	1002	O75828|CBR3_HUMAN	305.22	69	27	47	35	34	36	27	35	40	31	51	43	34	23	27	27	47	37	29	37	40	37	37	37	29	29	21	19	19	23	43	48	38	15	23	19	19	18	15	36	36	44	48	44	41	2.4192E3
1183	1794	Q16270|IBP7_HUMAN	305.19	54	54	48	48	39	39	33	50	48	39	48	41	41	39	34	33	33	33	33	17	21	24	27	27	53	53	48	34	48	48	10	10	10	41	48	39	33	39	33	29	34	24	48	54	48	2.4328E4
655	888	P20073|ANXA7_HUMAN	305.11	37	33	32	33	32	34	27	33	32	32	32	32	28	32	32	32	32	32	32	30	32	30	30	30	30	32	32	34	34	32	34	32	32	32	34	27	28	30	28	28	23	30	32	34	32	3.9079E4
758	1720	Q16527|CSRP2_HUMAN	304.99	68	61	61	61	66	66	61	66	66	61	66	66	66	66	61	61	61	61	61	66	66	56	61	61	66	66	66	61	61	53	66	66	66	53	61	53	66	66	66	61	61	58	61	61	61	1.4014E4
810	2323	P49755|TMEDA_HUMAN	304.88	46	44	45	43	29	29	29	44	31	31	30	29	29	29	29	29	29	29	29	41	41	29	30	30	29	29	29	42	29	32	29	39	29	29	29	29	29	29	29	41	39	41	29	31	29	7.6433E4
1263	922	P53041|PPP5_HUMAN	304.84	38	16	20	19	14	20	17	18	18	14	16	14	17	11	10	14	20	14	14	16	19	11	19	11	18	18	19	16	18	17	19	14	21	13	18	19	18	18	14	27	26	18	17	18	14	6.8087E3
306	753	P34931|HS71L_HUMAN	304.82	29	19	19	24	17	17	17	19	17	19	20	20	19	20	19	20	22	16	17	19	19	19	20	19	19	19	25	19	20	19	23	19	19	22	24	20	19	20	22	19	19	19	17	19	19
1619	585	P32455|GBP1_HUMAN	304.82	39	7	6	4	6	12	6	2	4	2	8	8	6	8	6	8	2	2	0	13	13	8	6	10	15	11	14	10	6	4	36	39	26	4	8	6	28	33	34	11	6	9	7	8	11	6.5328E2
1004	659	Q86TX2|ACOT1_HUMAN	304.78	56	39	29	32	24	21	23	25	28	29	12	10	5	9	10	12	10	12	7	48	49	19	32	22	29	33	24	17	7	7	54	46	46	22	12	16	32	33	21	46	43	35	39	30	34	8.2082E2
1911	472	P49792|RBP2_HUMAN	304.78	11	3	4	2	1	1	2	0	0	0	0	1	1	2	2	2	2	3	1	2	2	2	2	1	4	2	1	2	2	1	1	1	1	3	2	3	2	1	0	3	5	2	3	2	1	1.893E3
724	913	Q6IBS0|TWF2_HUMAN	304.72	55	46	49	49	38	32	22	53	46	41	33	26	22	17	27	12	38	33	22	45	42	33	33	30	41	45	45	42	46	36	45	45	37	44	48	49	45	46	38	46	43	40	50	49	36	1.4476E4
848	1232	Q8TDQ7|GNPI2_HUMAN	304.72	67	40	41	42	40	37	40	45	45	45	40	40	34	31	31	31	37	37	37	45	56	51	40	40	32	37	37	36	37	37	56	45	45	40	37	45	42	42	37	67	67	46	40	40	37	3.6756E3
1218	1061	Q9H2U2|IPYR2_HUMAN	304.69	50	30	39	30	16	22	16	35	30	30	22	18	13	12	6	13	22	16	16	26	27	30	30	30	22	22	18	22	22	18	35	27	16	30	22	26	9	6	6	50	46	30	30	30	22	6.3143E3
390	3038	P60903|S10AA_HUMAN	304.59	67	67	67	67	67	67	67	67	67	67	67	67	67	67	67	67	67	67	67	67	67	64	64	67	67	67	67	67	67	67	67	67	67	67	67	67	67	67	67	67	67	67	67	67	67	1.6203E5
568	1116	Q15366|PCBP2_HUMAN	304.56	61	61	61	61	44	30	30	50	56	61	52	44	38	44	30	30	44	56	33	44	38	44	38	30	35	33	33	41	44	27	44	44	44	48	48	42	35	35	35	57	51	57	52	61	38	3.2068E4
1205	1028	Q15785|TOM34_HUMAN	304.52	54	34	46	40	29	26	16	46	28	39	43	37	35	35	29	26	49	42	39	21	16	4	20	24	22	25	16	26	26	19	6	10	4	16	16	19	9	9	10	37	22	42	50	36	35	7.2919E3
699	2966	P58546|MTPN_HUMAN	304.43	88	83	88	88	65	65	65	88	88	88	65	65	65	65	65	65	65	65	39	65	65	65	65	65	65	65	65	65	65	65	83	81	65	88	63	65	65	65	65	88	88	65	88	65	65	6.4957E4
882	1092	Q7L2H7|EIF3M_HUMAN	304.37	49	39	38	31	39	34	29	31	30	30	37	36	25	33	22	14	41	41	34	41	36	31	32	28	38	41	46	39	37	25	39	36	37	33	39	31	30	27	20	33	33	33	43	33	20	7.4528E3
598	657	Q96KP4|CNDP2_HUMAN	304.37	47	28	39	36	30	26	22	39	33	30	37	34	25	25	28	22	33	37	24	43	36	30	37	34	34	31	34	42	30	33	47	42	35	44	35	42	39	36	38	47	40	43	40	42	37	2.0681E4
1757	704	P05067|A4_HUMAN	304.22	27	4	4	2	0	0	0	1	0	0	17	18	14	14	14	10	13	13	11	10	6	16	22	19	1	1	1	0	1	0	12	8	10	3	4	3	1	1	1	18	16	15	0	0	0	5.5684E2
1120	572	Q86UX7|URP2_HUMAN	304.13	34	6	4	2	2	2	2	2	2	2	19	17	11	25	23	22	7	5	4	30	31	21	27	25	28	27	24	24	16	14	27	27	27	21	21	17	24	19	19	24	26	23	2	2	2	3.8965E3
1143	370	P23141|EST1_HUMAN	304.10	46	20	17	17	9	12	10	14	11	13	7	7	9	15	14	17	0	0	2	18	17	24	22	26	16	23	23	20	23	22	27	20	22	28	28	27	23	25	19	30	29	31	6	6	5	7.0712E3
934	2072	P24539|AT5F1_HUMAN	304.07	36	29	29	29	19	16	19	25	25	25	21	29	16	19	16	19	23	16	19	26	34	28	24	20	26	25	19	29	25	23	21	34	29	21	29	19	25	25	21	32	36	36	29	29	25	2.7285E4
1542	576	Q9H845|ACAD9_HUMAN	303.97	36	12	19	14	8	8	11	9	12	12	12	14	10	9	8	10	15	15	15	20	20	9	19	21	10	6	8	6	8	8	15	13	8	6	6	11	6	5	4	19	21	27	10	20	10	1.6473E4
457	2819	P16401|H15_HUMAN	303.96	32	32	31	31	31	26	31	31	31	31	31	31	26	26	26	26	31	26	31	26	26	26	26	26	31	31	31	31	31	31	26	26	26	31	31	31	31	26	26	31	31	31	31	31	31	6.4994E4
1317	570	Q9H3U1|UN45A_HUMAN	303.92	25	11	15	12	8	12	7	6	6	7	10	9	11	9	10	10	13	12	13	8	6	11	8	12	5	9	9	10	12	10	5	7	8	11	9	13	9	8	6	11	8	9	12	12	11	4.863E3
701	1495	Q14914|PTGR1_HUMAN	303.80	49	43	43	40	37	31	31	43	43	40	37	37	34	30	34	31	37	31	31	43	40	40	36	36	43	34	31	34	34	34	43	40	40	43	40	40	27	30	31	49	45	40	43	40	37	2.5497E4
535	1862	P07910|HNRPC_HUMAN	303.67	35	35	35	35	28	28	28	35	35	35	35	35	28	28	33	35	35	35	35	33	33	28	28	28	35	35	35	35	35	35	33	33	29	35	35	35	28	35	35	28	35	28	28	33	35	8.9983E4
1137	625	Q9UBF2|COPG2_HUMAN	303.53	25	22	18	21	10	9	9	16	12	14	8	10	10	11	8	4	17	10	11	19	14	13	12	15	12	13	11	15	13	14	16	13	13	17	14	10	7	11	9	16	16	16	12	14	14	7.3664E3
1045	641	Q13435|SF3B2_HUMAN	303.29	25	19	21	21	16	17	12	15	12	15	12	15	16	18	16	15	19	18	15	7	5	5	9	5	13	16	19	19	19	16	5	9	4	14	15	18	19	16	12	11	5	7	16	14	12	5.0883E3
663	1345	P55735|SEC13_HUMAN	303.29	66	52	52	52	31	48	36	51	52	43	31	31	19	35	36	31	39	33	31	48	43	43	48	37	56	43	43	52	48	48	52	44	52	52	23	43	27	31	31	56	52	55	48	48	43	3.5561E4
715	1637	P20618|PSB1_HUMAN	303.22	54	43	46	43	43	48	40	48	46	48	48	43	48	48	48	39	43	43	46	52	52	52	54	45	43	43	48	48	48	43	52	52	52	43	49	48	43	46	46	52	53	48	48	48	48	2.4339E4
641	1018	P50552|VASP_HUMAN	303.19	48	41	41	39	41	42	42	45	38	41	41	41	34	45	38	35	41	41	41	45	41	37	31	34	42	41	45	27	41	38	45	45	45	32	41	38	45	41	41	39	41	37	46	46	42	1.2007E4
1180	590	Q9H2M9|RBGPR_HUMAN	303.15	16	7	9	9	7	8	6	6	6	7	7	8	8	7	6	6	7	7	7	4	7	5	6	9	6	7	8	6	7	7	7	4	7	7	5	8	7	7	8	4	10	7	6	9	8	5.3683E3
721	862	Q9NTK5|OLA1_HUMAN	303.12	56	43	34	34	34	34	25	34	32	38	34	34	28	39	28	21	34	34	34	31	34	28	34	32	32	32	32	34	34	32	34	34	32	40	34	32	32	32	28	52	50	39	40	34	32	1.6043E4
757	630	Q9NZN3|EHD3_HUMAN	303.04	39	14	20	13	21	14	16	11	14	16	16	16	16	16	17	20	14	17	14	17	17	20	17	17	21	20	22	14	18	15	24	23	17	14	14	18	24	22	19	22	13	17	18	16	16
671	1638	O95865|DDAH2_HUMAN	302.85	63	35	49	41	46	38	34	41	39	41	46	42	35	46	36	36	46	41	34	41	46	46	46	46	46	41	46	46	46	38	46	35	46	46	46	46	46	38	41	46	46	46	46	41	45	1.6497E4
901	1264	P55795|HNRH2_HUMAN	302.81	38	28	28	28	24	22	22	24	33	22	22	22	18	22	24	22	22	22	24	26	26	26	26	22	22	28	22	22	22	24	26	22	22	22	26	24	22	22	22	31	31	36	22	22	24	7.688E3
521	2200	P84085|ARF5_HUMAN	302.63	68	64	66	64	64	64	64	64	64	67	64	60	57	64	56	56	64	64	64	64	64	64	64	53	64	64	64	64	64	64	66	66	64	64	64	64	62	64	64	66	66	64	64	64	64	9.2443E3
811	1039	P30740|ILEU_HUMAN	302.60	42	38	34	37	37	37	33	31	28	31	32	32	28	32	32	26	29	29	29	34	34	32	30	32	28	35	37	32	30	32	40	32	31	32	31	37	35	28	37	31	34	31	34	37	37	1.8067E4
1009	933	P00966|ASSY_HUMAN	302.58	53	32	36	28	23	26	25	33	34	28	14	16	11	23	23	19	21	26	14	21	23	23	16	18	23	17	21	19	25	23	40	37	28	23	23	26	31	30	25	31	42	26	21	23	21	2.1523E4
834	272	O75116|ROCK2_HUMAN	302.47	21	9	10	10	8	7	8	8	9	8	5	7	7	8	8	7	7	10	7	9	9	7	8	7	9	9	8	8	10	8	8	9	7	8	8	8	7	9	8	11	11	9	8	10	7	3.3597E4
1195	792	Q13131|AAPK1_HUMAN	302.44	33	24	31	27	14	18	11	16	18	14	14	5	3	9	6	8	10	13	15	11	9	14	16	16	17	14	14	14	12	14	22	18	14	14	12	14	19	13	16	20	22	26	15	20	17	9.1856E3
562	1642	P54727|RD23B_HUMAN	302.40	36	27	27	29	27	22	27	33	29	29	27	29	27	27	27	27	27	29	19	30	32	30	30	28	29	29	20	29	22	27	36	34	32	27	29	20	29	29	20	33	33	27	29	29	30	3.2078E4
787	1320	Q9HB71|CYBP_HUMAN	302.39	66	42	56	51	51	52	54	58	51	52	61	58	58	58	58	56	57	59	58	51	57	39	40	39	57	49	50	57	57	52	31	42	46	56	52	52	48	42	53	51	57	52	56	46	52	9.7855E3
837	1254	P27635|RL10_HUMAN	302.33	58	47	46	47	48	41	47	47	47	43	47	41	36	48	47	33	41	43	47	36	38	36	37	36	47	48	51	50	47	47	38	42	42	47	51	48	43	43	41	36	42	42	47	47	43	4.6827E4
919	851	P48059|LIMS1_HUMAN	302.23	56	45	42	34	38	33	33	30	34	23	29	19	19	36	33	26	33	33	30	45	38	45	45	42	40	41	33	40	33	33	36	26	26	49	48	37	48	44	38	45	50	42	33	45	29	9.1801E3
1094	677	O00754|MA2B1_HUMAN	302.18	21	14	12	13	10	10	8	15	14	14	7	4	5	8	8	6	6	7	5	8	9	9	10	10	8	8	6	9	10	6	6	8	6	9	9	9	9	8	7	14	12	11	9	9	8	1.3165E4
897	2283	O14828|SCAM3_HUMAN	301.77	35	28	28	32	24	20	19	32	19	31	20	20	20	20	19	19	30	28	28	31	31	31	20	28	19	19	20	20	23	19	31	27	23	24	23	19	23	20	19	27	27	28	34	19	20	1.2124E4
1266	871	P36551|HEM6_HUMAN	301.76	43	37	32	31	20	22	22	32	34	27	11	13	13	15	13	9	9	13	13	19	28	28	31	27	25	25	17	27	31	22	19	19	11	21	15	24	13	11	11	35	37	34	19	26	19	1.2447E4
912	1085	Q9UNZ2|NSF1C_HUMAN	301.71	43	32	40	37	29	26	32	36	36	40	21	24	24	29	21	24	32	36	39	31	35	21	24	29	32	36	32	32	26	36	18	24	21	36	40	36	26	26	29	24	31	27	40	36	36	1.4614E4
553	2691	P16402|H13_HUMAN	301.51	32	32	32	28	32	26	28	32	32	32	32	30	22	26	26	17	32	26	32	26	22	24	24	24	32	32	28	32	32	28	24	24	20	32	32	32	32	17	13	32	32	32	32	32	28	6.061E3
1134	719	Q9HCC0|MCCB_HUMAN	301.46	33	18	22	24	14	10	15	16	16	13	17	14	18	8	9	8	18	14	22	18	24	27	27	25	20	15	18	14	19	18	17	19	10	18	22	24	14	16	15	29	22	33	17	19	18	6.9278E3
1443	282	P30622|CLIP1_HUMAN	301.36	22	6	6	7	7	6	5	7	7	5	6	7	8	8	9	7	11	12	9	2	1	0	0	0	4	8	5	5	3	1	4	4	2	3	3	2	7	7	8	1	1	1	9	8	9	3.5776E3
1283	690	Q9NR30|DDX21_HUMAN	300.97	25	14	12	9	9	6	6	8	6	3	15	16	8	15	13	14	22	17	20	12	8	5	5	5	9	11	6	13	12	6	6	11	6	11	5	6	3	5	5	11	12	13	11	13	5	3.876E3
1389	673	Q8N1F7|NUP93_HUMAN	300.86	22	16	10	11	8	7	8	8	6	6	12	9	8	8	6	12	9	13	12	14	9	11	9	12	10	9	10	8	11	10	6	8	9	9	11	12	6	7	6	8	13	13	10	8	8	1.3659E5
773	1711	P09429|HMGB1_HUMAN	300.74	52	52	52	52	47	47	47	43	52	47	52	45	49	47	47	52	52	52	52	47	38	36	36	40	47	52	52	47	52	47	43	47	43	45	52	47	43	52	47	52	47	47	47	52	43	3.4344E4
857	1203	P00568|KAD1_HUMAN	300.73	78	64	64	70	54	58	54	56	62	64	57	70	42	46	40	36	68	54	59	62	59	46	51	41	54	60	51	55	56	43	62	53	63	61	61	51	60	54	51	67	67	62	74	74	69	1.3611E4
1201	554	Q9H2G2|SLK_HUMAN	300.70	19	9	12	11	8	9	8	11	6	8	6	7	2	7	5	5	8	9	6	8	11	6	8	6	8	7	10	8	6	8	11	7	8	10	5	7	10	7	9	13	10	10	10	10	7	6.5266E3
827	1171	Q13126|MTAP_HUMAN	300.63	54	42	45	42	42	38	32	42	42	42	46	49	54	46	46	51	42	42	50	46	46	42	46	46	42	41	32	38	42	43	42	46	42	38	38	46	32	42	32	46	46	46	42	45	42	1.0103E4
1268	2343	Q9BUT1|BDH2_HUMAN	300.57	40	36	36	36	36	36	27	36	36	36	36	36	36	27	27	18	36	27	36	36	40	40	40	32	36	36	36	36	36	36	40	40	40	40	40	36	36	36	36	40	40	36	36	36	36	1.0643E4
676	1852	P55145|MANF_HUMAN	300.51	52	51	52	52	51	51	42	52	51	52	51	52	52	51	51	43	52	51	52	52	51	50	50	50	51	51	51	51	52	51	51	51	50	47	47	52	51	51	46	51	51	51	51	52	52	4.1889E4
804	3369	P63220|RS21_HUMAN	300.46	71	71	71	71	65	65	65	71	71	71	65	65	65	65	65	65	65	65	65	65	65	64	64	65	65	64	65	65	64	65	64	64	64	65	65	65	64	64	64	64	65	65	65	65	65	6.3403E4
690	914	Q9NR45|SIAS_HUMAN	300.44	63	58	47	50	38	38	26	58	53	42	35	38	19	38	28	29	43	29	29	39	31	35	35	35	48	35	35	43	35	26	48	48	43	50	43	38	42	40	35	48	48	50	50	43	43	3.9046E4
1313	685	Q9UMR2|DD19B_HUMAN	300.27	46	27	34	23	21	19	13	28	25	19	20	17	18	15	18	16	27	23	16	16	23	15	7	17	14	14	14	22	17	15	20	17	19	16	14	18	14	14	12	34	27	16	23	27	23
800	1287	P52597|HNRPF_HUMAN	300.21	46	29	25	33	29	29	29	29	29	29	29	33	29	38	33	29	33	29	33	29	29	33	29	33	29	29	29	29	29	29	38	33	33	29	29	29	29	33	29	29	37	29	29	29	29	1.3509E4
1235	1029	Q96CS3|FAF2_HUMAN	300.13	42	24	24	31	22	25	25	19	18	22	22	22	24	19	22	18	25	24	32	31	27	26	33	29	19	28	22	18	18	28	27	27	27	22	22	18	27	28	22	31	29	36	19	22	25	8.0677E3
1935	645	Q709C8|VP13C_HUMAN	300.11	11	4	4	3	1	0	0	0	2	1	1	0	1	0	0	0	1	0	0	1	3	2	5	5	0	1	0	0	1	1	1	1	0	1	1	2	0	0	0	2	2	3	1	1	1	3.3079E3
1753	573	Q92626|PXDN_HUMAN	300.09	15	10	9	9	5	6	7	7	7	5	2	1	1	2	2	4	5	2	2	0	1	0	0	0	9	6	5	5	4	6	0	0	0	6	7	6	7	4	4	0	0	0	8	8	8	6.9231E3
881	3006	P62829|RL23_HUMAN	300.09	52	42	52	52	41	41	34	41	42	42	35	41	34	51	41	34	41	41	41	41	34	34	34	34	41	41	41	42	41	41	28	34	34	41	42	41	42	41	41	35	41	41	42	41	42	4.7797E4
1184	619	P49753|ACOT2_HUMAN	300.05	49	32	28	26	18	16	18	19	22	23	8	6	2	5	6	6	7	8	4	36	40	14	25	17	23	26	16	13	4	4	42	35	38	14	8	12	25	26	16	35	35	29	32	24	27
860	656	Q15008|PSMD6_HUMAN	299.91	48	32	25	30	36	29	34	22	29	30	30	33	30	29	26	27	36	33	27	31	36	31	35	38	32	34	30	25	29	33	35	33	36	34	25	28	26	20	28	32	33	33	33	33	33	1.7999E4
939	490	Q9UKK3|PARP4_HUMAN	299.90	18	7	8	7	5	5	5	5	4	3	7	9	6	9	8	6	9	10	10	9	7	5	6	6	7	7	7	8	5	7	7	7	6	6	8	6	6	4	6	9	6	7	8	9	6	5.8366E3
1358	610	O60826|CCD22_HUMAN	299.74	38	19	15	15	8	8	8	6	11	8	10	10	8	6	8	8	6	11	6	26	10	17	23	12	13	13	10	11	12	10	19	21	12	12	14	12	15	14	12	24	17	20	12	9	12	3.6125E3
1133	702	P15170|ERF3A_HUMAN	299.70	45	24	24	19	25	21	21	27	23	20	24	20	20	23	26	19	23	32	25	21	12	15	10	12	11	19	17	26	20	23	25	25	21	23	23	23	17	14	14	15	17	17	30	25	21	6.3956E3
382	1725	P62081|RS7_HUMAN	299.54	66	66	66	64	56	56	48	64	64	64	40	56	48	56	40	40	56	56	64	56	56	40	40	40	48	64	64	56	64	48	56	56	40	56	64	64	56	56	64	56	56	56	64	64	64	8.1847E4
1370	586	Q8IY17|PLPL6_HUMAN	299.52	18	11	12	10	6	5	3	6	7	3	4	3	2	4	4	3	2	3	5	5	7	10	10	8	3	4	5	7	7	5	5	4	3	5	9	8	5	3	3	12	11	12	3	8	5	3.2278E3
1572	283	P11498|PYC_HUMAN	299.27	22	12	12	12	3	3	3	8	8	9	1	0	0	1	0	1	0	1	1	1	8	12	14	13	4	6	6	6	10	9	1	1	0	11	10	9	3	3	5	13	12	13	8	5	5	5.9777E3
824	1079	Q96A33|CCD47_HUMAN	299.17	34	26	27	24	26	27	27	26	24	24	27	28	21	27	27	26	26	27	26	24	24	21	18	19	28	27	24	26	27	27	22	23	20	22	26	28	21	27	26	19	29	22	28	24	27	1.4256E4
1219	459	Q8TAT6|NPL4_HUMAN	299.02	36	25	16	17	16	13	8	19	14	12	12	12	6	12	8	10	12	17	18	13	14	11	9	12	13	11	9	14	19	12	21	17	11	16	15	14	15	15	11	15	17	21	18	17	15	1.1142E4
594	925	P15586|GNS_HUMAN	298.97	35	34	34	34	20	20	15	34	29	35	27	22	15	15	15	16	18	16	20	34	27	28	28	28	20	25	23	29	29	29	29	34	29	23	27	29	29	29	29	32	32	34	20	20	27	4.0473E4
1117	845	P02461|CO3A1_HUMAN	298.83	13	6	6	8	6	7	6	6	6	8	6	8	8	8	6	8	9	9	9	1	2	0	0	0	9	8	9	8	8	8	1	1	1	10	10	8	8	8	6	2	0	1	6	6	8	1.6047E4
1225	748	P49821|NDUV1_HUMAN	298.74	47	30	27	25	13	10	10	20	30	27	20	21	10	11	7	7	16	15	10	32	31	17	20	13	27	18	9	9	7	7	32	31	24	20	23	11	15	16	15	42	29	32	25	27	18	6.6536E3
992	982	Q99829|CPNE1_HUMAN	298.69	38	23	25	34	13	9	9	27	27	21	13	13	9	7	9	9	17	7	11	13	15	11	9	11	15	13	15	23	19	12	19	13	13	22	17	17	11	13	11	23	29	13	17	11	15	2.6227E4
879	763	P35052|GPC1_HUMAN	298.67	35	29	22	20	8	19	8	19	20	16	28	29	25	17	18	13	23	23	19	14	11	19	19	19	26	21	21	26	32	25	16	20	17	28	27	26	33	28	23	27	29	25	19	12	14	1.1946E4
748	1664	P06865|HEXA_HUMAN	298.65	25	23	25	21	23	18	13	23	25	23	17	20	11	15	14	12	15	15	14	23	23	23	25	20	20	23	15	23	23	19	23	23	23	23	23	23	21	21	21	21	23	21	23	23	15	2.6341E4
885	974	A1L0T0|HACL2_HUMAN	298.58	35	26	25	28	21	19	18	17	22	25	25	19	17	21	18	14	21	21	22	22	26	14	18	14	21	22	22	22	25	22	29	29	22	26	22	22	21	22	18	29	29	29	22	25	26	1.0229E4
1025	1045	P10321|HLAC_HUMAN	298.48	51	24	20	20	20	20	20	20	20	20	24	31	24	25	25	29	20	20	25	21	17	17	21	17	20	24	20	20	20	20	25	25	25	20	20	20	40	36	35	21	20	21	25	20	20	1.5474E4
1026	1237	Q12792|TWF1_HUMAN	298.34	45	36	36	36	30	22	24	36	38	38	30	24	24	22	24	24	35	31	33	37	42	28	35	29	28	30	30	26	30	29	37	37	24	28	28	28	28	30	29	39	37	37	30	30	28	2.1222E4
570	1464	Q02543|RL18A_HUMAN	298.27	58	52	52	52	52	52	52	48	52	58	52	52	43	52	58	52	52	52	58	43	39	34	39	43	52	58	52	52	52	52	43	43	39	52	52	52	43	43	43	52	52	39	52	58	52	5.6151E4
1059	550	Q9NVI7|ATD3A_HUMAN	298.20	32	18	20	19	10	12	15	14	21	19	17	17	13	23	17	15	20	23	23	19	18	17	18	19	17	15	15	9	10	12	15	21	20	16	10	17	12	15	12	15	23	20	24	22	17	5.3957E3
1118	939	P13807|GYS1_HUMAN	298.07	29	21	18	22	18	14	18	17	17	15	8	6	4	8	4	7	5	9	8	8	9	4	5	2	23	18	15	18	19	18	14	14	12	19	22	19	19	21	17	15	9	14	21	11	12	1.2954E4
1321	1915	Q15005|SPCS2_HUMAN	297.97	51	42	38	42	42	37	23	33	42	38	42	42	30	37	42	33	46	42	42	38	46	37	37	37	42	42	42	42	34	30	46	46	47	42	46	42	38	33	33	38	42	46	33	42	33	1.3017E4
1245	1155	Q16643|DREB_HUMAN	297.94	30	14	13	14	9	9	7	9	14	15	10	10	11	15	14	15	9	11	14	15	21	15	16	20	9	12	11	15	14	15	20	15	17	15	20	20	12	9	14	18	20	21	9	9	11	6.9394E3
1110	1470	Q9UJZ1|STML2_HUMAN	297.59	52	46	39	33	24	29	20	37	26	28	29	35	24	24	29	24	29	35	24	30	33	28	30	30	29	29	29	20	24	24	31	28	28	29	24	24	24	24	24	47	47	42	38	30	29	7.8524E3
2229	250	Q96M96|FGD4_HUMAN	297.49	31	6	11	13	17	14	14	10	11	8	0	0	0	0	2	2	2	0	2	1	2	0	0	0	4	9	5	4	4	3	0	0	0	0	0	2	0	2	3	1	0	0	20	16	20	8.613E2
1545	898	Q6NUK1|SCMC1_HUMAN	297.35	38	17	23	19	13	13	10	19	18	13	16	13	10	11	16	8	11	15	9	23	20	18	20	20	16	13	15	9	12	5	19	19	21	13	10	5	11	9	5	25	27	16	13	15	13	6.8202E3
953	997	O60684|IMA7_HUMAN	297.30	37	31	30	18	18	15	17	21	19	21	15	20	20	15	18	20	18	20	17	18	18	13	15	15	15	20	18	18	17	20	12	11	17	19	17	20	23	17	18	26	20	20	15	17	18	5.0396E3
1410	1435	Q8WWI5|CTL1_HUMAN	297.28	17	9	11	13	7	5	2	5	7	5	5	9	5	4	2	4	5	5	5	12	14	15	15	15	6	11	11	13	13	13	13	9	9	13	11	13	5	9	7	16	16	14	7	7	7	6.3084E3
963	1454	P63096|GNAI1_HUMAN	297.16	38	25	29	20	20	16	15	24	23	23	20	19	19	16	16	15	20	16	15	21	23	18	17	15	20	20	19	20	20	16	30	28	25	20	20	20	20	19	20	27	26	29	29	23	20	0
684	2043	P49720|PSB3_HUMAN	297.13	58	44	50	49	50	49	40	49	49	50	49	35	28	40	40	40	49	49	40	57	58	40	48	48	49	49	49	49	49	50	58	58	58	49	42	50	50	49	42	50	49	50	49	50	49	2.1807E4
1070	1152	Q9UN86|G3BP2_HUMAN	297.09	33	24	26	25	22	22	20	24	26	27	21	21	13	23	23	21	23	23	18	22	20	19	23	19	21	19	18	23	22	20	21	20	14	21	22	20	21	22	16	26	18	22	24	24	22	5.7535E3
863	867	P29992|GNA11_HUMAN	296.81	58	28	30	28	21	21	23	26	32	26	27	17	13	21	23	17	21	21	19	34	27	27	27	29	28	23	21	35	36	21	26	49	36	25	21	21	36	35	33	43	50	47	25	27	23	4.4424E3
1146	1667	Q9UL25|RAB21_HUMAN	296.71	57	44	44	41	32	32	27	35	35	32	32	22	17	27	27	27	27	32	38	40	46	39	40	44	28	27	27	32	27	33	40	36	40	27	27	27	35	27	27	50	35	35	27	32	41	7.5248E3
1216	633	Q9UEY8|ADDG_HUMAN	296.65	35	29	21	18	18	11	18	12	12	11	11	18	15	15	16	16	16	19	17	14	17	19	17	18	11	18	13	19	17	18	17	14	11	24	17	14	17	19	16	26	18	16	14	11	17	1.0561E4
1478	987	P08559|ODPA_HUMAN	296.55	44	28	27	28	14	13	11	27	31	15	13	17	6	13	8	11	13	11	8	28	29	23	30	17	21	19	14	8	8	8	22	30	22	11	11	8	11	6	11	34	30	33	25	25	21	8.8055E3
696	1539	P61019|RAB2A_HUMAN	296.40	66	63	66	61	50	50	45	56	56	56	55	50	45	45	40	50	59	61	45	50	50	43	47	50	50	52	50	50	50	45	54	54	54	56	50	50	50	50	50	61	50	47	56	66	56	2.0056E4
1845	941	Q5K4L6|S27A3_HUMAN	296.29	27	11	11	13	0	0	4	11	8	10	0	0	0	0	0	0	0	0	0	5	7	13	15	11	7	7	4	13	8	11	6	6	0	13	19	13	0	0	0	19	21	21	5	4	4	5.7151E3
582	1880	O75396|SC22B_HUMAN	296.17	53	48	48	44	48	48	44	48	44	48	44	48	44	53	48	48	48	48	48	39	48	40	44	40	48	48	48	48	44	48	34	39	44	48	48	48	44	44	44	40	39	39	48	48	44	4.8991E4
902	1161	O95302|FKBP9_HUMAN	296.14	25	21	18	18	15	13	15	16	18	20	21	16	16	17	15	18	13	15	16	13	15	11	9	11	18	15	14	15	15	17	13	18	15	15	15	17	16	18	17	16	14	16	18	13	17	3.2091E4
1685	771	P40189|IL6RB_HUMAN	296.03	23	7	9	7	2	1	0	3	7	5	21	23	15	17	11	12	13	20	18	3	3	4	6	3	4	3	4	4	4	3	0	0	0	3	4	4	3	0	1	7	9	6	3	4	4	3.3625E3
760	1726	P16070|CD44_HUMAN	295.93	13	11	13	11	9	8	8	11	9	9	13	12	12	13	11	13	13	13	13	11	11	10	10	10	11	10	10	11	12	9	10	11	9	11	11	11	9	9	9	11	11	11	11	11	9	4.3904E4
1450	647	P16234|PGFRA_HUMAN	295.76	21	5	5	4	2	2	2	2	3	1	13	16	13	11	14	10	11	11	12	2	7	3	5	3	14	10	8	8	7	8	0	0	0	14	14	12	8	4	4	8	4	5	5	3	4	3.0153E3
406	1476	Q00325|MPCP_HUMAN	295.74	34	27	28	29	27	27	27	27	27	27	27	27	31	27	27	29	27	27	25	24	33	27	25	29	27	27	27	27	27	29	24	24	27	27	27	29	27	27	27	27	29	33	27	27	27	9.6787E4
829	723	Q9Y305|ACOT9_HUMAN	295.46	46	39	41	44	22	19	23	30	28	21	23	18	18	17	17	22	32	23	22	37	39	36	34	26	21	24	22	20	21	18	34	27	29	24	24	24	18	26	22	44	41	31	39	37	28	1.1528E4
2087	518	Q14112|NID2_HUMAN	295.45	17	0	0	0	0	1	1	0	0	0	1	1	1	2	3	2	2	2	3	1	1	0	0	0	5	7	7	1	2	0	5	5	7	3	2	2	15	14	15	2	1	0	1	0	0
693	1122	P11217|PYGM_HUMAN	295.36	17	14	13	11	10	10	11	16	13	10	8	9	7	7	7	7	9	7	8	10	10	10	10	8	10	11	11	10	10	11	12	13	11	11	9	10	14	13	12	12	12	10	13	10	11
1559	1613	P32322|P5CR1_HUMAN	295.25	45	19	30	19	30	34	34	30	25	30	19	28	25	34	25	34	30	36	40	25	25	4	4	4	30	30	25	13	8	19	0	4	4	13	13	8	0	0	8	8	8	8	42	31	40	1.8497E3
777	1396	P28482|MK01_HUMAN	295.04	42	35	35	29	19	22	22	22	22	22	28	24	22	19	22	22	22	24	28	35	35	31	24	28	22	24	24	22	22	24	42	37	31	24	19	24	22	24	22	42	42	35	31	28	31	2.2771E4
938	955	P55290|CAD13_HUMAN	294.95	31	28	21	26	14	19	15	19	19	20	12	11	14	14	12	16	15	15	15	12	14	14	14	14	19	17	17	15	15	17	12	14	14	19	20	17	20	17	20	22	14	20	20	20	15	2.4201E4
1919	507	P09619|PGFRB_HUMAN	294.94	24	2	5	2	2	6	3	2	0	4	6	4	3	6	7	5	2	0	0	2	2	0	0	0	8	6	8	3	3	4	2	2	2	3	5	8	21	15	15	4	3	2	2	2	3	3.9268E2
1085	152	P43304|GPDM_HUMAN	294.88	29	17	16	14	13	12	9	13	10	19	12	14	7	10	7	7	15	12	10	13	18	21	18	17	8	11	11	9	4	7	21	18	10	9	7	10	10	13	14	15	15	17	13	15	11	1.1113E4
1474	553	Q2M389|WASC4_HUMAN	294.82	18	6	4	3	3	3	4	2	2	4	5	6	3	4	4	4	5	4	1	6	5	6	6	5	6	7	7	4	6	3	9	10	10	5	5	5	7	7	7	6	6	7	3	4	3	2.7656E3
405	2026	P52565|GDIR1_HUMAN	294.79	73	48	47	53	53	31	32	48	48	48	47	47	31	31	47	47	47	42	42	31	42	47	47	42	47	31	53	42	26	42	42	47	47	47	31	42	47	47	42	67	47	47	47	42	48	1.2717E5
1382	569	Q9HC35|EMAL4_HUMAN	294.56	22	5	8	6	10	9	8	5	6	3	13	8	7	10	15	8	5	5	2	9	8	7	9	7	10	9	12	11	14	9	17	14	14	11	12	8	16	14	18	13	10	9	7	10	6	1.5716E3
1333	556	Q9UPT5|EXOC7_HUMAN	294.33	35	14	13	16	6	8	6	11	10	9	11	8	5	8	9	5	9	8	9	15	10	11	18	19	9	5	6	19	10	14	15	15	8	11	10	13	10	8	13	17	13	16	11	8	9	5.6523E3
981	666	P18031|PTN1_HUMAN	294.27	46	33	30	34	21	21	23	21	29	33	14	11	8	16	14	11	14	16	21	34	33	29	32	31	29	32	29	31	23	26	29	33	28	23	26	28	23	23	13	30	36	36	27	32	25	1.1881E4
933	1105	O00148|DX39A_HUMAN	294.23	37	25	28	25	24	20	16	21	15	21	30	20	20	29	27	18	30	25	26	29	20	21	16	15	27	23	31	30	18	23	30	24	18	24	15	28	17	24	18	31	28	25	22	22	19
1290	1219	P30519|HMOX2_HUMAN	293.80	60	35	44	41	27	27	27	19	30	22	19	23	24	22	22	26	26	25	31	33	22	24	21	18	23	27	27	18	23	26	18	28	32	22	18	27	18	27	15	33	36	33	34	35	27	5.2164E3
1403	2710	P62633|CNBP_HUMAN	293.48	54	44	44	49	44	44	44	44	44	44	49	49	44	49	49	44	44	44	44	39	39	44	39	39	44	44	44	44	44	44	31	24	31	44	44	44	39	39	39	31	39	39	44	44	44	6.6112E3
891	1123	Q02978|M2OM_HUMAN	293.31	54	33	36	28	28	28	25	25	28	24	28	31	28	28	25	25	28	28	28	39	34	34	34	34	28	28	28	28	28	28	31	47	31	28	28	28	28	28	25	51	44	47	28	28	24	1.6076E4
580	1412	O95336|6PGL_HUMAN	293.31	81	66	55	56	55	55	48	69	55	55	55	49	49	55	49	38	49	49	49	56	55	55	49	43	55	55	55	55	49	55	55	55	55	55	55	55	55	55	55	80	66	66	55	55	55	4.7569E4
964	915	Q9NVD7|PARVA_HUMAN	293.27	41	22	27	22	28	21	18	24	19	19	22	22	23	28	20	23	26	18	18	26	24	28	25	23	26	30	25	28	26	30	24	26	22	29	26	26	26	28	27	24	24	22	24	26	30	1.3769E4
1109	804	P63151|2ABA_HUMAN	292.99	57	42	26	20	28	18	17	33	23	21	17	17	17	21	17	13	25	20	20	18	21	21	24	19	29	21	20	20	21	15	27	27	19	25	20	21	35	21	25	37	25	28	32	27	25	1.0027E4
892	998	P83111|LACTB_HUMAN	292.95	30	26	28	26	15	18	18	24	24	22	18	18	18	13	8	12	15	16	15	20	22	20	20	15	13	15	18	13	11	13	22	21	20	15	18	15	21	18	15	22	28	24	26	18	18	1.2024E4
730	1864	Q99733|NP1L4_HUMAN	292.88	31	27	27	27	27	23	22	31	27	31	27	31	29	27	24	24	24	30	27	25	31	25	19	19	27	25	27	25	31	27	22	22	22	25	27	31	27	27	27	22	27	27	30	27	25	1.3629E4
866	2234	O75489|NDUS3_HUMAN	292.82	38	38	37	37	30	30	26	38	37	37	27	32	22	30	26	26	36	31	30	38	38	38	31	38	30	31	30	30	30	30	38	37	37	30	30	26	31	30	30	38	38	37	37	30	26	1.4209E4
1031	606	Q9UI12|VATH_HUMAN	292.78	44	29	27	29	23	28	23	25	20	20	27	21	23	23	23	25	27	27	23	23	29	30	33	27	22	21	14	22	18	17	30	30	29	22	18	23	26	28	29	30	24	32	22	22	22	8.7436E3
1569	336	O43252|PAPS1_HUMAN	292.63	38	18	16	15	11	13	7	18	19	12	18	10	10	13	11	11	11	11	10	9	9	7	7	9	14	11	10	13	11	11	18	15	14	12	9	13	19	21	17	18	21	14	11	9	11	4.0477E3
613	1304	P62714|PP2AB_HUMAN	292.55	56	47	40	38	40	32	32	40	40	40	47	40	40	39	32	27	40	32	40	47	47	32	39	32	40	32	40	40	32	32	40	42	40	40	40	27	40	40	40	49	40	40	40	40	40	2.26E3
502	1839	P18085|ARF4_HUMAN	292.32	84	77	66	64	64	64	64	81	81	67	64	64	64	61	64	64	64	64	64	64	64	64	64	53	61	64	64	81	64	64	66	66	64	64	64	64	82	64	64	82	66	64	81	64	64	3.0512E4
1249	672	P33121|ACSL1_HUMAN	292.30	32	16	22	19	6	5	2	6	8	13	7	7	5	6	5	6	8	4	7	17	22	21	18	21	14	14	11	17	17	15	10	14	17	21	19	17	20	8	6	26	23	22	10	12	8	5.0113E3
1071	582	Q9Y5S1|TRPV2_HUMAN	292.28	30	16	18	14	13	12	9	10	9	10	14	14	8	9	8	8	13	20	12	20	21	11	12	10	16	12	8	7	9	8	17	19	20	7	8	8	10	9	9	19	21	15	14	18	15	1.0151E4
864	1941	O14979|HNRDL_HUMAN	292.18	25	18	21	18	17	17	17	18	18	17	21	18	18	18	18	18	21	18	18	17	20	18	18	18	18	17	17	17	18	17	20	17	17	19	17	17	17	18	17	22	17	20	17	18	17	1.5759E4
1064	789	O00186|STXB3_HUMAN	291.95	30	18	16	13	13	9	10	14	16	9	13	13	13	17	15	17	11	15	11	18	15	13	19	21	13	11	13	15	15	13	14	16	18	15	17	13	11	13	9	21	22	16	13	15	7	7.515E3
766	872	O75390|CISY_HUMAN	291.82	47	31	34	32	17	10	13	25	22	26	30	21	17	17	17	15	19	19	17	28	22	32	29	15	27	14	15	19	17	15	26	19	28	21	17	17	19	15	15	44	41	32	20	28	15	2.8832E4
989	594	Q9Y2A7|NCKP1_HUMAN	291.77	21	11	10	12	5	6	6	6	9	8	7	8	4	7	6	7	9	8	8	9	8	4	5	6	9	8	7	7	9	9	12	11	10	9	9	11	9	8	7	9	10	9	12	8	11	7.9476E3
1506	1298	P18754|RCC1_HUMAN	291.65	45	33	13	19	21	19	8	19	13	8	13	17	13	26	13	16	24	23	13	14	15	19	20	21	13	15	13	15	20	13	19	26	12	25	15	17	15	13	13	36	43	20	33	18	26	4.3554E3
1373	1822	Q96GK7|FAH2A_HUMAN	291.56	39	33	32	32	21	21	21	33	30	29	15	21	21	16	16	16	21	21	16	32	35	30	30	30	26	27	21	27	20	21	27	32	27	24	26	30	9	11	9	39	35	31	36	32	21	5.1886E3
609	1347	P26373|RL13_HUMAN	291.53	55	49	49	48	48	49	49	49	49	49	48	48	48	48	48	48	53	49	50	49	45	45	45	43	49	49	49	49	49	49	45	45	48	53	49	49	48	45	49	49	48	48	49	50	49	8.1985E4
1512	591	P00533|EGFR_HUMAN	291.43	18	6	5	4	2	3	1	0	4	2	12	10	9	7	7	11	13	10	11	6	4	6	6	4	4	5	6	6	6	4	4	4	4	7	6	6	1	3	3	6	6	5	5	5	7	2.3243E3
647	1313	P48047|ATPO_HUMAN	291.41	66	66	66	59	63	63	65	65	65	65	63	59	63	59	63	63	63	63	63	51	63	63	63	63	63	63	63	59	63	63	51	63	63	63	59	63	56	63	59	63	65	56	59	63	63	3.26E4
1364	821	O60832|DKC1_HUMAN	291.26	38	19	16	20	15	19	8	11	13	11	20	23	22	22	19	12	21	23	18	22	10	15	13	15	18	26	17	18	20	25	16	17	15	22	27	24	15	7	11	17	12	20	15	15	8	8.0141E3
900	805	Q9NYL9|TMOD3_HUMAN	291.10	61	44	38	41	31	32	31	37	37	43	32	34	22	33	29	31	49	24	31	35	42	35	39	36	38	32	43	32	32	26	37	42	42	24	50	41	46	30	32	41	42	38	35	30	41	1.7751E4
1879	588	P55268|LAMB2_HUMAN	291.08	13	6	4	1	4	3	4	3	3	2	3	2	2	4	2	3	2	3	1	1	1	0	0	0	4	5	3	4	4	3	0	0	0	4	3	4	4	4	4	0	0	0	6	5	6	3.1322E3
1419	926	O95967|FBLN4_HUMAN	291.07	44	15	19	14	32	25	25	17	21	15	6	2	0	3	2	0	0	0	4	15	14	0	2	0	30	36	21	14	17	18	24	17	17	15	15	8	26	21	23	0	0	0	25	28	25	5.9746E3
1088	937	Q6PIU2|NCEH1_HUMAN	290.90	49	33	33	30	22	22	15	31	23	19	22	25	15	22	25	25	32	32	28	23	24	17	14	14	17	22	11	22	22	15	42	33	35	17	22	14	25	21	22	38	28	23	25	25	23	1.048E4
1208	663	Q5JTV8|TOIP1_HUMAN	290.89	35	17	19	22	14	17	9	17	17	17	9	4	4	13	11	9	13	11	11	11	19	16	16	18	17	17	12	22	21	16	15	17	17	21	19	19	13	14	17	18	19	17	16	14	12	8.1534E3
1262	747	Q13488|VPP3_HUMAN	290.88	23	9	10	12	7	7	7	5	5	5	12	10	8	10	8	8	8	9	10	16	13	15	14	13	12	10	7	10	10	5	17	16	15	9	9	8	10	12	13	13	15	12	9	7	5	5.9544E3
1907	538	Q99541|PLIN2_HUMAN	290.79	55	0	3	3	0	0	0	0	0	0	0	0	0	0	0	3	0	0	0	30	27	41	48	41	10	7	7	13	10	16	22	20	24	28	28	21	0	0	0	31	41	36	0	0	3
769	687	P63092|GNAS2_HUMAN	290.73	58	38	35	36	27	27	31	32	40	28	18	17	19	20	27	23	20	20	23	38	32	32	27	27	28	32	23	27	32	31	37	26	30	37	38	27	38	32	32	44	35	44	34	39	31	1.7572E4
1282	644	Q9NQT8|KI13B_HUMAN	290.68	13	7	7	5	6	3	1	3	3	2	1	2	1	1	2	1	2	2	1	4	4	3	5	5	3	3	4	7	5	4	4	4	2	5	5	5	5	3	4	8	7	7	5	5	5	2.6593E3
774	1846	Q969G5|CAVN3_HUMAN	290.63	53	36	49	32	32	28	28	32	53	32	32	24	20	27	24	20	28	24	20	49	32	32	28	28	32	32	32	28	28	32	32	49	32	32	31	32	31	32	32	49	32	32	49	32	32	4.6367E4
1254	1475	Q13151|ROA0_HUMAN	290.51	56	48	33	48	24	17	18	33	28	35	35	24	28	21	30	21	35	25	28	35	34	31	31	31	31	34	28	35	33	21	33	38	34	46	31	35	35	24	31	48	48	48	31	31	31	1.0367E4
591	1891	P08134|RHOC_HUMAN	290.50	46	39	34	40	25	25	25	34	34	25	25	25	25	25	25	25	32	25	25	34	34	25	25	25	25	25	25	25	25	25	34	34	34	25	25	25	25	25	25	34	34	34	34	25	25	1.4306E4
1377	577	Q9Y5S2|MRCKB_HUMAN	290.49	12	6	6	7	4	4	3	4	3	3	5	2	4	4	2	5	3	3	5	3	4	2	4	3	4	4	4	4	5	5	5	5	6	6	5	5	5	5	5	6	6	5	4	5	4	4.8067E3
896	1056	O75718|CRTAP_HUMAN	290.49	36	30	28	28	27	31	20	28	28	28	26	23	20	27	29	24	26	28	24	24	25	24	24	20	26	24	28	27	31	24	28	24	24	27	28	24	27	24	20	28	22	28	28	24	28	1.163E4
1215	678	Q8N766|EMC1_HUMAN	290.46	26	13	19	13	7	11	7	12	10	8	7	7	7	9	8	8	9	9	8	12	8	7	8	7	8	8	9	8	11	7	12	14	7	9	14	9	10	7	7	16	15	15	11	8	10	1.1706E4
1604	983	Q9ULA0|DNPEP_HUMAN	290.44	40	16	18	10	10	3	9	10	10	6	10	12	10	18	6	12	13	10	12	23	13	13	17	17	14	18	10	10	13	17	23	14	13	14	10	17	13	7	15	23	23	24	10	10	14	3.0444E3
682	1786	Q9NR31|SAR1A_HUMAN	290.43	75	70	71	71	53	42	42	70	71	71	53	42	42	41	31	42	53	42	42	71	71	58	42	42	70	54	42	53	42	42	70	75	71	53	54	42	53	48	54	65	71	71	70	71	42	2.2878E4
1383	632	P49902|5NTC_HUMAN	290.28	45	27	26	19	18	13	10	17	27	29	16	14	12	7	7	6	9	7	8	19	22	17	14	15	11	9	14	20	24	14	19	24	19	17	25	15	17	15	8	22	26	15	15	15	11	1.1384E4
1400	762	P52306|GDS1_HUMAN	290.22	35	20	24	15	9	11	11	15	11	9	10	13	11	11	9	11	12	15	11	21	17	19	17	13	11	11	9	13	9	11	12	14	12	15	13	11	14	9	11	20	15	15	23	18	13	8.3154E3
1019	1728	P35914|HMGCL_HUMAN	290.21	37	21	21	29	26	17	24	17	24	21	21	24	24	17	17	20	21	13	20	24	29	30	30	30	21	17	21	21	17	21	24	24	29	21	17	26	13	17	16	37	36	29	24	21	26	8.2855E3
1630	1420	O75521|ECI2_HUMAN	290.09	43	19	23	19	11	14	6	15	12	11	18	21	15	7	11	11	19	25	19	18	19	33	34	22	14	19	14	7	15	11	19	15	14	15	15	11	11	11	7	23	29	24	15	15	15	4.0625E3
850	1043	P53004|BIEA_HUMAN	289.98	61	58	49	49	43	36	36	49	46	45	39	36	32	29	32	24	41	36	24	45	45	26	32	33	43	36	36	43	36	29	39	26	29	39	36	36	32	24	28	45	49	45	49	49	43	1.8222E4
803	1207	Q06323|PSME1_HUMAN	289.91	57	37	46	32	38	38	38	38	38	47	38	47	38	43	34	34	47	47	47	47	47	47	43	41	38	43	52	38	38	38	47	53	47	52	47	52	47	43	47	47	47	47	52	38	43	2.8197E4
1238	742	O43432|IF4G3_HUMAN	289.87	11	5	6	7	4	4	4	4	5	6	4	4	4	5	4	4	5	4	5	4	6	4	4	4	4	6	6	5	5	7	4	5	5	4	5	6	6	6	5	6	4	8	4	4	5	1.4849E3
1449	581	Q8N163|CCAR2_HUMAN	289.80	30	13	10	6	11	7	6	6	3	5	8	11	7	7	12	8	14	11	7	7	8	12	14	11	13	10	10	17	14	8	4	9	8	13	13	10	11	5	7	15	5	6	8	11	12	5.0807E3
1612	829	Q15124|PGM5_HUMAN	289.77	31	0	2	2	4	7	4	0	0	0	7	5	0	5	2	4	0	0	0	16	16	12	13	13	14	16	14	7	10	8	19	22	22	8	9	5	18	23	14	10	7	12	0	2	2
95	1300	A5A3E0|POTEF_HUMAN	289.74	10	6	6	6	7	6	5	8	7	8	6	6	5	7	6	5	6	6	6	6	7	6	6	6	7	7	6	6	7	5	5	6	5	6	6	5	5	6	5	8	5	7	7	6	5
2588	355	Q8TDB6|DTX3L_HUMAN	289.68	33	0	0	0	0	0	0	0	0	0	2	0	0	0	0	0	2	0	0	2	0	2	0	0	0	0	0	2	0	2	23	23	24	0	0	0	20	14	21	2	2	2	2	0	0
1514	423	O60879|DIAP2_HUMAN	289.65	20	10	13	8	12	11	10	5	9	4	1	0	0	0	0	0	1	1	0	7	11	7	5	7	12	8	11	7	4	5	7	13	7	6	3	6	13	12	8	10	8	4	15	12	9	5.0594E3
986	1238	P53007|TXTP_HUMAN	289.63	43	41	34	31	30	31	28	26	26	27	27	28	27	29	29	23	28	32	27	30	30	27	27	27	34	28	30	34	31	31	35	30	26	34	34	31	26	28	23	39	35	35	31	31	33	2.0537E4
1011	1998	P50402|EMD_HUMAN	289.35	45	45	45	37	26	26	24	33	37	33	20	20	20	20	20	24	26	30	24	45	39	39	39	39	37	30	30	30	30	24	45	45	39	30	30	26	20	26	24	45	45	45	30	37	30	1.5011E4
1386	1318	P35270|SPRE_HUMAN	289.12	56	41	39	38	31	21	21	33	34	29	28	24	13	16	17	17	28	21	17	26	30	28	26	30	28	30	21	37	28	26	26	41	21	31	31	34	31	31	34	36	30	21	28	28	34	6.7465E3
1230	1542	P28300|LYOX_HUMAN	289.04	32	23	24	19	26	29	24	26	23	22	19	26	19	26	19	29	23	26	28	12	15	5	5	5	22	22	19	19	15	19	12	12	12	19	16	15	26	26	22	9	12	12	26	29	26	1.5036E4
931	263	P17252|KPCA_HUMAN	288.98	39	22	21	27	19	17	15	22	18	22	18	20	19	24	21	15	21	21	21	18	14	16	13	13	20	20	21	18	17	14	19	22	18	22	19	18	20	22	18	25	19	20	23	23	17	1.3672E4
910	1324	P01893|HLAH_HUMAN	288.92	41	23	19	13	13	19	13	13	13	13	21	27	17	32	31	26	19	24	19	21	21	27	21	27	27	31	27	27	26	26	32	31	27	21	27	21	37	32	32	21	21	21	13	13	18	2.7569E2
1054	946	P50148|GNAQ_HUMAN	288.92	56	40	30	33	22	17	15	25	26	30	20	15	7	19	13	7	11	11	15	40	30	27	27	29	27	21	19	28	28	13	28	32	38	35	33	23	30	26	33	48	45	44	27	35	30	5.4833E3
670	1272	P67775|PP2AA_HUMAN	288.82	56	42	36	33	36	28	28	36	40	36	42	36	36	34	32	23	36	28	36	42	42	28	34	28	36	28	36	36	28	28	36	38	36	36	36	23	36	36	36	45	40	40	36	36	36
1493	720	P14923|PLAK_HUMAN	288.77	25	8	10	8	10	10	7	4	6	6	12	10	10	16	21	11	7	7	6	9	4	5	4	1	16	12	13	11	7	9	6	6	6	12	15	15	12	13	14	9	6	8	5	10	4	5.5875E2
1329	1610	Q92520|FAM3C_HUMAN	288.77	55	51	46	39	40	36	28	46	35	39	47	43	44	32	32	32	43	36	36	28	36	18	32	23	29	39	28	32	36	28	23	18	23	28	23	39	27	28	23	23	28	41	43	36	34	1.4058E4
694	1051	Q15404|RSU1_HUMAN	288.66	73	56	66	56	38	29	26	56	56	58	42	32	26	22	29	22	38	29	22	65	43	26	29	29	55	32	32	41	29	29	59	47	48	47	35	32	53	47	29	60	56	56	47	47	29	1.7863E4
799	1436	P55036|PSMD4_HUMAN	288.66	43	27	34	37	25	33	29	37	40	30	30	30	25	30	24	33	33	33	30	34	27	30	30	33	27	30	23	25	33	30	30	37	34	30	37	33	33	30	30	34	37	34	30	37	30	1.6027E4
790	1299	P49257|LMAN1_HUMAN	288.52	36	26	25	25	27	25	20	27	22	28	31	27	25	14	27	22	31	22	31	30	26	27	26	25	25	27	32	28	25	27	25	23	20	27	26	22	12	25	19	25	25	25	27	27	20	3.1212E4
1210	1328	Q86X55|CARM1_HUMAN	288.50	26	18	17	23	15	10	15	14	18	15	10	12	7	11	12	11	20	16	20	12	13	14	11	15	13	13	16	6	10	13	17	15	12	13	18	16	10	14	18	20	12	14	18	16	21	5.3614E3
1203	895	P13798|ACPH_HUMAN	288.39	30	27	18	14	9	14	7	14	11	13	14	15	11	12	14	14	13	11	11	15	18	13	15	17	12	14	14	14	12	14	9	11	5	17	16	10	9	14	7	16	14	13	12	14	14	1.571E4
1697	707	O43815|STRN_HUMAN	288.37	28	7	14	13	6	6	6	9	8	10	4	7	4	6	6	7	8	7	8	16	10	11	12	12	7	9	7	8	7	6	6	6	1	7	11	10	2	4	5	15	19	14	9	4	7	2.155E3
1498	840	P08473|NEP_HUMAN	288.26	25	9	9	10	6	6	6	5	6	4	6	6	6	0	0	0	0	1	1	14	17	14	14	15	4	5	6	3	3	1	18	17	16	3	6	5	4	1	3	18	16	15	9	9	9	5.5327E3
995	2945	Q96FQ6|S10AG_HUMAN	288.11	68	68	68	68	50	50	50	68	68	68	50	50	50	50	50	50	50	50	50	68	68	50	50	50	68	50	50	50	50	50	68	68	68	68	50	50	68	68	50	68	68	68	68	50	50	1.6268E4
1150	827	O76021|RL1D1_HUMAN	288.10	37	22	21	24	20	14	16	12	17	16	21	19	21	18	21	18	21	21	21	12	23	12	23	15	21	19	21	25	16	20	18	20	13	20	25	21	13	14	16	19	20	21	27	27	16	8.7537E3
1055	2397	Q01469|FABP5_HUMAN	288.05	81	65	73	65	65	65	45	66	65	65	73	65	72	65	65	72	66	66	45	65	65	65	65	72	66	65	65	65	65	65	72	65	72	65	65	72	65	65	65	65	72	65	66	66	65	1.0645E4
1605	200	Q9Y2D4|EXC6B_HUMAN	287.83	32	12	14	5	4	6	6	3	5	3	8	8	4	6	6	3	4	4	5	8	8	7	7	9	6	6	3	9	6	8	8	7	6	11	5	7	10	8	7	20	25	9	4	4	6	2.8682E3
685	1947	P09486|SPRC_HUMAN	287.77	49	32	32	32	33	37	37	32	32	41	33	37	23	31	37	31	33	37	37	23	33	3	3	8	33	40	37	37	33	27	23	23	23	30	20	33	45	45	45	17	17	17	39	37	37	1.4305E4
761	1233	P25788|PSA3_HUMAN	287.75	51	47	51	51	51	51	47	51	51	51	51	51	47	47	47	47	51	47	51	47	42	47	47	47	47	51	51	51	51	51	51	42	47	42	51	51	51	47	47	42	45	51	47	47	51	2.7539E4
1351	1376	Q8TC12|RDH11_HUMAN	287.61	44	33	34	26	15	22	14	15	18	23	22	17	17	19	21	14	13	19	17	31	36	27	27	28	26	17	22	30	30	22	35	30	23	30	30	20	26	26	22	41	37	40	29	25	25	5.9054E3
872	2175	P61313|RL15_HUMAN	287.57	41	32	32	32	36	32	36	32	32	32	32	27	32	27	27	32	32	32	32	27	32	27	32	27	32	32	32	36	27	32	32	27	32	32	32	32	32	36	32	32	32	32	32	37	32	4.3662E4
1490	1541	Q13011|ECH1_HUMAN	287.34	43	38	30	10	20	20	15	34	40	19	22	19	20	17	22	19	19	17	19	30	27	22	20	20	15	15	19	15	19	15	36	27	22	15	30	15	21	15	15	38	36	30	30	20	20	1.0277E4
1251	203	Q9BY44|EIF2A_HUMAN	287.30	44	25	20	18	13	11	17	19	18	13	20	21	23	20	16	25	18	20	20	13	12	3	5	5	15	21	15	16	21	12	3	5	0	18	18	18	10	14	15	13	12	12	23	22	15	5.5202E3
1471	289	Q86W92|LIPB1_HUMAN	287.11	24	6	13	9	7	7	6	6	9	9	8	3	5	2	6	5	9	7	8	7	11	7	7	6	8	6	5	4	5	8	4	4	3	7	10	11	2	2	1	11	13	13	11	12	6	2.6276E3
1018	671	O00116|ADAS_HUMAN	287.02	35	21	27	17	14	11	16	21	11	19	17	16	17	14	17	16	19	19	21	23	20	19	15	17	13	18	18	17	18	12	9	15	14	19	13	15	11	14	10	21	23	16	20	21	16	6.6692E3
1081	1368	O94919|ENDD1_HUMAN	286.95	38	25	22	21	21	16	12	17	20	21	14	16	12	8	12	8	12	14	12	19	19	21	21	21	12	17	12	16	19	14	25	19	21	14	21	21	21	21	21	28	31	28	21	19	19	1.3028E4
1241	706	Q96PK6|RBM14_HUMAN	286.78	29	19	15	24	19	16	13	16	18	15	16	10	8	19	22	19	23	22	21	12	13	11	18	19	18	14	13	20	18	21	13	8	4	14	20	21	14	16	18	13	10	12	20	20	16	8.9621E3
1040	698	Q9Y6M1|IF2B2_HUMAN	286.71	32	17	20	18	17	19	18	20	21	19	7	10	7	5	5	4	7	9	7	20	20	14	12	16	10	10	10	7	7	7	22	22	22	10	10	9	10	10	7	17	15	19	19	19	25	4.2878E3
1044	826	P08240|SRPRA_HUMAN	286.70	29	19	21	19	19	21	14	13	17	13	22	19	19	19	16	16	21	21	24	15	15	6	6	5	21	21	19	17	12	12	21	17	15	15	19	15	19	14	17	13	13	16	19	19	21	8.804E3
1339	790	P23368|MAOM_HUMAN	286.69	38	12	12	17	14	12	12	17	14	14	19	15	17	11	12	12	19	15	15	17	27	14	17	11	12	7	14	10	12	10	12	16	15	10	10	12	9	13	7	14	20	18	20	19	16	7.3599E3
1440	1216	Q7Z4I7|LIMS2_HUMAN	286.60	37	16	13	13	30	30	26	13	13	11	16	10	10	23	21	21	16	16	13	25	25	16	16	16	35	30	30	16	16	21	24	13	13	16	16	16	25	33	21	16	16	13	35	21	25
1579	592	P52630|STAT2_HUMAN	286.59	27	5	6	6	5	8	7	4	2	3	7	7	4	6	6	6	6	4	6	3	2	3	5	3	5	6	9	3	6	4	3	2	2	3	3	2	25	22	20	5	6	6	9	6	4	3.2137E3
1187	1022	Q15654|TRIP6_HUMAN	286.54	51	22	26	14	17	17	17	14	26	26	16	20	16	20	17	20	20	17	15	22	20	13	13	11	25	20	31	26	17	17	18	22	26	20	17	17	33	17	20	9	11	13	17	23	32	4.0204E3
1125	1359	P31942|HNRH3_HUMAN	286.52	43	36	28	28	28	25	21	28	28	25	25	25	25	25	28	25	25	25	28	33	27	25	21	21	25	24	21	25	25	24	25	33	33	25	25	28	25	25	25	21	27	33	21	19	28	1.2886E4
1209	1321	Q9UHQ9|NB5R1_HUMAN	286.25	58	38	45	31	34	34	32	22	22	22	25	29	21	25	28	25	25	21	26	31	23	34	27	31	48	34	34	33	29	25	31	27	27	29	32	31	32	38	29	34	42	42	26	22	26	8.9996E3
2736	501	P24043|LAMA2_HUMAN	286.24	10	4	4	5	0	0	0	1	2	1	0	0	0	0	0	0	0	0	0	0	0	0	0	0	0	0	0	1	1	1	0	0	0	2	3	4	0	0	0	0	0	0	2	1	1	3.875E3
1244	839	Q9UH65|SWP70_HUMAN	286.11	30	10	13	12	17	16	13	10	11	11	9	13	11	13	12	12	11	11	11	20	21	13	15	16	12	13	11	12	10	12	18	19	17	13	13	11	20	12	15	13	15	18	15	17	17	6.4862E3
1179	1076	Q7Z4H8|PLGT3_HUMAN	285.67	31	26	26	22	23	23	20	26	26	26	11	6	7	10	10	10	16	17	10	13	13	4	10	11	26	27	20	27	23	16	19	16	16	22	20	11	19	23	17	18	19	19	23	23	16	5.6187E3
821	1548	Q9Y371|SHLB1_HUMAN	285.52	43	31	43	31	19	25	25	31	30	31	28	25	24	28	28	25	29	29	31	31	29	29	29	29	31	25	30	31	28	31	31	31	29	31	31	30	25	17	18	31	31	27	31	30	31	2.5979E4
703	3257	P62942|FKB1A_HUMAN	285.34	84	82	51	51	51	51	51	84	84	51	51	51	51	46	46	46	51	51	51	51	51	51	51	51	51	51	51	51	51	51	78	78	46	51	51	51	51	51	51	84	82	51	51	51	51	6.8647E4
1006	1982	P61224|RAP1B_HUMAN	285.27	67	61	53	47	35	31	27	35	35	34	35	49	47	43	29	34	37	35	29	53	49	45	47	45	47	29	39	49	35	27	63	43	37	41	43	41	28	37	35	67	55	57	53	43	29	1.5209E2
794	1344	Q9Y2Q3|GSTK1_HUMAN	285.22	63	50	56	45	46	41	46	45	51	58	58	51	38	33	35	38	41	46	42	50	43	44	49	49	40	51	40	51	58	58	49	49	49	36	47	45	33	31	40	57	61	57	51	51	51	2.1096E4
1375	1599	O14773|TPP1_HUMAN	285.21	26	17	17	17	13	10	5	17	17	17	21	13	8	8	8	8	8	8	8	17	20	22	13	16	17	17	13	13	13	13	17	17	17	17	17	17	17	17	17	20	17	17	17	13	17	7.6332E3
1170	1231	Q86UE4|LYRIC_HUMAN	285.17	29	18	23	21	14	18	14	5	14	14	12	14	14	12	18	18	18	21	18	13	11	18	16	13	14	14	18	18	18	18	7	12	7	18	18	21	8	12	12	12	15	16	20	14	18	1.4869E4
346	1866	P13929|ENOB_HUMAN	285.08	24	18	24	18	18	18	9	18	18	18	18	18	15	18	18	15	18	18	13	18	18	18	15	9	18	18	18	18	18	9	18	18	18	18	18	13	18	18	9	18	18	18	18	18	18
660	1515	Q14956|GPNMB_HUMAN	284.73	21	9	12	12	5	5	5	8	8	8	19	16	16	5	8	5	9	8	11	8	8	15	15	15	8	5	5	8	8	5	8	8	8	8	8	9	8	8	8	8	8	8	8	5	5	2.4294E4
928	1633	Q04760|LGUL_HUMAN	284.73	79	68	54	54	43	43	32	59	74	44	58	43	39	43	43	32	43	43	43	58	64	58	54	58	43	34	39	43	43	43	53	29	38	58	63	43	43	43	38	68	49	49	58	53	38	2.5452E4
1015	717	P26196|DDX6_HUMAN	284.67	46	24	30	18	25	25	23	15	27	17	28	24	23	22	26	24	35	32	25	29	27	19	28	29	19	31	31	30	22	13	16	20	12	24	28	28	22	15	15	24	24	24	27	18	22	1.08E4
984	2014	P32969|RL9_HUMAN	284.50	71	67	34	55	43	21	21	67	55	51	50	43	21	35	26	26	44	43	21	50	43	21	21	21	47	43	21	62	21	21	40	50	33	50	50	26	29	29	21	40	61	50	55	50	21	3.6894E4
1319	989	Q15738|NSDHL_HUMAN	284.47	56	29	23	15	23	23	19	17	23	19	23	19	19	19	19	19	19	23	19	33	28	11	22	15	23	23	23	19	24	19	31	31	26	19	19	24	14	19	19	47	36	32	24	19	19	9.4566E3
899	972	Q9BR76|COR1B_HUMAN	284.46	38	36	33	29	22	22	16	25	26	18	20	24	14	12	16	14	19	14	14	28	29	22	23	22	28	26	12	14	22	14	28	32	28	26	22	14	20	28	22	30	30	33	22	28	20	2.3491E4
2518	583	P42356|PI4KA_HUMAN	284.40	11	2	3	1	0	0	0	1	1	0	0	0	0	0	0	0	0	0	0	2	3	4	3	2	2	1	0	1	1	1	4	2	1	2	1	0	3	1	2	6	5	5	1	1	0	1.8712E2
1190	1258	P53367|ARFP1_HUMAN	284.39	43	37	36	25	30	30	27	28	28	31	28	19	28	21	25	24	24	24	19	23	20	12	23	21	22	25	24	24	24	27	12	21	21	24	24	24	24	22	21	33	29	29	30	24	19	7.2352E3
631	1296	P19623|SPEE_HUMAN	284.38	60	46	50	47	47	39	39	47	46	56	39	39	31	31	39	24	47	39	39	47	42	31	39	31	47	39	39	47	39	39	41	46	41	39	47	39	47	47	39	54	41	41	47	47	47	2.7661E4
921	726	P52888|THOP1_HUMAN	284.38	30	17	13	19	15	19	12	14	15	15	22	19	14	15	18	13	16	23	25	15	15	18	18	21	9	16	9	14	17	14	18	18	20	10	14	14	17	16	17	18	19	17	18	18	14	7.6248E3
825	1629	P11177|ODPB_HUMAN	284.20	35	35	35	35	35	35	35	30	35	35	35	35	35	30	35	30	35	35	35	35	35	35	35	35	30	35	35	35	35	35	32	32	27	30	30	35	30	35	35	35	35	32	30	35	35	2.3792E4
604	1333	O00154|BACH_HUMAN	284.16	32	32	32	32	31	31	31	32	32	31	29	26	29	29	27	31	31	31	32	28	31	27	29	27	28	31	31	31	28	29	28	29	31	31	31	29	32	31	31	26	28	30	32	30	32	3.5676E4
1275	765	Q7L1Q6|BZW1_HUMAN	284.08	43	22	28	21	17	13	13	20	25	16	18	13	15	15	17	18	19	23	26	13	13	8	11	9	15	22	22	15	15	18	10	13	13	17	20	24	12	10	13	21	14	16	19	22	24	8.8591E3
1097	745	Q01484|ANK2_HUMAN	284.06	5	1	1	2	2	1	2	1	0	1	2	3	2	2	2	3	3	3	2	2	3	1	2	2	2	2	2	1	1	1	2	2	2	1	2	2	2	2	2	2	2	2	2	2	1
988	907	Q12765|SCRN1_HUMAN	284.04	43	19	25	22	20	20	17	22	29	22	17	20	16	11	13	13	17	17	15	29	33	17	20	20	21	17	17	14	17	20	33	29	25	17	17	17	23	22	21	21	25	25	27	23	17	1.2139E4
1520	952	P54802|ANAG_HUMAN	283.74	27	11	13	15	9	8	9	8	3	4	11	12	3	11	6	12	5	2	4	6	12	14	14	13	8	14	13	8	16	14	12	14	14	11	13	14	13	6	9	12	18	19	11	10	12	3.4951E3
679	1228	O43488|ARK72_HUMAN	283.74	44	40	35	44	25	25	27	40	38	35	25	30	30	25	33	28	25	25	28	35	35	36	33	34	36	38	38	33	35	33	40	36	35	38	32	38	36	33	36	37	40	40	33	35	38	2.7681E4
1447	843	P61201|CSN2_HUMAN	283.59	40	34	34	27	19	16	16	19	25	24	23	16	14	10	13	10	15	23	16	17	14	14	10	14	14	19	21	19	19	13	16	10	13	17	21	17	15	13	16	23	21	16	25	16	16	1.1609E4
1288	738	Q8IVL6|P3H3_HUMAN	283.57	32	18	13	19	15	12	6	15	17	15	14	15	12	15	11	9	13	16	14	9	9	5	5	5	13	19	15	15	15	9	5	7	5	12	18	9	12	11	7	11	14	12	16	17	16	1.1185E4
1248	680	Q9UIQ6|LCAP_HUMAN	283.48	18	8	9	8	3	3	4	3	5	3	11	11	8	11	9	13	3	7	5	11	10	13	11	10	5	8	6	11	9	7	8	5	4	10	9	9	2	3	4	12	9	8	4	7	3	4.6326E3
1202	1030	Q12840|KIF5A_HUMAN	283.47	12	9	8	9	9	9	9	8	9	7	8	8	8	9	8	8	9	8	9	8	9	5	6	3	9	9	9	8	7	9	8	8	8	9	8	9	9	9	10	8	9	10	9	9	9
575	1554	P62280|RS11_HUMAN	283.37	60	53	46	45	46	44	45	45	46	45	44	44	45	46	45	45	44	45	45	44	42	38	38	36	44	44	45	45	44	45	38	36	36	46	52	44	44	46	44	45	45	45	44	45	46	9.3505E4
1596	1744	Q8NBQ5|DHB11_HUMAN	283.27	48	40	33	27	18	29	5	23	16	11	16	22	11	0	0	0	0	0	0	43	28	38	38	28	22	22	22	22	28	17	44	39	34	29	29	22	28	28	16	48	39	39	12	22	10	6.3116E3
621	2387	P60953|CDC42_HUMAN	283.26	60	60	60	60	43	32	31	60	59	57	43	43	42	32	43	32	42	42	31	58	57	32	31	31	44	43	42	58	44	42	58	59	57	43	43	43	58	43	42	60	59	58	60	44	43	2.6808E4
1196	1086	P20042|IF2B_HUMAN	283.10	42	28	25	17	24	27	25	21	28	23	28	25	21	25	21	21	31	28	24	29	32	15	18	14	21	25	21	29	27	25	31	26	32	25	25	20	24	20	21	25	29	33	31	21	21	8.3017E3
1276	1422	Q92747|ARC1A_HUMAN	282.91	39	34	29	26	30	30	25	14	26	26	25	22	21	25	25	24	25	30	25	29	34	21	25	17	29	30	29	21	25	21	34	34	34	26	29	21	34	26	29	34	29	29	26	29	29	6.4745E3
807	1661	P25786|PSA1_HUMAN	282.81	50	42	42	42	37	41	42	45	42	49	37	37	38	38	38	37	38	38	41	41	41	41	41	41	37	33	38	37	37	38	41	38	37	49	37	42	41	37	37	49	41	37	41	42	38	2.5429E4
2221	859	Q8WUY3|PRUN2_HUMAN	282.79	6	3	3	4	3	2	1	2	2	3	0	1	0	0	0	0	1	0	1	1	1	0	0	0	2	2	2	1	2	1	0	1	0	1	0	1	1	1	1	1	1	0	4	4	3	4.1966E3
1027	1083	Q8TDX7|NEK7_HUMAN	282.75	63	38	47	44	35	48	45	21	29	27	44	29	32	35	39	41	54	57	50	23	35	16	22	18	38	29	30	26	26	21	41	41	38	29	26	29	45	32	32	33	27	18	57	52	48	1.5723E4
1007	791	O43865|SAHH2_HUMAN	282.53	37	32	26	34	23	23	16	27	25	23	23	27	22	26	30	22	25	23	18	12	8	8	11	11	27	20	23	28	29	18	15	19	17	32	30	29	29	32	22	19	16	16	25	24	18	3.5104E3
751	2674	O75368|SH3L1_HUMAN	282.36	85	61	61	61	61	61	61	61	61	84	61	61	61	61	61	61	61	61	61	84	85	85	62	84	61	61	61	61	61	61	62	84	61	61	61	61	61	61	61	61	62	61	61	61	61	3.7199E4
859	1724	P51148|RAB5C_HUMAN	282.21	63	56	54	43	43	43	43	54	45	43	34	44	38	45	43	43	45	43	34	48	48	48	48	48	43	50	43	43	43	43	59	59	48	43	43	34	43	43	34	59	59	45	43	54	43	1.6076E4
911	1090	P31153|METK2_HUMAN	281.93	38	35	33	31	28	30	31	28	28	34	28	33	25	28	28	31	35	30	33	28	28	31	32	36	35	27	28	30	30	36	25	25	23	30	33	33	25	33	25	36	36	31	30	25	23	2.6245E4
1748	709	Q66K14|TBC9B_HUMAN	281.87	15	5	6	4	1	4	2	4	6	3	1	1	1	2	1	2	1	1	1	6	5	6	5	4	4	5	4	8	8	6	5	6	3	6	8	9	8	5	4	6	6	6	4	7	4	3.6668E3
1628	674	O15067|PUR4_HUMAN	281.80	16	9	5	6	4	3	4	5	3	3	5	4	3	4	3	4	4	6	5	9	5	5	4	4	5	3	4	5	6	3	4	2	1	7	7	3	2	0	4	13	10	7	8	8	4	2.4277E3
672	896	Q9HDC9|APMAP_HUMAN	281.80	50	36	36	43	33	30	24	43	43	36	30	28	28	25	23	21	37	30	28	37	37	30	30	33	28	30	26	37	37	26	46	35	37	37	37	33	30	30	28	43	49	43	43	28	35	4.0651E4
1345	995	Q9UH99|SUN2_HUMAN	281.58	28	28	26	24	9	8	10	16	16	16	2	7	0	4	4	4	15	18	7	10	8	11	7	7	15	21	12	16	23	11	3	3	3	20	26	23	16	12	10	14	17	10	19	20	8	8.9986E3
973	718	P05787|K2C8_HUMAN	281.53	44	12	12	15	14	10	9	14	17	17	30	27	28	19	25	19	24	27	23	15	15	15	18	13	11	14	12	19	15	12	30	27	26	18	16	17	23	21	21	15	13	15	17	10	12	4.9402E3
814	1710	Q9P0L0|VAPA_HUMAN	281.47	52	52	44	49	44	41	19	41	24	35	52	33	44	36	44	37	41	41	37	45	34	31	38	31	26	36	30	44	41	34	45	45	37	41	33	33	37	37	22	45	40	45	37	52	33	2.2784E4
1458	1369	O43294|TGFI1_HUMAN	281.41	36	10	10	10	20	30	20	10	10	15	12	10	6	12	6	6	2	6	2	16	18	9	6	6	22	21	27	10	12	15	18	21	18	10	10	6	24	25	23	10	5	5	21	21	25	3.9543E3
957	1113	P30520|PURA2_HUMAN	281.41	33	23	23	23	26	26	21	21	20	26	28	31	24	30	26	26	28	30	25	24	24	17	17	14	26	26	21	16	17	16	20	23	24	20	19	20	14	16	19	20	21	23	26	28	30	8.2099E3
1516	822	Q8NEU8|DP13B_HUMAN	281.26	27	17	22	12	12	12	14	12	11	12	8	9	5	3	5	2	7	7	2	19	12	9	14	9	9	9	9	9	10	7	11	12	7	8	7	7	9	9	7	20	21	23	14	24	14	4.0336E3
1393	2591	P10619|PPGB_HUMAN	281.25	21	21	21	21	15	11	11	17	17	21	11	8	11	12	12	8	11	11	11	12	11	16	16	16	12	12	12	16	16	16	17	21	16	16	16	16	21	16	11	21	21	17	12	11	16	2.3255E4
1252	512	Q9NZ08|ERAP1_HUMAN	281.16	27	4	5	4	4	3	3	0	0	0	11	9	8	10	13	11	5	4	3	12	13	7	10	7	9	11	10	10	8	5	21	19	17	8	10	10	21	19	14	13	12	10	4	3	4	7.2042E2
946	1430	Q969X5|ERGI1_HUMAN	281.07	50	29	33	26	21	25	18	29	30	30	29	21	21	24	30	21	21	21	21	33	42	24	30	31	38	29	27	21	29	21	39	35	35	32	29	18	33	42	32	35	38	33	29	29	30	3.5571E4
1259	947	P46937|YAP1_HUMAN	280.98	39	24	23	24	10	16	10	26	24	29	16	12	17	10	10	14	15	12	10	19	15	19	16	12	23	22	12	25	14	26	12	19	13	17	13	12	17	19	22	26	19	30	24	29	22	6.4917E3
1355	855	O95747|OXSR1_HUMAN	280.93	39	23	19	23	13	17	17	20	16	21	13	11	6	13	12	13	17	15	16	20	18	11	14	14	15	17	22	22	17	17	17	21	14	22	24	22	11	10	11	19	22	24	20	22	22	4.4214E3
1303	1275	P42167|LAP2B_HUMAN	280.82	34	23	25	23	19	19	15	19	19	15	19	22	19	26	28	18	27	21	25	21	22	15	18	15	23	26	22	22	22	28	19	19	15	19	22	23	15	12	15	19	26	23	28	28	28	2.6552E3
1013	1383	Q9NP72|RAB18_HUMAN	280.81	61	45	50	45	40	45	42	45	45	45	50	54	47	48	50	45	50	57	50	42	42	42	42	42	45	50	45	42	45	42	49	54	42	45	45	42	45	45	45	52	49	54	50	45	50	1.7249E4
2069	808	Q92974|ARHG2_HUMAN	280.78	19	7	7	7	7	8	5	2	3	1	7	5	0	15	11	13	11	9	10	2	3	0	0	0	7	4	4	4	6	0	2	3	3	2	3	2	3	3	3	3	3	0	5	7	2	1.8265E3
1067	924	O00622|CCN1_HUMAN	280.69	44	30	38	22	30	28	29	36	36	29	41	34	28	34	36	28	30	34	26	23	20	17	16	17	28	28	29	28	26	28	19	13	9	18	20	19	26	24	19	29	24	7	31	30	23	7.3833E3
1441	741	Q15459|SF3A1_HUMAN	280.64	24	8	8	11	13	10	11	11	11	15	14	12	11	12	13	10	12	17	11	6	5	6	10	5	13	11	12	11	11	11	5	8	8	13	12	10	9	10	8	5	6	6	8	8	11	4.3829E3
1425	1100	P30419|NMT1_HUMAN	280.62	35	24	25	18	10	16	14	21	19	16	9	12	9	12	9	12	24	14	12	22	17	18	11	15	23	14	21	22	16	14	20	14	17	19	16	14	19	7	9	24	24	19	15	15	14	6.5873E3
948	1034	Q12904|AIMP1_HUMAN	280.57	66	51	58	51	41	34	34	42	58	58	35	20	35	37	37	41	35	47	40	46	55	47	42	40	34	36	34	40	31	38	44	47	40	35	25	47	40	34	40	38	44	46	52	42	50	1.4615E4
1746	1188	P47712|PA24A_HUMAN	280.47	19	15	15	15	5	7	5	15	12	10	4	5	1	0	1	1	11	11	9	4	4	0	0	0	7	9	10	5	11	12	2	2	4	11	9	10	9	4	5	5	6	7	11	9	7	4.8068E3
905	1004	P27361|MK03_HUMAN	280.37	45	21	25	26	20	15	20	15	15	15	23	20	20	23	23	23	20	15	20	37	32	23	23	23	12	15	20	20	23	23	41	30	32	20	15	20	20	20	20	25	25	27	20	20	20	3.5273E3
1397	699	P16435|NCPR_HUMAN	280.32	30	21	23	22	11	3	1	5	12	7	12	16	5	7	4	6	6	3	6	11	11	13	11	13	6	15	9	13	12	11	14	14	16	11	9	16	15	6	9	17	20	23	10	12	12	5.9623E3
737	1863	P62906|RL10A_HUMAN	280.21	42	33	37	37	33	28	33	33	33	28	33	33	33	33	28	28	33	37	33	37	33	28	28	28	33	28	37	32	33	33	22	27	28	33	33	33	33	33	33	33	38	37	28	37	33	6.8997E4
1874	1001	Q6Y7W6|GGYF2_HUMAN	280.15	14	7	8	8	4	4	3	7	8	9	3	2	1	5	3	2	6	4	2	6	4	1	2	3	2	8	3	3	5	4	1	5	4	5	4	8	1	3	2	4	7	4	6	5	7	2.8904E3
993	2170	P84095|RHOG_HUMAN	280.04	59	59	59	59	42	52	37	54	47	47	52	42	42	42	52	38	52	52	37	59	59	52	52	52	47	52	47	52	52	42	59	59	59	59	52	52	54	59	59	59	59	59	59	59	49	1.012E4
1278	427	Q86UU1|PHLB1_HUMAN	280.04	17	10	9	7	6	10	8	6	8	6	4	3	3	6	6	4	5	6	6	2	6	2	3	3	7	8	11	7	8	6	3	4	5	12	8	11	5	6	6	7	8	5	13	15	10	5.8148E3
1022	1087	Q53FA7|QORX_HUMAN	279.97	61	46	37	30	25	26	27	43	43	32	23	20	24	13	19	17	19	26	20	27	32	32	32	27	32	23	32	27	32	23	37	34	32	29	29	27	32	29	27	44	48	27	32	32	32	9.885E3
1629	670	P19525|E2AK2_HUMAN	279.94	44	13	14	7	8	11	6	10	11	11	8	6	6	7	13	10	15	8	9	4	9	2	5	2	11	9	9	7	11	7	29	24	18	11	13	15	23	26	25	7	4	4	13	13	6	3.3352E3
645	2706	P62910|RL32_HUMAN	279.78	49	49	49	49	49	44	44	49	49	49	44	44	44	44	44	44	49	44	44	44	44	36	44	44	49	43	44	49	44	44	44	44	44	49	44	44	49	44	44	49	49	49	49	49	44	6.2106E4
2146	705	Q96KR1|ZFR_HUMAN	279.53	20	9	8	3	3	4	2	2	3	2	3	3	3	6	5	2	7	12	6	5	5	9	11	4	3	6	2	7	5	4	0	0	2	3	9	2	0	2	0	10	12	3	7	6	3	1.2E3
1095	1226	P36542|ATPG_HUMAN	279.46	50	36	29	29	19	24	19	29	29	24	27	24	19	34	19	19	27	26	24	28	19	19	28	24	28	24	24	24	24	24	29	24	19	29	29	24	24	29	28	32	29	33	32	29	24	4.0629E4
298	3737	P62328|TYB4_HUMAN	279.39	91	89	89	89	89	89	89	89	89	89	89	89	89	89	89	89	91	91	89	89	89	89	89	86	89	89	89	89	89	86	89	89	89	89	89	89	89	89	89	89	89	89	89	89	89	2.8559E5
1953	547	P00352|AL1A1_HUMAN	279.34	51	2	2	0	0	0	0	2	2	2	37	31	25	11	8	9	3	4	3	22	17	13	22	11	2	4	4	4	2	2	34	35	39	2	2	4	7	6	7	13	15	17	2	2	2
1369	1641	P09488|GSTM1_HUMAN	279.33	52	11	11	12	6	6	6	6	6	6	39	39	39	33	28	28	6	6	6	39	39	51	51	45	28	34	34	39	39	39	39	39	39	39	39	33	34	28	34	39	46	46	6	11	6
1273	1266	O43684|BUB3_HUMAN	279.26	47	27	30	30	22	18	22	27	27	27	30	30	25	25	22	20	27	33	25	27	27	22	25	22	27	30	21	30	22	25	27	27	23	30	25	25	18	22	27	30	24	27	27	27	27	4.8693E3
1679	688	P05783|K1C18_HUMAN	279.24	55	3	5	7	5	8	7	3	5	2	17	17	17	34	24	24	20	14	19	10	7	10	7	7	17	22	20	17	17	17	24	17	12	21	17	22	35	40	25	9	5	7	3	5	5	1.1062E3
1538	1766	P15104|GLNA_HUMAN	279.14	32	22	22	22	32	25	25	20	20	22	7	7	9	0	0	0	3	3	0	22	25	22	22	18	22	22	22	17	22	12	18	12	16	16	18	10	22	22	22	22	16	20	28	32	25	1.1623E4
1843	545	Q92878|RAD50_HUMAN	278.84	21	4	4	8	3	2	1	2	1	3	2	1	1	1	3	2	2	2	1	3	4	4	6	5	3	3	4	4	4	2	7	3	2	5	5	5	3	3	5	4	7	6	3	5	4	2.2494E3
1221	620	Q13464|ROCK1_HUMAN	278.73	18	8	12	7	8	7	6	7	8	3	4	5	3	4	3	4	3	5	5	8	8	3	6	6	6	6	6	6	5	5	6	8	7	6	5	4	7	8	7	10	10	10	8	9	6	2.4311E3
1099	1186	Q9HAV0|GBB4_HUMAN	278.71	56	30	26	35	22	22	16	30	36	26	26	22	22	22	16	22	16	26	22	21	26	22	16	22	22	22	22	22	22	22	34	28	21	16	22	26	29	22	22	50	46	27	29	22	22	5.4917E2
1497	868	Q96CV9|OPTN_HUMAN	278.50	27	11	14	17	12	5	11	16	18	15	15	18	10	8	11	11	14	13	14	16	12	12	12	10	7	10	10	7	13	9	14	14	9	13	11	12	7	7	8	11	19	12	19	20	13	2.9505E3
1357	752	Q9Y4P3|TBL2_HUMAN	278.21	39	24	28	22	22	22	17	17	14	19	17	11	11	27	14	16	22	17	15	20	23	8	13	11	22	28	26	21	22	17	28	17	17	22	20	20	24	19	6	28	20	27	20	20	22	8.4711E3
1247	1131	P46977|STT3A_HUMAN	278.13	24	19	11	12	13	11	14	15	13	14	10	12	9	10	11	12	9	7	7	14	10	10	12	12	12	9	9	9	9	10	12	15	13	10	13	12	13	9	7	12	16	12	11	10	9	2.6725E4
506	2025	P46782|RS5_HUMAN	278.03	47	42	47	42	47	37	37	47	42	42	47	37	37	47	37	37	47	37	37	42	36	37	37	37	47	37	32	47	37	36	42	46	46	47	47	37	46	47	31	43	47	42	42	47	32	6.2595E4
1112	1575	P68400|CSK21_HUMAN	278.00	39	27	29	27	27	17	20	27	27	30	24	20	17	24	23	15	22	27	22	19	13	13	17	17	25	27	19	26	22	14	22	16	17	32	27	20	22	19	22	22	35	22	20	19	27	1.123E4
1923	739	Q13308|PTK7_HUMAN	277.96	20	8	5	6	2	1	1	4	8	4	6	0	2	2	2	3	1	1	2	2	2	3	7	3	9	10	9	7	7	6	4	4	2	7	8	6	7	8	6	7	5	9	2	2	3	3.8934E3
1527	758	Q4KMQ2|ANO6_HUMAN	277.95	19	8	9	8	3	3	3	3	4	3	4	3	4	7	6	5	2	1	1	11	13	11	13	14	9	8	7	9	7	9	11	9	8	11	10	9	2	2	3	13	14	13	6	5	5	4.6482E3
1530	876	P48739|PIPNB_HUMAN	277.95	67	41	22	44	30	26	28	17	40	17	21	21	22	16	37	25	20	39	37	52	48	42	30	42	29	31	21	17	25	19	39	52	43	21	25	47	21	17	33	48	52	56	32	35	23	4.4409E3
943	1222	P17612|KAPCA_HUMAN	277.93	42	33	33	29	29	29	29	30	33	33	29	26	20	20	20	24	26	29	29	30	29	14	23	23	29	29	29	31	26	26	32	26	26	29	29	29	33	26	29	37	40	33	29	26	29	7.6419E3
1227	2223	P30043|BLVRB_HUMAN	277.92	87	66	63	50	21	33	28	56	28	50	34	28	28	55	28	21	28	50	27	50	50	28	40	23	40	21	28	28	21	21	50	50	50	28	28	21	28	28	21	50	37	37	45	47	28	1.2701E4
1323	2207	Q93084|AT2A3_HUMAN	277.51	8	7	7	7	7	7	7	7	5	5	7	7	7	7	7	7	7	7	7	5	6	7	7	7	7	5	5	7	7	7	7	5	6	7	7	7	7	7	7	7	7	5	7	5	7
1482	833	Q9UHI8|ATS1_HUMAN	277.39	24	6	6	6	3	5	5	4	3	1	11	9	8	12	9	12	20	15	18	6	5	1	3	3	12	15	11	3	3	3	3	4	3	4	6	7	5	6	3	1	2	2	8	8	7	1.7507E3
1466	602	O15027|SC16A_HUMAN	277.28	10	6	6	4	4	2	2	3	2	3	1	1	2	4	2	3	2	4	2	2	2	0	0	1	4	4	5	4	5	5	2	2	1	5	4	4	4	5	4	2	2	2	6	5	3	2.7009E3
1131	1340	Q12907|LMAN2_HUMAN	276.95	54	43	31	35	21	35	21	34	34	34	36	26	18	29	21	18	36	34	34	36	34	23	25	17	35	35	35	35	28	34	39	27	31	35	34	30	35	32	34	42	38	34	37	31	35	2.3283E4
1142	1107	O00170|AIP_HUMAN	276.91	43	31	31	26	31	28	26	25	25	26	36	26	26	38	26	26	31	31	33	31	22	19	28	23	36	31	28	25	33	26	26	28	23	26	26	31	31	35	33	26	23	33	30	39	31	1.0251E4
1172	1399	P36957|ODO2_HUMAN	276.54	40	28	21	21	13	12	12	23	24	21	12	12	9	13	12	12	17	19	15	27	27	36	29	33	9	15	12	13	12	12	19	27	27	13	12	9	13	15	9	27	24	27	21	21	17	2.1452E4
947	1827	P50502|F10A1_HUMAN	276.43	29	29	29	25	29	22	25	29	29	26	26	25	25	25	22	29	29	29	25	25	22	25	25	19	25	25	29	25	29	25	21	25	22	25	25	25	25	25	29	25	22	22	25	29	22	4.0626E4
1798	722	Q13976|KGP1_HUMAN	276.40	32	13	12	16	13	8	10	2	2	4	6	4	6	0	0	0	0	0	0	12	12	17	15	15	11	4	7	7	6	4	14	11	12	8	4	9	5	4	4	9	19	16	9	12	12	3.3172E3
1402	1658	Q9NUJ1|ABHDA_HUMAN	276.38	47	22	22	23	9	13	13	22	27	22	18	18	18	18	13	18	18	18	23	30	25	29	23	25	15	13	13	18	13	15	18	18	23	18	18	13	8	6	3	40	34	28	18	18	18	4.7182E3
1096	2840	Q04837|SSBP_HUMAN	275.79	53	53	53	53	51	31	37	53	45	53	49	47	37	32	28	22	47	51	39	47	47	47	47	47	49	39	39	32	39	28	47	39	47	39	47	31	42	47	41	53	53	53	49	49	49	2.0406E4
1421	1143	Q9BZZ5|API5_HUMAN	275.69	24	13	13	17	8	8	8	6	11	11	20	12	11	8	10	10	15	11	9	20	17	10	10	10	15	13	13	13	14	10	20	17	15	11	11	8	17	15	19	13	19	21	11	19	8	1.8666E3
987	2456	Q03135|CAV1_HUMAN	275.68	62	46	29	29	40	29	29	29	29	29	29	29	29	20	20	20	29	29	20	31	47	31	41	41	29	29	29	29	29	29	31	48	37	29	29	29	29	29	29	46	41	41	29	29	29	5.2033E4
1434	708	P08243|ASNS_HUMAN	275.56	32	8	11	12	12	10	10	10	12	10	13	13	13	19	20	21	25	30	25	16	11	15	19	15	4	6	6	8	8	4	4	6	4	8	6	4	4	2	4	9	10	11	8	12	10	4.5675E3
805	2335	Q9NVJ2|ARL8B_HUMAN	275.38	56	48	48	48	48	48	48	48	48	48	48	48	48	48	48	24	48	48	48	48	48	48	48	48	48	48	48	39	48	48	48	48	48	48	48	48	48	46	48	56	56	56	48	48	48	1.5934E4
1408	2253	Q96IZ0|PAWR_HUMAN	275.30	32	18	18	18	26	29	29	18	21	26	18	15	14	18	17	17	13	14	14	17	23	17	17	17	26	29	29	18	26	18	17	17	20	26	26	26	26	26	29	18	17	17	18	26	26	8.5254E3
1573	2487	Q96EK6|GNA1_HUMAN	275.23	66	32	26	30	58	40	47	49	43	16	41	43	16	23	29	10	30	42	16	47	38	23	29	39	57	30	49	35	35	16	56	57	49	49	29	6	10	35	23	49	43	49	66	40	66	6.7146E3
1398	693	O43615|TIM44_HUMAN	275.13	38	16	20	13	22	14	14	17	11	9	19	19	8	21	16	8	23	24	23	16	26	21	21	24	9	18	8	3	6	3	17	21	16	14	6	3	15	15	8	23	23	21	15	17	16	4.9913E3
1960	2056	Q96HY6|DDRGK_HUMAN	274.88	37	24	20	31	8	4	4	20	16	19	14	10	10	4	4	0	4	4	4	25	24	4	8	8	4	13	0	9	4	0	29	25	19	11	15	9	19	10	9	26	25	26	19	9	8	3.6748E3
1430	1674	Q9ULC3|RAB23_HUMAN	274.76	61	23	45	30	41	43	30	15	30	30	36	30	30	30	36	23	36	43	30	30	30	30	30	30	43	49	43	23	47	23	30	43	57	36	23	30	35	35	30	35	26	30	43	43	43	2.1059E3
816	1855	P84098|RL19_HUMAN	274.67	34	29	29	29	29	29	29	29	29	29	29	29	29	29	29	29	29	29	29	28	28	23	28	28	29	29	29	29	29	29	23	23	23	29	34	29	29	29	29	28	28	28	29	34	29	5.1896E4
322	2627	P0DP24|CALM2_HUMAN	274.63	56	56	56	56	56	41	42	56	42	56	42	42	42	56	42	42	56	42	41	56	41	41	41	41	56	56	41	42	42	42	56	56	56	56	42	41	56	56	56	56	56	56	56	56	42	1.8549E5
322	2628	P0DP23|CALM1_HUMAN	274.63	56	56	56	56	56	41	42	56	42	56	42	42	42	56	42	42	56	42	41	56	41	41	41	41	56	56	41	42	42	42	56	56	56	56	42	41	56	56	56	56	56	56	56	56	42	1.8549E5
322	2629	P0DP25|CALM3_HUMAN	274.63	56	56	56	56	56	41	42	56	42	56	42	42	42	56	42	42	56	42	41	56	41	41	41	41	56	56	41	42	42	42	56	56	56	56	42	41	56	56	56	56	56	56	56	56	42	1.8549E5
1936	768	Q5T1M5|FKB15_HUMAN	274.56	14	5	6	9	4	2	2	6	6	5	2	3	3	4	4	3	6	3	6	1	3	0	2	1	2	3	1	6	6	6	3	2	4	6	6	4	6	5	4	2	1	3	5	4	1	3.748E3
1553	1481	O60784|TOM1_HUMAN	274.51	33	18	21	19	10	10	7	15	12	12	13	10	12	9	15	9	9	10	10	12	18	18	19	18	10	10	10	10	10	10	11	12	12	12	9	10	12	14	10	20	21	23	15	14	10	3.2209E3
842	1865	Q9Y3B8|ORN_HUMAN	274.46	50	44	29	38	44	44	30	40	44	38	33	33	30	25	25	17	33	33	26	39	39	33	38	38	38	24	24	33	39	25	39	28	20	33	33	25	33	24	33	33	37	44	44	40	44	1.8438E4
1232	891	P50213|IDH3A_HUMAN	274.33	45	28	30	19	19	16	16	26	19	21	21	21	19	21	21	19	26	21	21	30	28	33	33	27	19	16	21	23	21	19	30	27	19	23	21	21	22	21	16	40	35	28	25	21	19	1.0438E4
1046	1528	Q96FW1|OTUB1_HUMAN	274.30	48	38	35	39	34	33	38	34	35	39	34	34	30	34	34	31	34	38	38	41	41	41	41	41	34	35	41	34	34	34	41	44	44	34	34	34	34	38	37	35	35	35	34	34	33	2.0215E4
998	782	Q96I24|FUBP3_HUMAN	274.08	38	28	26	21	28	20	17	19	24	14	24	25	19	22	20	19	21	31	25	19	16	21	25	20	20	21	21	24	23	17	12	12	12	22	22	17	24	20	17	21	19	21	26	30	15	5.6498E3
1166	832	Q8NBJ5|GT251_HUMAN	274.07	27	21	24	21	14	14	19	20	20	20	14	19	17	17	14	18	17	17	18	20	18	17	19	18	20	16	18	15	19	14	14	13	14	20	20	20	14	16	18	23	20	20	22	21	19	1.6974E4
1159	934	Q12931|TRAP1_HUMAN	274.04	22	14	13	12	10	10	11	13	11	8	7	10	7	9	7	7	12	12	14	11	12	10	12	13	9	9	8	12	11	8	9	10	7	11	11	11	4	4	6	14	11	16	12	11	12	6.2687E3
1350	1700	O95861|BPNT1_HUMAN	274.04	41	26	34	34	22	26	26	34	38	34	26	26	22	21	22	22	22	22	18	34	38	30	29	34	33	38	34	26	26	22	38	38	38	33	34	29	34	29	26	34	31	30	34	34	30	6.1788E3
1213	1089	Q8IWB7|WDFY1_HUMAN	273.75	46	20	20	17	27	21	23	15	15	17	30	30	21	25	19	16	30	25	27	21	22	25	30	21	17	17	27	8	19	13	21	23	16	13	17	21	21	20	17	23	30	23	23	30	21	5.7553E3
762	1485	P42785|PCP_HUMAN	273.74	24	23	24	23	17	10	11	20	23	15	17	17	15	11	15	11	11	10	10	23	22	22	17	17	23	17	19	24	23	19	23	23	22	24	24	24	23	23	19	23	24	22	14	18	19	2.5253E4
1354	961	Q93050|VPP1_HUMAN	273.74	22	10	12	10	3	6	6	4	5	8	12	10	9	9	8	8	12	12	9	11	14	15	14	13	5	9	4	10	10	6	7	11	12	9	8	9	5	4	5	16	13	13	7	8	7	5.2007E3
1432	1058	Q8N0X7|SPART_HUMAN	273.73	26	12	9	9	7	12	12	12	14	12	15	12	9	8	9	9	16	12	12	14	9	9	7	9	9	12	12	15	9	8	7	10	9	9	12	12	11	9	9	19	12	16	12	12	12	3.4576E3
1666	1112	Q3LXA3|TKFC_HUMAN	273.72	33	12	12	14	6	7	6	7	10	14	4	14	6	6	9	6	6	5	6	10	16	7	7	8	12	12	12	16	17	11	7	7	9	13	17	13	12	12	15	16	18	18	15	16	12	2.9051E3
710	2051	P62277|RS13_HUMAN	273.70	53	42	42	42	36	36	36	41	41	42	36	41	40	42	36	35	41	41	41	28	35	35	35	28	41	42	41	48	35	36	35	28	28	36	36	40	35	35	35	36	28	28	47	42	41	5.74E4
1535	548	Q06124|PTN11_HUMAN	273.70	32	20	20	22	14	11	17	10	12	12	16	8	2	7	2	4	19	13	6	16	12	10	7	8	14	13	12	14	13	11	6	6	8	12	10	11	12	13	11	15	17	12	19	22	17	9.9654E3
788	2574	P62750|RL23A_HUMAN	273.68	45	44	44	44	44	44	44	44	44	38	44	44	44	44	44	44	45	44	44	42	42	42	42	42	44	44	44	44	44	44	42	42	42	44	44	44	44	44	44	44	44	44	44	44	44	5.4065E4
780	1550	P61254|RL26_HUMAN	273.65	57	57	57	50	48	49	48	49	49	46	47	46	46	46	52	54	47	54	47	47	47	46	46	46	48	49	48	52	48	48	46	46	46	46	52	48	46	47	52	46	46	47	57	56	55	5.8699E3
443	2251	P15531|NDKA_HUMAN	273.50	70	70	64	64	64	70	64	64	64	64	64	64	64	70	70	64	64	64	64	64	64	70	70	64	70	64	64	70	64	64	70	64	64	64	61	64	70	64	64	64	64	64	70	64	64	3.0268E4
1353	923	O00425|IF2B3_HUMAN	273.48	31	7	7	5	7	5	5	7	7	5	16	16	11	5	5	2	5	5	7	16	17	17	21	19	5	5	5	5	5	5	19	22	13	5	5	5	5	5	5	28	31	28	5	7	5	2.0306E2
564	2230	P30050|RL12_HUMAN	273.39	59	49	55	55	49	49	49	49	49	49	49	49	38	53	59	49	49	55	49	55	49	49	49	49	49	49	49	53	49	49	49	49	49	49	53	49	49	49	49	53	53	53	55	53	49	5.0247E4
1309	1306	P16930|FAAA_HUMAN	273.26	49	41	41	28	17	14	12	38	26	41	9	9	9	5	8	5	12	9	12	22	23	22	17	12	9	12	12	12	12	9	18	21	14	16	12	12	13	9	9	35	38	34	37	18	22	1.3812E4
1846	973	P23588|IF4B_HUMAN	273.22	32	14	14	11	10	9	15	7	17	10	16	13	9	12	17	9	19	20	16	14	13	6	9	9	9	12	7	14	12	9	11	11	9	4	11	9	7	7	4	11	16	7	14	10	14	4.0548E3
1467	887	P23219|PGH1_HUMAN	273.14	37	6	8	6	9	8	9	6	6	8	3	6	3	0	3	5	6	3	0	9	9	17	15	15	9	9	11	11	9	11	11	9	8	8	11	9	8	9	9	30	24	27	6	6	8	4.6155E3
1037	1326	P38117|ETFB_HUMAN	273.05	51	40	40	40	41	40	36	36	45	40	36	36	33	33	33	36	36	40	40	45	40	36	45	36	29	36	40	33	33	36	36	36	36	33	33	45	33	36	40	42	45	45	40	40	45	1.4911E4
2113	589	Q15746|MYLK_HUMAN	273.04	14	0	0	0	1	0	0	0	0	0	6	6	5	0	0	0	0	0	0	10	7	3	6	4	2	1	2	0	0	0	4	5	4	0	0	0	1	0	0	3	4	5	0	0	0
1590	783	Q9BTU6|P4K2A_HUMAN	272.97	44	13	13	14	8	4	2	2	10	4	26	22	20	9	18	10	10	14	17	18	22	23	26	20	4	4	13	9	15	15	18	18	20	15	15	8	6	6	4	29	20	20	4	4	6	4.1262E3
1570	1387	Q92905|CSN5_HUMAN	272.91	45	16	28	16	16	16	12	13	19	22	13	16	15	13	12	16	16	20	16	25	28	9	16	16	12	12	17	16	13	16	22	28	25	16	16	16	16	16	14	26	23	26	23	16	19	5.1208E3
1551	919	Q13683|ITA7_HUMAN	272.91	17	7	7	5	1	2	1	1	2	0	9	8	6	7	6	8	0	4	1	4	2	6	4	6	10	15	10	12	11	11	7	6	2	12	15	15	12	13	8	7	5	5	1	0	1	2.3397E3
1479	1506	P51911|CNN1_HUMAN	272.73	45	0	0	0	33	37	37	15	13	13	26	23	20	36	37	30	0	0	0	23	23	4	0	0	42	42	39	22	27	16	30	27	27	23	26	15	42	39	37	0	0	0	23	23	27
1456	1392	P30533|AMRP_HUMAN	272.69	33	24	20	20	17	13	13	26	21	26	21	16	16	20	17	17	17	13	17	17	17	21	24	17	21	20	24	21	26	24	17	17	17	21	24	26	23	20	21	24	24	24	17	17	16	1.3058E4
1274	2298	Q14257|RCN2_HUMAN	272.52	30	30	30	23	18	18	8	30	30	30	12	15	14	8	11	8	18	15	8	19	23	23	18	16	15	18	15	18	18	18	19	19	19	23	18	18	23	23	18	30	30	30	23	18	14	1.216E4
1285	1815	Q9Y5P6|GMPPB_HUMAN	272.50	33	16	22	22	25	29	23	13	16	16	28	25	20	20	20	23	25	28	28	25	24	26	23	23	20	20	28	25	20	20	19	20	18	25	22	25	20	22	23	13	11	24	22	20	28	4.1829E3
1554	1502	Q92879|CELF1_HUMAN	272.47	24	13	12	17	9	12	12	15	14	17	7	10	6	2	12	10	14	12	12	7	14	14	12	11	3	7	11	12	10	10	7	6	7	5	9	7	5	7	8	13	13	12	12	12	9	1.5991E3
870	902	P05121|PAI1_HUMAN	272.43	47	37	41	39	32	37	37	40	40	37	35	33	27	27	23	16	39	43	38	31	31	16	16	16	34	37	37	28	29	32	34	37	26	20	27	20	31	20	20	27	33	34	39	37	34	1.7925E4
1928	1073	P29536|LMOD1_HUMAN	272.33	25	2	4	4	18	17	12	2	2	0	10	17	8	5	2	4	0	0	0	18	16	2	2	0	20	20	20	6	4	6	21	15	19	4	2	4	14	14	12	6	6	6	14	14	10	9.3004E1
1405	564	Q96T51|RUFY1_HUMAN	272.30	35	14	14	14	6	9	5	9	7	5	12	12	14	9	9	9	11	13	11	19	19	15	23	19	13	11	9	11	14	9	5	7	5	11	14	12	2	0	3	24	17	21	11	8	12	4.9087E3
2855	900	Q03518|TAP1_HUMAN	272.29	27	0	4	0	0	0	0	0	0	0	4	0	0	0	0	2	0	0	0	0	0	0	6	0	2	2	0	2	0	0	25	21	22	0	2	0	17	14	19	2	2	0	0	0	0
1638	1925	Q9BRK5|CAB45_HUMAN	272.25	40	37	32	40	19	21	21	35	32	40	21	21	21	13	21	19	21	26	21	3	6	4	3	3	19	19	21	31	29	26	0	0	3	21	31	19	31	25	23	23	18	12	25	23	19	1.0212E4
1302	1173	Q8N392|RHG18_HUMAN	271.99	22	14	18	11	15	11	15	7	8	6	18	16	15	14	11	11	16	11	17	14	16	9	9	9	13	18	11	9	9	9	10	13	9	9	10	13	13	13	13	16	14	12	13	21	18	4.3159E3
962	571	Q13425|SNTB2_HUMAN	271.99	37	20	19	15	9	11	13	15	11	13	15	15	11	11	15	13	11	11	11	18	26	24	23	24	23	21	23	27	17	15	19	18	15	22	26	26	26	26	16	22	17	18	15	11	13	7.7757E3
954	3126	Q15369|ELOC_HUMAN	271.93	71	71	63	63	63	71	71	63	71	63	63	63	58	66	66	66	63	71	63	58	58	58	58	66	65	71	64	63	63	58	66	57	58	58	71	58	71	66	66	58	58	58	71	71	71	2.3764E4
1818	1094	O00461|GOLI4_HUMAN	271.86	22	14	19	14	8	8	9	14	7	11	8	9	7	9	13	11	11	13	15	2	2	2	2	6	7	6	9	11	10	11	0	0	0	11	10	10	6	4	6	8	6	4	9	7	9	4.323E3
1713	1229	O95671|ASML_HUMAN	271.86	26	21	24	22	19	19	18	14	16	24	0	2	3	3	3	3	10	9	9	11	6	11	11	15	14	13	5	8	17	14	8	11	10	24	9	15	21	14	8	15	19	17	22	19	7	5.179E3
1951	1128	P53582|MAP11_HUMAN	271.68	50	15	15	10	9	4	12	17	7	12	14	18	12	12	18	12	23	17	20	6	14	15	8	12	12	7	12	9	14	9	4	6	3	12	15	15	4	12	14	23	18	12	7	7	9	2.0154E3
1627	629	P02533|K1C14_HUMAN	271.53	41	4	4	4	23	19	21	9	9	9	6	8	9	17	21	17	12	11	16	7	9	15	23	14	16	17	18	4	6	9	20	15	15	4	4	4	21	24	23	4	4	9	4	4	4
2292	703	Q5SW79|CE170_HUMAN	271.51	14	4	4	4	1	1	0	2	4	2	3	4	2	5	5	3	7	9	6	1	1	1	0	0	1	3	4	3	5	3	0	0	1	2	4	2	2	3	1	2	1	2	1	0	1	1.6539E3
1016	1512	Q53GG5|PDLI3_HUMAN	271.46	47	38	38	20	29	32	27	39	33	27	32	27	27	32	27	27	32	27	27	25	25	25	25	25	37	32	32	32	26	27	38	29	25	25	25	22	38	33	32	33	25	20	32	25	27	1.1554E4
1153	1544	Q9UDY4|DNJB4_HUMAN	271.33	36	25	22	27	31	28	28	28	22	28	17	17	20	11	12	15	21	24	19	27	29	18	16	11	24	24	25	20	20	24	32	26	28	20	17	17	25	24	21	24	24	21	28	28	28	1.4148E4
1289	1088	Q9Y2T2|AP3M1_HUMAN	271.20	37	32	30	30	15	21	15	18	20	18	6	6	6	6	6	9	15	6	10	20	21	20	13	10	15	15	18	22	10	10	18	26	21	26	23	15	23	18	11	23	18	21	23	27	18	6.5018E3
1298	599	Q8TDZ2|MICA1_HUMAN	271.20	21	7	14	12	14	13	14	7	4	5	7	10	8	6	5	6	7	9	9	11	11	4	2	6	13	13	12	10	6	7	9	7	5	6	7	9	10	10	10	7	9	6	15	15	11	3.7159E3
1689	1525	Q63HM9|PLCX3_HUMAN	271.13	39	21	21	16	18	16	11	14	20	11	11	10	4	0	0	0	0	0	4	28	35	33	35	30	14	16	16	22	20	16	26	23	32	20	18	22	7	11	11	28	34	30	20	29	22	7.9966E3
1920	1416	O14786|NRP1_HUMAN	271.11	18	11	12	9	0	3	0	7	7	3	10	8	10	6	6	0	15	14	11	8	7	2	0	2	2	0	0	0	0	0	2	2	2	0	0	0	0	0	0	9	9	7	11	13	5	3.6559E3
869	3911	P10620|MGST1_HUMAN	271.06	31	31	31	21	21	21	31	21	21	21	21	21	21	21	31	20	21	20	21	31	31	31	31	31	31	21	31	31	31	31	31	31	31	31	21	31	31	31	21	31	31	31	31	31	31	2.9052E4
1623	1024	Q08380|LG3BP_HUMAN	270.92	33	4	0	2	0	0	0	2	2	0	11	11	11	11	11	11	2	2	0	11	11	11	16	11	11	11	11	11	11	11	23	20	16	11	11	11	29	24	23	15	15	11	0	0	0	3.7364E2
1182	1568	P48960|AGRE5_HUMAN	270.91	17	7	7	7	11	7	7	11	11	9	11	11	7	12	9	10	9	9	6	9	11	7	6	5	11	9	8	8	11	7	11	9	9	12	9	7	11	12	12	9	13	7	11	7	7	3.649E3
1896	1820	O95810|CAVN2_HUMAN	270.65	29	7	7	7	7	10	10	7	7	7	10	10	10	14	14	14	10	10	10	20	14	7	7	10	14	18	14	7	10	10	24	20	20	10	7	10	18	14	14	7	14	10	10	7	10	1.6749E3
1130	2555	P56537|IF6_HUMAN	270.49	46	46	36	46	43	43	33	46	46	43	43	43	33	43	43	43	43	43	43	43	43	43	33	33	46	43	33	43	43	43	43	43	43	43	43	43	43	43	39	43	43	43	46	43	37	1.4859E4
1162	740	Q8TD19|NEK9_HUMAN	270.47	17	10	8	11	8	6	8	7	8	9	9	8	7	8	7	7	8	8	9	10	12	9	13	16	10	10	12	12	13	13	8	10	8	13	10	13	8	8	10	11	13	13	10	11	9	9.694E3
1645	810	Q08J23|NSUN2_HUMAN	270.46	20	8	5	5	6	6	6	5	7	6	8	8	3	10	7	9	11	11	11	8	7	5	7	7	7	7	10	6	6	3	4	5	5	6	7	6	9	3	3	5	5	8	7	8	7	3.3745E3
2231	668	O14639|ABLM1_HUMAN	270.39	26	17	13	14	5	1	4	6	13	18	1	1	1	1	3	1	3	1	3	1	1	3	5	4	3	1	1	7	6	6	1	1	1	7	8	6	5	5	2	4	3	6	3	5	3	7.0484E3
1417	711	Q9Y6Y8|S23IP_HUMAN	270.23	21	12	9	11	10	8	9	6	8	11	9	11	4	8	9	9	9	6	6	9	10	10	9	8	10	9	8	8	9	6	8	5	5	9	12	9	7	6	6	10	11	6	10	6	12	7.4735E3
1435	1650	Q9H488|OFUT1_HUMAN	270.11	38	28	35	28	27	23	22	25	25	22	19	23	18	16	16	20	21	20	20	22	20	16	22	22	21	20	21	23	23	23	20	16	16	27	24	22	9	16	20	29	29	28	20	21	20	1.4298E4
871	1290	Q9UMS4|PRP19_HUMAN	270.02	39	28	19	26	24	23	24	31	31	24	29	29	21	26	31	22	27	33	29	27	29	28	25	29	28	33	28	31	31	18	30	28	25	31	24	26	26	31	23	28	33	37	28	28	24	1.1422E4
1129	2183	P02794|FRIH_HUMAN	269.78	72	72	64	62	25	25	25	63	63	64	72	53	39	34	42	32	72	48	34	49	56	49	49	46	55	40	39	49	40	32	61	63	47	55	49	44	49	40	33	64	64	49	25	25	25	2.6295E4
904	1295	Q9UNF0|PACN2_HUMAN	269.74	29	26	23	20	22	22	22	25	26	23	22	22	17	22	20	22	22	22	22	23	23	17	25	20	23	25	26	22	22	22	26	23	21	22	22	22	22	25	22	18	19	21	28	22	22	1.0936E4
1222	1247	Q16698|DECR_HUMAN	269.71	54	43	50	43	26	26	26	39	39	39	26	26	25	17	14	17	26	26	26	34	38	34	38	38	26	19	26	23	26	21	38	39	38	26	26	22	16	26	22	51	51	50	42	31	36	1.7508E4
1174	1124	O75477|ERLN1_HUMAN	269.71	47	29	36	23	17	13	10	16	20	23	28	17	9	10	10	16	27	26	17	20	27	29	24	23	20	20	16	32	29	23	27	29	27	32	34	26	20	17	10	44	38	39	20	27	23	4.5997E3
1626	628	Q86VS8|HOOK3_HUMAN	269.68	27	9	11	11	15	10	11	11	5	14	12	11	10	5	14	14	21	19	17	11	8	5	4	6	15	8	10	8	11	2	6	5	5	7	9	12	5	9	7	11	14	10	11	9	10	4.0232E3
923	1488	Q15907|RB11B_HUMAN	269.65	57	56	49	44	49	49	39	49	49	49	56	56	46	46	39	46	49	46	46	49	49	49	49	49	44	49	49	49	49	39	44	44	44	49	49	49	49	49	44	57	49	49	49	49	44	4.7924E4
523	2374	O14558|HSPB6_HUMAN	269.61	94	94	94	93	53	54	54	94	94	93	79	79	71	53	79	54	79	79	78	94	79	38	38	38	79	54	54	45	54	46	79	94	94	54	54	45	93	78	71	94	94	94	79	79	79	8.2333E4
1035	1292	Q9HC38|GLOD4_HUMAN	269.39	39	23	24	20	20	20	20	20	23	20	27	30	23	23	27	20	20	24	20	29	35	29	27	35	20	24	20	20	23	23	27	27	23	23	20	23	20	14	20	29	39	39	20	23	20	9.2866E3
625	3573	P61916|NPC2_HUMAN	269.35	47	47	47	47	47	41	19	47	47	47	47	47	47	47	47	40	47	47	19	47	47	47	47	47	41	41	47	47	47	47	41	41	40	47	47	47	47	47	41	47	47	47	47	47	41	3.018E4
1374	773	Q66K74|MAP1S_HUMAN	269.27	22	12	13	8	7	6	4	5	8	6	6	8	4	5	5	5	6	6	4	13	7	9	6	6	8	8	12	8	9	5	12	13	6	5	8	6	13	12	5	16	12	8	10	11	7	6.9738E3
1705	817	O00507|USP9Y_HUMAN	269.14	9	3	3	3	2	2	3	1	2	2	2	2	2	2	2	3	2	1	2	2	2	1	2	1	2	2	2	2	3	3	2	3	3	3	3	3	2	1	2	2	2	2	2	2	2
1773	1501	P02462|CO4A1_HUMAN	269.08	6	4	3	3	3	3	3	3	3	3	3	2	2	3	3	3	1	1	0	3	3	1	2	1	4	4	3	3	3	3	4	4	4	4	3	3	6	6	6	4	5	4	3	3	3	1.7108E3
1859	1676	Q14318|FKBP8_HUMAN	268.91	32	14	17	17	15	11	11	15	11	11	14	15	11	14	11	14	11	8	14	11	11	11	11	8	14	11	11	17	11	8	11	11	7	11	14	11	14	14	11	15	18	15	14	14	11	4.3157E3
498	1791	O75947|ATP5H_HUMAN	268.86	79	67	79	60	79	60	53	66	79	79	79	69	56	66	52	66	79	73	60	73	73	79	79	79	60	71	65	66	79	66	73	73	73	60	73	66	73	65	52	79	79	79	66	79	73	2.8079E4
1686	661	P08779|K1C16_HUMAN	268.81	40	4	4	4	33	27	25	10	6	6	6	8	9	23	21	19	12	11	14	8	4	10	22	15	8	11	13	4	6	9	9	12	7	4	4	4	18	16	16	8	8	12	4	4	4
1483	1038	P21283|VATC1_HUMAN	268.71	37	8	11	11	14	14	11	11	8	11	19	14	14	11	18	14	14	14	11	23	20	20	18	26	14	14	14	14	11	11	30	27	27	11	14	11	14	14	16	21	21	21	11	14	11	4.7934E3
1340	1169	Q13564|ULA1_HUMAN	268.63	28	19	18	19	10	7	9	16	15	18	10	5	0	12	7	7	10	10	10	13	13	11	12	9	15	10	15	16	13	17	16	16	19	18	10	16	17	18	15	19	13	19	18	13	16	5.0039E3
695	1598	P62269|RS18_HUMAN	268.63	66	55	55	55	61	55	54	55	47	55	61	55	40	49	65	61	61	61	61	56	53	49	49	40	61	49	45	54	61	49	34	40	40	61	56	61	61	54	51	53	44	53	55	55	61	4.8743E4
2503	1050	Q14766|LTBP1_HUMAN	268.61	10	1	3	3	4	3	1	2	2	4	1	0	0	2	2	0	2	4	2	0	0	0	0	0	5	7	4	2	2	1	0	0	0	2	1	2	1	1	2	0	0	0	7	5	5	2.573E2
1453	1060	Q14677|EPN4_HUMAN	268.54	28	19	15	14	12	16	14	18	18	16	12	12	7	16	16	14	14	12	12	10	12	4	14	10	16	14	16	14	16	16	11	13	8	20	16	14	14	16	16	11	13	11	14	16	12	5.6374E3
1560	1097	P51114|FXR1_HUMAN	268.49	25	14	10	10	8	12	7	10	13	10	8	6	6	13	13	8	13	11	13	10	10	5	11	8	12	11	10	10	10	13	12	10	10	9	14	6	19	14	14	11	14	10	12	10	12	3.9383E3
1597	1220	Q92743|HTRA1_HUMAN	268.31	36	28	34	33	13	15	10	29	24	31	3	0	9	3	3	0	3	6	3	0	3	13	8	8	8	15	11	22	15	15	16	13	11	29	18	19	17	18	13	6	14	12	12	11	6	8.6527E3
706	1654	Q07020|RL18_HUMAN	268.25	49	48	36	40	35	36	35	35	40	40	35	40	40	40	43	40	47	40	40	27	32	32	32	32	48	36	40	43	40	40	32	27	31	40	40	36	48	40	40	40	40	40	40	35	40	1.0731E5
2188	1093	Q9BRK3|MXRA8_HUMAN	268.21	31	7	16	13	10	8	8	0	5	5	15	13	12	19	17	19	14	12	14	4	2	5	3	9	8	12	8	10	5	5	0	0	2	5	8	5	11	8	8	4	7	7	10	5	5	1.123E3
782	1511	P54819|KAD2_HUMAN	267.84	61	51	51	40	37	47	30	51	51	40	33	28	37	33	37	37	37	47	37	43	33	43	33	43	37	33	37	37	37	37	43	43	33	37	37	37	37	37	37	58	58	54	37	37	37	1.9259E4
1106	897	P55010|IF5_HUMAN	267.67	42	26	27	27	21	18	24	21	31	27	20	26	18	23	19	16	23	23	23	20	23	10	13	16	15	21	18	21	21	21	19	20	19	24	24	21	15	13	13	22	21	15	24	23	24	1.4593E4
1728	1241	Q14232|EI2BA_HUMAN	267.60	51	24	24	14	22	18	18	18	24	10	7	11	7	15	10	15	15	15	10	22	26	12	12	23	18	22	22	15	23	18	34	22	22	10	15	10	15	22	18	31	40	29	24	18	13	5.496E3
1294	951	Q9Y266|NUDC_HUMAN	267.56	49	23	15	15	19	15	15	28	23	15	27	17	15	21	22	22	26	22	27	23	28	8	19	14	15	15	17	17	17	22	11	19	19	17	15	17	15	16	15	27	23	14	17	22	15	9.6213E3
1562	1739	O15305|PMM2_HUMAN	267.45	50	35	20	20	26	23	15	30	14	18	20	22	20	17	23	9	13	23	15	34	34	26	34	23	23	29	18	17	18	15	31	34	34	18	17	10	25	32	29	39	29	34	26	29	21	2.1156E3
2951	1010	Q5EBM0|CMPK2_HUMAN	267.36	39	0	0	0	0	0	0	0	0	0	0	0	0	0	0	0	0	0	0	0	0	0	0	0	0	0	0	0	0	0	33	29	26	0	0	0	20	23	23	0	0	0	0	0	0
1155	716	Q92599|SEPT8_HUMAN	267.35	43	19	10	14	10	10	10	14	18	10	16	6	14	7	6	6	10	10	10	21	10	10	13	18	14	10	10	14	10	21	25	21	21	17	12	18	16	19	23	18	12	27	10	12	10	4.7818E2
1788	662	Q6PKG0|LARP1_HUMAN	267.20	21	10	8	6	8	2	4	3	3	3	6	4	2	7	6	4	7	9	7	4	3	1	2	2	5	4	6	7	4	4	4	4	2	4	6	5	4	3	3	6	4	4	9	9	7	1.9158E3
1412	2739	Q9NX63|MIC19_HUMAN	267.06	31	30	30	30	25	30	30	25	25	30	25	25	25	30	25	25	30	30	30	26	31	25	31	30	25	25	25	30	25	25	25	30	25	25	30	30	25	30	25	31	31	30	25	30	30	9.3299E3
1104	990	Q70UQ0|IKIP_HUMAN	266.98	44	31	35	15	23	24	18	31	35	21	18	24	20	24	21	20	23	17	20	30	18	23	20	21	24	21	21	31	24	24	27	31	24	23	21	23	28	21	18	32	29	28	29	27	21	2.0045E4
907	1639	P20340|RAB6A_HUMAN	266.97	53	48	52	37	37	43	37	47	48	36	46	41	32	41	40	41	41	41	41	42	47	37	42	37	51	41	49	48	48	41	41	37	37	42	48	41	41	41	30	41	41	41	47	44	41	4.515E4
1534	1526	P34949|MPI_HUMAN	266.91	37	31	31	29	20	12	15	18	21	18	8	12	12	17	17	12	13	15	12	19	15	17	15	15	26	15	29	26	23	14	14	28	21	29	15	19	14	11	15	31	34	34	26	32	20	7.8345E3
1504	801	O43747|AP1G1_HUMAN	266.85	24	13	15	17	6	5	5	11	12	7	6	4	5	5	5	6	6	6	6	7	8	5	7	9	5	7	6	8	11	6	11	7	7	10	8	8	14	6	8	11	16	11	14	7	5	3.7258E3
835	2481	P08708|RS17_HUMAN	266.84	66	66	60	60	59	40	33	60	60	60	53	60	40	46	40	33	65	60	46	65	66	52	33	24	59	66	40	59	40	39	52	52	52	66	66	65	59	52	65	60	66	66	66	60	52	3.6204E4
937	3414	Q02539|H11_HUMAN	266.73	28	13	13	13	13	7	13	13	13	13	13	13	7	7	7	7	13	7	13	7	7	7	7	7	13	13	13	13	22	13	7	7	7	13	19	13	13	7	7	13	13	13	13	13	13
1058	714	Q9NR50|EI2BG_HUMAN	266.66	42	26	30	37	24	26	21	30	24	26	24	22	19	21	17	16	24	19	21	26	16	18	12	21	17	24	22	24	20	21	31	29	24	21	24	29	24	19	21	21	21	30	24	26	24	7.1859E3
2481	1036	Q9UPQ0|LIMC1_HUMAN	266.66	15	6	8	7	0	3	3	6	4	7	0	0	0	0	1	0	0	0	0	0	0	0	0	0	5	6	5	8	5	5	0	0	0	7	7	6	6	8	6	0	2	0	2	5	3	2.2313E3
3140	575	Q460N5|PAR14_HUMAN	266.59	13	0	0	0	0	0	0	0	0	0	0	0	0	0	0	0	0	0	0	0	0	0	0	0	0	0	0	0	0	0	4	3	3	0	0	0	8	8	9	0	0	0	0	0	0
893	1361	O75436|VP26A_HUMAN	266.58	42	35	35	32	32	35	32	32	32	32	32	35	31	32	25	28	32	32	32	35	35	42	42	31	35	28	32	32	32	32	35	29	32	32	32	35	35	35	28	35	35	35	32	32	35	1.9164E4
1062	1691	P51858|HDGF_HUMAN	266.58	58	32	32	36	44	25	36	32	36	36	29	40	40	25	27	27	32	25	40	52	40	55	34	40	29	40	40	28	36	36	54	54	54	40	40	40	40	25	29	58	36	58	40	25	25	1.1536E4
607	2193	P46783|RS10_HUMAN	266.38	61	49	55	55	55	49	49	55	55	49	55	54	45	49	49	40	48	49	49	48	49	44	48	48	44	49	49	55	49	50	44	44	48	55	55	49	55	49	49	48	55	48	54	55	55	7.2121E4
1051	1869	O00303|EIF3F_HUMAN	266.23	30	19	19	19	22	22	22	22	22	22	22	22	18	22	24	24	22	24	24	19	22	22	22	18	22	22	22	19	22	22	22	22	22	22	19	22	24	22	22	19	14	19	19	22	22	1.182E4
813	3356	P62263|RS14_HUMAN	266.06	70	43	43	43	41	43	43	43	43	43	43	43	43	68	43	41	43	43	43	43	43	41	43	41	43	43	43	43	43	43	43	41	41	43	43	43	43	41	43	43	41	43	43	43	43	4.864E4
1163	2579	Q13526|PIN1_HUMAN	266.04	57	50	48	48	56	57	15	57	57	57	56	48	56	48	29	38	48	57	56	57	50	50	51	50	47	56	50	56	57	44	50	40	40	57	57	48	48	40	56	56	50	38	50	56	57	3.8549E3
1392	1487	Q9UNS2|CSN3_HUMAN	266.03	33	25	28	25	22	18	13	28	28	18	18	18	15	11	18	16	22	22	17	22	22	18	20	15	15	22	20	24	18	18	19	25	21	22	22	18	13	18	18	22	22	28	19	24	18	6.1321E3
1540	814	Q9BXJ9|NAA15_HUMAN	265.94	28	9	6	10	8	7	8	7	2	7	8	7	6	10	7	6	12	10	9	12	10	2	5	3	5	6	6	6	7	8	10	6	6	6	5	7	5	5	6	10	9	9	11	10	8	4.397E3
1310	2176	Q14165|MLEC_HUMAN	265.80	41	34	34	31	19	19	14	18	24	25	18	25	13	13	13	13	25	13	18	38	30	30	30	25	30	25	25	30	30	25	30	30	33	39	39	25	25	18	18	39	39	38	30	18	25	9.2568E3
1119	1814	Q9ULC4|MCTS1_HUMAN	265.77	66	60	55	55	43	49	44	44	38	55	48	43	35	48	39	35	49	43	44	38	38	33	44	49	43	30	38	49	39	44	38	38	35	49	40	44	48	40	35	34	55	55	43	44	49	1.1921E4
1647	1906	Q03013|GSTM4_HUMAN	265.75	45	11	11	12	6	6	6	6	6	6	26	25	25	20	20	20	6	6	10	35	25	32	38	25	20	25	25	25	25	25	35	25	32	25	25	20	25	20	25	35	41	41	6	11	6
1108	1037	Q9Y285|SYFA_HUMAN	265.73	40	26	29	23	15	15	12	21	21	21	15	13	10	13	10	7	23	15	15	24	19	24	13	16	10	8	13	13	10	10	22	26	19	16	15	18	8	8	10	30	33	29	18	21	12	1.5221E4
2198	976	P51812|KS6A3_HUMAN	265.38	24	8	15	15	3	1	5	3	7	5	3	1	8	3	2	0	9	12	11	8	4	4	14	11	4	1	2	1	8	6	4	2	2	0	4	8	2	0	4	11	13	7	7	4	6	1.5656E3
1363	1808	P12004|PCNA_HUMAN	265.05	52	22	30	22	19	19	19	22	27	27	32	27	23	44	28	19	44	34	19	30	26	19	19	19	22	32	27	19	19	24	8	13	21	19	27	24	16	19	24	30	30	30	27	21	19	4.7896E3
1113	1990	Q9UBS4|DJB11_HUMAN	264.95	27	21	14	19	19	14	14	19	18	14	22	22	22	22	17	22	19	17	22	22	14	19	22	22	14	17	19	17	20	22	14	14	19	19	22	22	19	18	22	19	19	24	17	15	19	1.1009E4
1264	835	Q8IXB1|DJC10_HUMAN	264.85	23	16	16	14	11	8	7	13	13	14	9	9	5	8	9	8	8	10	9	15	12	10	9	8	13	7	9	12	10	9	11	11	9	16	10	10	13	7	9	16	17	14	14	12	8	9.2317E3
1177	903	Q02252|MMSA_HUMAN	264.84	36	18	26	30	14	12	12	16	26	20	4	10	8	2	4	2	10	4	2	20	20	20	29	31	18	12	12	18	20	19	8	10	8	14	22	17	5	2	0	24	28	32	20	18	15	1.0891E4
1211	1095	P49023|PAXI_HUMAN	264.66	30	21	20	20	14	17	14	21	22	17	12	10	12	14	14	12	14	13	10	23	15	14	14	18	20	10	10	17	17	17	9	7	10	14	17	17	21	21	17	13	14	11	17	21	17	6.4258E3
1620	873	Q9Y608|LRRF2_HUMAN	264.65	19	13	13	8	16	11	11	15	16	14	9	7	4	8	5	5	8	7	10	13	13	7	8	7	11	11	11	9	8	5	9	9	8	7	2	7	14	12	9	13	7	7	13	14	12	3.9657E3
944	1118	P36507|MP2K2_HUMAN	264.64	36	32	33	31	22	24	19	23	30	30	25	22	16	20	14	19	18	17	20	31	28	25	24	24	26	28	16	20	22	17	34	30	22	28	20	22	28	28	22	28	25	28	25	28	33	3.626E3
1034	727	Q01433|AMPD2_HUMAN	264.59	22	9	9	9	7	10	9	11	7	5	9	10	8	7	10	9	7	9	7	11	15	12	9	9	11	10	11	10	11	9	11	11	10	11	11	10	9	12	10	12	13	12	9	12	7	6.7026E3
1745	1217	P43155|CACP_HUMAN	264.53	22	12	10	12	10	9	13	9	9	4	11	12	9	7	7	5	9	14	16	9	11	10	16	16	10	2	8	7	10	7	12	8	10	2	8	7	5	2	2	12	14	16	8	6	12	2.1602E3
2690	744	P48681|NEST_HUMAN	264.50	13	2	0	0	1	1	1	2	1	0	0	0	0	1	1	2	10	10	9	1	0	0	0	0	1	1	1	0	0	0	0	0	0	0	0	0	0	0	0	0	0	0	3	4	4	1.4834E3
1191	916	Q9UHX1|PUF60_HUMAN	264.49	35	14	18	21	10	8	8	16	13	23	20	16	9	18	10	10	16	16	19	13	7	3	6	8	18	10	12	16	16	14	14	16	11	10	16	6	11	10	13	17	14	19	17	13	12	3.9286E3
1065	1677	Q99729|ROAA_HUMAN	264.38	30	23	18	19	18	18	18	23	23	18	18	18	18	23	18	21	21	21	18	23	18	18	18	18	18	18	18	18	18	18	23	23	18	18	18	18	18	18	18	23	23	23	18	18	18	1.0667E4
416	3073	P31949|S10AB_HUMAN	264.19	78	78	48	48	48	48	48	78	48	48	48	48	48	48	48	48	48	48	48	48	48	48	48	48	48	48	48	78	48	48	78	48	48	48	48	48	78	48	48	78	48	48	48	48	48	2.284E5
1712	746	Q9H3S7|PTN23_HUMAN	264.14	13	3	3	2	2	2	3	4	3	1	4	3	3	3	3	3	3	3	3	3	3	5	3	6	3	4	3	3	2	3	3	3	3	3	3	4	2	4	3	4	4	5	3	3	5	2.0389E3
1043	1978	Q9Y3B3|TMED7_HUMAN	264.14	47	38	38	38	38	29	33	47	38	38	34	34	33	29	34	38	38	38	33	33	33	29	33	29	38	38	34	30	38	34	33	33	33	33	38	38	33	33	29	38	38	33	38	34	38	3.9022E4
1624	1977	Q99471|PFD5_HUMAN	264.05	75	34	63	44	34	29	29	44	57	57	57	50	38	34	34	29	56	38	29	51	44	20	32	32	50	44	22	50	56	22	44	44	44	34	56	38	39	34	34	44	51	44	34	51	29	3.7327E3
1012	2246	E9PAV3|NACAM_HUMAN	263.52	4	3	3	4	4	3	3	4	4	4	4	4	3	4	4	3	4	4	3	2	3	2	3	3	4	4	3	4	4	3	3	3	3	4	4	4	4	4	4	3	3	3	3	4	4	2.7987E4
1012	3138	Q13765|NACA_HUMAN	263.52	35	29	29	35	35	27	27	35	35	35	35	35	27	35	35	27	35	35	27	20	27	20	27	27	35	35	27	35	35	27	29	29	27	35	35	35	35	35	35	29	29	29	27	35	35	2.7987E4
1204	1243	Q99961|SH3G1_HUMAN	263.51	34	25	23	29	23	25	23	28	26	23	24	23	23	24	25	23	25	25	23	30	28	24	28	20	25	18	23	24	25	23	30	28	28	25	25	23	25	26	23	24	28	30	25	28	26	1.3803E4
1199	1329	O95433|AHSA1_HUMAN	263.45	43	22	31	24	22	22	25	21	28	21	18	22	14	21	22	27	22	22	22	14	18	22	18	15	22	22	22	22	25	25	18	22	22	22	22	22	25	28	22	25	31	22	24	22	22	9.8149E3
1737	1353	Q6YN16|HSDL2_HUMAN	262.91	34	17	22	15	15	15	11	15	15	15	15	15	15	15	15	17	15	15	17	26	20	18	21	22	15	15	12	15	15	17	15	20	12	15	15	17	15	15	15	24	28	22	15	15	15	7.3504E3
1739	899	P46087|NOP2_HUMAN	262.89	19	10	6	9	5	6	6	4	4	4	14	13	11	12	9	12	14	15	13	6	5	6	3	4	7	9	8	9	7	7	6	9	5	4	5	12	5	4	2	9	6	8	9	8	11	2.9457E3
527	3346	P63313|TYB10_HUMAN	262.85	91	91	91	82	91	91	91	91	91	91	91	91	91	82	91	91	91	91	91	82	68	82	82	82	82	91	91	82	91	82	82	82	82	91	91	91	82	91	82	82	82	82	82	91	91	1.9239E5
632	2419	P62888|RL30_HUMAN	262.74	69	67	67	67	67	67	67	67	67	67	69	67	59	67	67	67	67	67	67	59	59	59	59	59	67	67	67	59	59	59	59	59	59	51	67	67	51	59	51	59	67	67	59	67	61	6.8362E4
2278	1015	O43847|NRDC_HUMAN	262.71	13	2	6	8	6	1	5	2	3	3	1	4	4	4	5	9	5	3	6	0	1	0	0	1	5	4	5	5	4	6	2	1	0	3	2	5	2	3	2	0	0	1	3	2	2	1.7978E3
1613	2744	Q15370|ELOB_HUMAN	262.70	99	99	48	81	48	48	48	87	99	92	86	27	27	48	48	27	40	48	48	48	81	40	40	48	86	48	48	54	48	27	87	81	48	87	59	48	87	48	72	47	55	81	81	81	48	9.6726E3
2933	799	Q8IXQ6|PARP9_HUMAN	262.65	23	0	0	0	0	0	0	0	0	0	0	0	0	0	0	0	0	0	0	0	0	0	0	0	0	0	0	0	0	0	12	10	12	0	0	0	14	11	14	3	1	1	0	0	0
1723	906	P42566|EPS15_HUMAN	262.57	20	12	9	10	7	7	3	7	9	9	2	3	2	2	5	3	3	7	3	6	8	4	2	5	9	5	10	7	7	7	9	10	8	7	9	9	9	10	7	9	9	8	9	9	9	4.573E3
1194	1675	P15374|UCHL3_HUMAN	262.53	61	61	61	61	41	32	41	32	52	52	50	41	41	40	41	41	50	41	37	61	61	51	50	61	52	32	32	43	32	61	43	40	40	51	41	32	32	50	32	52	52	52	51	61	41	2.3167E4
1261	1308	Q16836|HCDH_HUMAN	262.48	67	52	57	40	23	29	23	46	39	41	29	21	23	17	15	15	23	29	15	43	15	41	29	29	41	29	15	50	29	15	39	32	44	50	21	29	44	11	15	57	38	46	50	23	23	2.1591E4
746	870	Q9BXS5|AP1M1_HUMAN	262.42	42	42	42	33	29	29	29	27	32	26	22	24	27	25	24	21	36	27	29	31	24	22	24	22	31	27	32	38	22	24	32	31	27	29	29	27	29	27	27	35	31	33	27	29	29	1.9027E4
1138	2369	Q14019|COTL1_HUMAN	262.37	70	43	31	58	50	50	37	50	58	50	50	50	24	52	37	37	50	50	50	62	54	49	40	37	50	49	50	50	50	31	58	61	57	50	50	50	58	50	31	35	42	31	50	50	50	1.3854E4
705	1783	P61026|RAB10_HUMAN	262.34	60	35	28	28	28	28	28	28	28	28	40	28	28	28	28	28	28	40	28	40	40	28	40	40	28	28	28	28	40	28	40	40	40	40	28	28	28	28	28	54	47	47	28	35	34	2.4922E4
1537	1937	Q9NRV9|HEBP1_HUMAN	262.33	67	35	50	30	30	35	30	35	47	35	30	22	25	30	27	21	35	30	31	33	41	38	43	39	47	35	47	35	41	27	44	39	31	35	35	35	47	61	57	38	44	44	35	31	31	7.4212E3
1084	1545	P52294|IMA5_HUMAN	262.29	22	14	14	14	14	14	14	16	14	12	14	14	14	14	14	14	14	14	13	18	18	14	14	12	14	14	14	14	14	14	10	12	12	14	14	14	14	14	14	14	16	14	14	14	14	2.1595E3
1561	1195	Q9H0B6|KLC2_HUMAN	262.16	23	13	20	18	12	11	10	18	16	13	12	9	7	11	12	9	11	7	9	15	12	7	9	9	9	9	9	13	13	5	12	12	12	11	12	11	9	9	9	12	12	12	14	13	14	1.4209E2
1311	1494	Q9UHL4|DPP2_HUMAN	262.16	29	25	19	22	6	14	11	23	17	15	13	10	9	10	13	14	2	4	2	12	11	20	20	18	19	17	16	20	17	20	18	17	15	20	25	20	29	25	17	27	25	20	4	12	9	5.4951E3
1752	1557	P26232|CTNA2_HUMAN	262.10	12	8	7	5	7	8	8	6	6	7	5	7	7	4	8	7	6	5	6	7	7	7	7	5	7	8	7	6	8	7	6	8	7	7	6	7	7	7	7	7	8	4	6	7	7	1.7176E3
1237	1260	P12429|ANXA3_HUMAN	262.01	43	18	19	22	31	31	26	17	18	21	35	35	21	31	35	35	31	26	30	31	26	12	26	22	35	31	35	26	16	21	36	26	26	21	31	30	40	35	43	18	14	19	28	21	26	3.9702E3
1256	1191	Q6YP21|KAT3_HUMAN	261.87	38	8	14	12	7	14	5	6	11	9	20	20	18	17	17	16	7	14	7	22	20	22	23	22	20	20	20	17	20	16	20	20	20	17	17	20	20	17	17	36	35	20	3	11	9	2.0713E3
1293	1011	Q9Y3A5|SBDS_HUMAN	261.83	58	41	58	43	25	29	33	26	39	34	36	38	25	28	36	29	45	32	32	21	31	15	18	28	29	22	25	29	26	33	20	24	17	34	36	32	36	25	19	46	33	46	50	49	42	1.171E4
1226	2078	P62834|RAP1A_HUMAN	261.53	67	32	45	39	35	31	27	35	35	34	27	41	39	35	21	26	29	27	21	45	41	37	47	37	39	21	31	41	27	27	41	35	29	41	35	41	28	29	35	59	29	35	45	35	21
114	2454	Q9BYX7|ACTBM_HUMAN	261.51	22	11	19	11	11	11	11	19	11	11	11	11	11	11	11	11	11	11	11	19	11	11	11	11	11	11	19	11	11	11	11	22	11	11	11	11	19	19	11	11	11	11	11	11	11
1496	797	O60443|GSDME_HUMAN	261.51	42	11	14	14	9	4	7	7	9	9	14	19	18	17	14	14	14	9	7	14	14	17	19	17	12	19	14	14	11	15	11	17	16	14	12	14	17	16	14	19	23	16	7	7	7	4.3128E3
1444	1271	Q8TCJ2|STT3B_HUMAN	261.43	17	11	14	11	9	9	11	8	10	8	10	12	8	8	8	6	7	9	11	12	8	11	8	8	10	11	11	9	7	12	8	8	7	9	8	9	11	11	11	8	7	7	10	11	9	9.4398E3
1001	1577	P28161|GSTM2_HUMAN	261.40	53	53	43	44	37	37	33	33	27	27	43	43	32	31	33	37	31	31	31	52	44	50	52	52	37	43	48	43	43	39	52	48	48	52	52	37	39	37	36	53	48	48	34	36	33	7.8834E3
1774	948	O95487|SC24B_HUMAN	261.38	13	10	7	8	3	2	2	3	2	2	2	2	1	4	3	2	5	3	3	4	3	3	3	3	4	4	2	3	2	2	4	3	3	3	2	2	5	1	2	6	7	5	5	7	3	2.5176E3
1069	2338	Q13185|CBX3_HUMAN	261.18	51	44	37	44	36	37	36	44	44	44	44	37	30	37	36	36	37	37	37	36	36	36	37	36	37	37	37	44	44	37	36	36	30	44	44	44	44	43	36	37	37	37	37	43	43	1.0721E4
1548	2010	Q9BRR6|ADPGK_HUMAN	261.17	25	21	23	23	16	12	12	17	21	15	12	16	12	12	8	8	16	16	12	16	16	12	12	12	9	12	12	12	12	5	18	10	16	16	16	12	8	8	15	23	23	16	21	21	12	5.9631E3
970	1269	O00487|PSDE_HUMAN	261.14	55	51	51	51	33	33	27	46	46	46	35	27	27	43	33	19	35	54	27	46	43	44	19	27	25	27	38	33	35	27	46	46	46	44	34	27	44	33	27	54	51	51	36	39	35	1.3967E4
2034	1000	Q6UB35|C1TM_HUMAN	261.00	16	2	3	3	4	4	2	2	2	3	7	6	5	11	9	9	9	10	9	6	6	7	5	4	4	4	4	3	3	1	3	5	1	2	1	2	5	4	4	5	4	4	2	5	3	1.3329E3
1173	2701	Q9NRX4|PHP14_HUMAN	260.97	79	69	69	53	53	53	63	69	69	63	53	47	53	53	53	53	53	53	53	53	53	53	53	53	63	53	53	69	53	53	69	63	53	69	53	53	69	69	53	69	69	69	69	53	53	1.2233E4
1518	1490	P22090|RS4Y1_HUMAN	260.87	49	15	15	15	19	15	10	15	15	19	34	31	24	25	22	17	15	15	19	10	21	5	20	10	37	30	29	27	10	17	5	11	17	27	33	29	22	10	14	32	37	33	15	15	19
1082	1630	P02768|ALBU_HUMAN	260.81	17	4	4	4	6	6	5	7	7	7	11	6	11	8	8	6	9	10	10	6	4	6	10	6	10	6	4	6	6	6	6	6	6	6	6	9	6	4	7	11	11	11	7	7	4
1246	1499	P22694|KAPCB_HUMAN	260.69	39	21	21	18	18	18	18	21	21	21	18	18	12	12	12	12	18	18	17	21	18	14	14	14	18	18	18	20	18	18	28	18	18	18	18	18	21	18	18	36	21	21	18	18	18	2.2634E3
1969	1789	Q14558|KPRA_HUMAN	260.66	35	14	19	15	8	8	4	14	8	4	15	22	19	8	22	18	14	15	11	15	23	8	4	10	18	19	14	16	8	4	23	19	14	14	10	10	17	14	11	23	23	14	15	11	11	1.1408E3
945	1912	P28070|PSB4_HUMAN	260.57	50	50	50	41	34	41	34	43	50	34	41	34	41	41	34	34	41	41	34	50	38	39	28	32	41	41	41	41	41	34	41	36	41	34	41	41	33	34	36	43	50	50	41	41	34	3.2306E4
1578	1262	Q8IZ83|A16A1_HUMAN	260.54	19	5	9	8	4	7	2	3	7	7	5	3	3	3	3	3	5	7	1	9	8	5	3	5	5	6	8	10	7	4	6	7	9	9	5	7	5	3	4	6	10	11	6	7	5	2.1463E3
1654	1967	P09417|DHPR_HUMAN	260.50	54	30	34	30	28	30	34	40	40	40	30	34	23	17	17	17	24	34	34	34	30	34	34	34	29	34	30	30	34	34	34	23	34	30	34	30	30	17	17	44	30	30	30	41	30	8.4585E3
1886	1291	O14672|ADA10_HUMAN	260.46	20	9	9	9	8	8	5	9	7	9	13	18	9	12	14	13	11	14	11	4	3	3	2	3	7	9	7	9	9	5	0	0	2	8	7	9	5	9	7	9	6	5	7	5	7	3.2745E3
1404	1565	Q9Y6E0|STK24_HUMAN	260.40	25	19	13	16	16	19	18	19	19	19	16	19	16	16	19	16	19	16	16	7	14	7	9	14	16	16	19	16	16	19	14	20	14	19	16	19	16	16	19	10	6	7	16	16	16	3.6448E3
1451	1174	P61011|SRP54_HUMAN	260.38	28	11	15	15	13	13	13	13	13	13	9	11	7	11	13	7	15	15	17	11	11	9	11	11	12	11	13	13	15	12	6	14	7	11	11	12	11	9	11	19	13	15	13	13	13	3.9205E3
1167	1594	Q13148|TADBP_HUMAN	260.19	35	18	18	18	18	15	18	18	18	18	15	18	18	18	15	18	18	18	20	18	18	18	18	18	18	18	18	18	20	18	18	18	18	23	18	18	18	18	18	32	32	18	18	18	18	1.1599E4
1189	3732	Q99584|S10AD_HUMAN	260.18	48	48	48	48	48	48	42	48	48	48	40	42	34	42	34	34	48	48	42	48	48	40	34	34	48	48	48	42	48	42	48	48	48	48	48	48	48	48	48	48	48	48	48	48	48	2.189E4
674	1669	Q9BVK6|TMED9_HUMAN	260.13	43	34	23	36	23	23	23	23	24	23	34	23	19	23	23	23	23	23	23	37	35	30	33	26	23	34	23	23	34	23	33	37	32	23	23	34	34	23	23	36	36	36	34	23	23	4.7712E4
1500	994	Q9UI10|EI2BD_HUMAN	259.94	36	22	24	17	15	15	9	18	17	13	10	6	6	10	9	6	16	13	5	16	18	9	13	9	18	18	13	15	15	13	22	18	13	13	13	13	16	13	13	22	21	18	23	17	22	2.3553E3
1741	956	Q6P2E9|EDC4_HUMAN	259.70	14	6	9	5	5	4	3	2	3	3	6	5	2	2	4	1	5	9	6	7	3	4	2	1	3	6	4	3	5	6	6	3	5	5	5	7	4	3	2	6	3	6	5	5	6	1.4114E4
1480	1716	P35625|TIMP3_HUMAN	259.67	61	28	35	22	41	32	28	25	19	19	19	25	26	52	38	52	47	47	52	15	19	15	15	15	19	19	19	19	19	19	19	15	19	19	19	25	46	32	36	15	15	15	19	19	19	1.5722E4
1837	1678	P52292|IMA1_HUMAN	259.63	27	11	9	8	5	5	5	11	11	5	15	18	11	24	18	14	21	18	21	8	11	0	2	0	11	11	5	11	8	5	3	0	0	11	8	5	2	0	0	6	3	3	8	8	9	2.193E3
2032	892	Q15020|SART3_HUMAN	259.61	17	8	11	11	2	5	3	4	6	6	7	2	3	6	2	3	6	7	4	2	2	0	2	2	7	8	4	8	8	10	4	6	3	10	8	9	5	3	3	5	7	9	7	7	10	1.9205E3
1418	643	Q5GLZ8|HERC4_HUMAN	259.61	20	11	10	8	9	10	8	3	3	7	11	8	6	8	9	7	14	11	11	10	9	6	3	4	9	9	7	9	7	5	8	9	8	5	5	6	8	6	5	6	9	5	10	11	9	3.2796E3
1532	1614	Q96JY6|PDLI2_HUMAN	259.58	31	22	21	19	28	25	22	21	24	24	17	14	9	22	17	25	6	10	10	14	12	14	11	22	22	28	25	25	22	25	13	14	13	28	28	22	22	28	31	12	10	12	21	25	22	8.0394E3
1750	2062	Q99436|PSB7_HUMAN	259.53	54	32	17	31	31	10	10	32	32	31	25	24	10	27	10	10	10	24	10	21	28	14	29	14	31	10	24	31	10	10	21	21	21	17	31	24	17	31	10	17	35	36	17	17	10	8.2686E3
2209	1702	O00300|TR11B_HUMAN	259.47	33	0	0	0	6	7	9	4	4	0	0	0	0	0	0	0	0	0	0	0	0	0	0	0	26	26	33	15	21	8	8	0	0	4	4	0	23	26	26	0	0	0	3	8	0
2041	1573	P50479|PDLI4_HUMAN	259.39	42	20	26	24	37	31	28	26	26	39	0	0	0	0	0	0	24	26	17	0	0	0	0	0	4	4	0	0	4	0	0	0	0	0	4	0	0	0	0	0	0	0	24	37	31	1.1408E4
2512	1180	Q8N3V7|SYNPO_HUMAN	259.34	16	4	4	0	4	0	0	0	0	0	0	0	0	11	7	6	3	5	0	0	0	0	0	0	9	5	7	9	12	8	0	0	0	12	10	9	11	7	3	2	2	0	2	2	0	1.1064E2
1003	1756	Q9UNX3|RL26L_HUMAN	259.29	54	48	47	40	39	39	38	39	39	33	41	38	32	38	45	39	39	39	39	39	40	32	32	32	39	39	39	46	38	38	32	32	32	40	51	38	46	47	46	38	32	34	41	48	52	9.4145E2
1308	1067	Q9Y5X3|SNX5_HUMAN	258.99	40	36	36	36	14	20	14	26	25	29	19	14	13	20	19	19	23	20	20	28	26	16	23	15	19	26	23	26	26	23	25	16	13	26	26	36	16	19	17	29	28	29	21	26	22	7.9353E3
1349	1006	Q9NR19|ACSA_HUMAN	258.90	26	13	13	10	7	4	7	9	13	11	4	4	2	2	2	2	2	2	2	8	7	13	14	12	5	7	7	11	13	14	7	11	6	11	13	16	5	7	5	14	16	7	7	7	7	5.8119E3
2095	1980	Q7Z4W1|DCXR_HUMAN	258.79	50	46	37	32	5	9	0	34	34	34	9	9	9	0	0	0	0	9	5	9	4	39	39	39	4	9	5	26	33	23	9	0	9	18	22	22	5	5	5	46	47	50	4	0	0	5.5048E3
914	2426	P01033|TIMP1_HUMAN	258.68	55	55	49	46	41	36	23	55	48	46	48	48	32	41	41	31	53	41	32	23	23	48	36	32	39	27	32	53	53	53	14	23	17	53	53	53	39	27	32	48	44	39	53	48	48	4.6021E4
1876	1244	Q9HD26|GOPC_HUMAN	258.62	27	13	19	17	12	10	10	17	16	17	4	2	6	8	4	6	6	7	2	16	6	8	17	15	17	16	6	10	13	15	6	2	4	14	18	18	8	2	4	18	13	14	10	13	9	4.0363E3
1407	1365	O75351|VPS4B_HUMAN	258.58	34	24	21	24	20	16	16	25	25	18	20	20	12	16	17	12	21	20	16	21	20	20	22	20	24	20	17	20	20	20	17	17	11	20	24	18	24	20	20	27	17	20	25	24	20	2.3963E3
1652	2766	Q9Y3E5|PTH2_HUMAN	258.44	54	54	54	53	35	46	30	35	53	35	46	46	18	24	24	8	36	35	36	54	44	36	35	35	45	46	24	46	35	25	32	42	24	32	45	35	36	35	8	54	54	54	54	46	46	3.0641E3
990	1832	Q8NHP8|PLBL2_HUMAN	258.42	20	15	16	16	14	12	12	16	16	16	5	5	7	12	16	12	7	7	5	14	14	16	20	16	14	10	14	18	16	20	14	16	16	16	18	18	16	16	16	12	16	16	14	14	16	1.1396E4
1185	1549	Q9BVG4|PBDC1_HUMAN	258.33	50	35	35	32	32	25	27	41	38	41	32	31	32	30	32	35	32	35	32	41	35	27	32	35	27	32	27	35	32	32	32	27	31	25	32	32	30	21	32	41	50	38	35	27	35	6.6445E3
1077	1983	Q9Y6C9|MTCH2_HUMAN	258.33	45	33	33	33	36	27	22	36	27	33	27	27	30	30	30	27	30	27	27	32	33	36	36	33	32	20	33	33	33	33	33	32	32	25	30	33	33	27	33	41	34	32	35	33	33	1.9594E4
1644	1276	O00273|DFFA_HUMAN	258.26	38	11	18	21	11	15	8	24	26	24	29	17	8	11	11	8	16	24	13	16	18	12	16	11	16	16	13	15	16	15	11	16	16	15	19	13	16	11	8	21	17	13	16	21	24	1.5385E3
886	1857	P59998|ARPC4_HUMAN	258.25	63	56	57	57	49	36	43	63	52	52	38	38	43	42	35	42	36	43	36	48	48	50	50	25	57	43	43	55	52	38	55	55	55	43	35	42	55	43	36	50	55	42	57	57	43	6.1901E4
2083	1239	P45954|ACDSB_HUMAN	258.21	40	12	16	12	10	10	10	10	10	19	7	4	7	10	10	3	7	10	10	10	15	17	14	13	4	14	7	10	7	10	10	4	7	15	7	10	4	10	10	19	25	32	10	10	10	3.1581E3
1552	743	P22059|OSBP1_HUMAN	257.99	28	19	15	17	10	5	6	10	11	11	4	9	6	3	7	7	10	13	10	9	9	6	6	10	7	10	6	7	7	13	12	11	13	8	8	12	7	5	10	16	12	14	6	9	11	7.7332E3
1154	2268	A6NIZ1|RP1BL_HUMAN	257.93	52	47	47	47	35	30	26	35	35	34	35	43	47	42	28	33	36	34	28	47	42	39	47	44	47	28	39	43	28	27	42	42	36	40	43	34	27	36	34	47	40	42	47	43	28
2056	1129	P27694|RFA1_HUMAN	257.88	28	4	4	6	4	6	6	4	9	4	6	4	6	6	8	6	6	7	9	15	11	10	11	6	6	18	13	11	10	8	2	4	2	8	11	10	4	4	6	12	13	11	5	6	10	1.2194E3
1178	1826	O43681|GET3_HUMAN	257.86	41	33	27	31	27	20	13	33	27	24	26	27	22	20	14	9	27	20	27	33	27	27	27	27	27	31	27	22	20	27	27	32	18	27	27	27	33	27	27	33	39	33	33	27	36	1.6444E4
2259	676	Q92888|ARHG1_HUMAN	257.77	22	3	10	4	3	2	3	2	2	0	7	1	5	5	6	6	7	6	8	4	4	6	7	5	5	7	6	7	7	4	4	2	2	4	5	5	0	2	2	8	9	4	5	7	4	1.5028E3
1589	1803	Q6EMK4|VASN_HUMAN	257.69	23	16	17	20	8	8	4	8	10	13	13	15	13	8	15	15	11	15	11	2	2	11	10	10	10	8	8	15	15	15	0	0	0	15	15	15	13	13	15	13	8	6	6	8	4	7.2819E3
1720	1074	Q96KG9|SCYL1_HUMAN	257.64	19	6	6	8	6	6	3	7	5	7	6	5	2	8	6	6	9	9	3	6	7	3	2	4	8	7	6	6	8	6	6	6	9	5	12	6	9	5	9	6	7	7	9	6	6	1.8192E3
1335	901	O14964|HGS_HUMAN	257.59	20	7	7	10	9	10	9	10	10	12	7	7	7	7	6	9	6	10	12	11	10	9	12	14	8	8	10	7	9	9	6	8	10	9	11	10	9	9	10	12	13	10	10	12	9	5.5545E3
776	1810	P28066|PSA5_HUMAN	257.45	54	38	32	22	37	29	22	46	40	29	27	22	22	37	22	34	31	22	30	32	32	32	22	36	22	22	22	29	22	29	44	40	36	29	29	22	46	29	29	32	40	22	22	22	22	3.0795E4
1362	1031	Q9Y295|DRG1_HUMAN	257.35	47	22	18	25	21	14	20	19	15	13	14	14	14	18	14	16	29	18	20	28	24	19	23	14	22	25	21	29	17	24	14	10	10	26	29	21	13	13	21	18	19	23	26	21	20	3.3202E3
2569	681	O15438|MRP3_HUMAN	257.28	13	3	2	4	0	0	0	0	0	0	0	0	0	0	0	0	0	0	0	0	0	4	4	2	2	1	1	6	5	3	1	0	0	7	5	6	1	1	0	7	6	5	0	0	0	6.2572E2
1332	2007	Q7L5N1|CSN6_HUMAN	257.16	41	37	37	30	30	30	22	37	37	28	31	25	24	30	32	36	35	41	35	35	28	30	30	25	41	33	34	35	41	28	35	23	28	31	35	35	26	27	18	37	34	35	37	36	41	7.5237E3
1900	875	Q9UIA9|XPO7_HUMAN	257.10	16	5	8	8	4	2	1	1	1	2	3	1	4	3	4	3	6	4	6	5	6	8	11	10	4	6	5	5	6	4	9	3	2	6	7	5	4	1	3	8	6	6	4	3	4	3.1034E3
1791	1033	Q2M2I8|AAK1_HUMAN	257.05	16	9	6	4	3	4	3	4	8	4	5	4	3	2	6	4	9	8	6	6	4	6	2	1	7	7	7	5	4	1	6	6	6	4	6	3	3	1	1	4	7	5	7	9	7	1.9141E3
2277	1198	P37173|TGFR2_HUMAN	257.02	24	8	7	5	4	5	5	4	4	4	4	5	0	0	0	0	5	7	7	5	4	2	2	2	5	11	11	4	5	3	0	2	0	5	5	7	14	16	17	12	9	6	4	4	5	1.8246E3
1770	1434	Q9BXF6|RFIP5_HUMAN	257.01	24	17	17	10	13	10	10	13	13	10	13	13	13	13	13	13	8	10	13	10	10	6	8	6	10	10	13	8	10	10	5	0	2	13	10	10	0	3	0	15	15	12	13	13	17	2.7121E3
1253	2399	O15173|PGRC2_HUMAN	257.00	37	19	22	18	26	26	18	33	22	18	37	33	15	26	33	22	33	22	22	29	18	37	36	33	26	26	19	25	22	19	33	34	19	22	22	18	22	26	18	33	15	26	26	32	29	1.5929E4
2398	697	Q9UDT6|CLIP2_HUMAN	256.98	18	5	3	4	3	3	2	7	7	6	7	6	9	3	2	3	5	4	5	0	2	4	4	0	3	2	2	5	4	4	3	9	4	4	6	3	3	4	2	0	0	0	7	5	2	6.1593E2
1431	2095	Q96EM0|T3HPD_HUMAN	256.83	31	31	31	25	18	14	14	31	25	25	11	14	9	14	14	14	31	19	14	11	14	11	14	11	24	31	31	31	19	31	11	11	9	31	31	25	25	31	25	14	14	16	27	24	14	9.4317E3
1379	2059	P29966|MARCS_HUMAN	256.56	37	27	27	27	18	18	18	27	27	27	27	27	23	33	27	23	32	27	22	30	23	27	33	33	18	24	18	23	27	18	30	24	29	27	27	33	8	8	18	24	27	27	33	33	27	5.3828E3
1395	2201	Q92882|OSTF1_HUMAN	256.52	42	41	42	41	21	21	29	41	41	41	41	29	29	11	18	23	29	29	29	41	28	27	15	29	41	34	29	37	21	29	41	41	41	41	34	41	41	41	29	41	41	41	42	41	41	8.5489E3
949	1270	Q13555|KCC2G_HUMAN	256.52	25	18	21	16	13	15	15	13	13	15	15	13	15	15	13	15	15	13	15	15	13	15	15	15	15	15	15	18	15	15	15	15	15	18	18	18	15	14	15	20	15	18	15	13	13	2.7029E3
2350	1283	O75694|NU155_HUMAN	256.48	10	4	3	3	1	2	1	0	0	1	3	0	0	2	3	1	4	4	3	5	6	3	6	5	2	3	1	3	4	1	1	1	1	2	2	2	0	2	0	3	5	5	4	4	0	1.5859E3
1436	1223	P28288|ABCD3_HUMAN	256.45	23	15	16	16	12	10	10	9	8	9	8	4	2	10	9	10	12	10	12	11	8	13	11	11	11	11	10	14	12	17	9	11	16	10	17	10	13	11	12	11	11	11	15	9	12	6.9986E3
1098	1417	P0C0L4|CO4A_HUMAN	256.37	7	2	2	2	2	2	2	2	2	2	6	7	5	6	7	5	5	5	5	2	2	2	2	2	3	4	2	2	2	2	2	2	2	2	2	2	2	2	2	2	2	2	2	2	2	3.8353E3
1260	2466	Q8WUD1|RAB2B_HUMAN	255.86	37	37	37	37	23	37	37	28	37	37	37	37	37	37	31	37	28	31	37	37	37	37	37	37	37	28	37	37	28	37	37	28	28	37	37	37	28	37	28	37	37	37	37	28	37	4.1996E2
1868	1263	Q9NTX5|ECHD1_HUMAN	255.85	57	15	10	19	12	8	12	15	22	16	12	8	8	12	8	12	12	8	12	28	27	18	14	12	12	12	12	12	12	12	23	24	14	12	8	12	22	20	12	26	34	20	22	26	12	6.2963E2
1541	1695	O96011|PX11B_HUMAN	255.82	41	28	28	15	19	15	19	15	13	13	15	9	5	9	15	19	15	15	15	32	28	36	36	41	29	28	28	15	23	23	15	32	23	19	24	28	19	19	23	32	32	32	20	24	27	3.3548E3
2345	1397	Q96T76|MMS19_HUMAN	255.81	14	4	5	5	3	0	3	2	5	2	10	3	2	5	6	2	8	7	4	5	3	2	3	3	3	2	2	2	5	4	5	3	3	0	3	3	4	3	3	5	8	3	3	4	3	6.0595E2
1495	1009	Q9Y512|SAM50_HUMAN	255.74	36	21	25	12	18	7	7	7	7	10	18	7	7	14	12	9	13	14	12	30	21	31	33	26	13	7	12	10	10	10	25	25	18	13	17	11	14	10	5	26	25	24	7	12	8	8.8613E3
1066	2681	P39687|AN32A_HUMAN	255.73	29	29	29	29	29	29	29	29	29	29	29	29	21	29	29	29	29	29	29	22	22	22	20	13	29	29	29	29	29	29	23	23	18	29	29	29	29	29	29	23	23	18	29	29	29	5.4011E3
1239	842	P13647|K2C5_HUMAN	255.66	31	6	6	5	17	19	15	9	8	9	7	10	10	16	17	13	17	15	12	9	9	14	19	12	13	8	8	13	10	9	15	12	14	16	11	8	19	17	13	7	5	7	8	10	8
2582	725	Q9Y4E8|UBP15_HUMAN	255.66	20	8	8	7	0	2	2	4	7	0	0	1	0	1	1	0	0	3	0	0	1	0	3	0	0	0	3	2	2	1	5	3	2	2	3	2	5	2	3	5	3	3	3	3	0	1.9786E3
1683	1768	Q86WV6|STING_HUMAN	255.64	38	20	20	15	12	15	16	12	12	12	19	15	16	12	12	7	16	15	16	19	19	12	12	12	10	15	16	12	12	12	34	26	20	12	12	16	23	21	16	17	20	23	19	12	12	5.0868E3
1231	1833	P30154|2AAB_HUMAN	255.55	15	8	15	10	8	10	5	15	10	10	8	8	8	13	11	10	12	13	8	8	12	10	5	8	10	10	9	8	8	10	8	8	12	10	10	8	10	12	10	10	10	10	8	8	8
1882	1497	P46734|MP2K3_HUMAN	255.47	39	18	16	16	10	14	11	19	16	16	15	10	8	14	14	11	18	15	20	12	16	18	14	8	14	8	16	14	18	6	20	24	20	14	16	11	18	15	11	20	24	24	19	16	11	3.3688E3
759	2709	P68036|UB2L3_HUMAN	255.40	69	50	69	69	49	27	27	50	50	50	27	27	27	44	27	27	29	27	27	42	49	27	27	27	49	29	27	49	27	27	65	49	27	49	49	49	49	27	27	49	66	47	49	50	49	1.6905E4
1484	1896	P53597|SUCA_HUMAN	255.37	35	25	22	22	20	17	20	25	20	22	19	20	22	15	17	15	20	17	23	20	20	19	23	20	20	15	12	17	20	20	20	20	20	12	22	15	12	17	12	29	22	22	25	22	25	9.2862E3
1280	1538	P10515|ODP2_HUMAN	255.29	24	16	16	14	9	6	8	12	12	16	9	9	9	9	9	6	9	11	11	14	13	11	10	11	9	9	10	6	4	10	11	16	9	9	9	6	9	4	9	21	19	10	9	12	11	8.0902E3
1049	2522	P13693|TCTP_HUMAN	255.16	72	72	70	63	62	41	35	38	38	66	63	35	28	41	35	40	41	69	28	40	40	62	34	39	41	35	35	35	69	35	63	35	63	35	63	34	41	35	63	66	35	69	63	35	35	6.6624E4
1593	1804	Q9GZT4|SRR_HUMAN	255.02	36	20	28	25	19	18	9	25	24	28	19	19	14	14	18	9	13	8	14	20	24	28	19	24	28	34	28	18	22	18	24	30	24	28	28	22	28	17	17	28	30	30	24	22	14	1.1794E3
1511	795	Q9Y5K6|CD2AP_HUMAN	254.98	34	14	12	14	13	9	9	20	11	21	10	9	9	9	9	9	13	16	19	6	10	4	5	5	5	7	6	10	7	7	9	10	10	10	8	9	14	11	13	16	10	10	10	16	11	3.8481E3
2868	932	Q13439|GOGA4_HUMAN	254.97	7	2	2	2	1	0	1	1	3	2	2	1	1	2	1	1	2	2	2	0	0	0	0	0	1	1	0	2	0	0	0	0	0	1	1	1	1	0	0	0	0	1	2	1	1	1.0404E3
2581	858	O43592|XPOT_HUMAN	254.89	18	2	6	1	0	1	0	3	2	2	0	0	0	4	2	2	6	3	5	7	9	2	4	2	2	2	0	1	1	1	1	0	0	1	2	0	0	0	0	5	9	6	2	3	2	8.9538E1
3209	1578	P35443|TSP4_HUMAN	254.86	15	0	0	0	0	0	0	0	0	0	0	0	0	0	0	0	0	0	0	2	3	0	0	0	0	0	0	0	0	0	15	15	15	0	0	0	0	0	1	0	0	0	0	0	0
1409	796	Q9BZF1|OSBL8_HUMAN	254.77	24	8	6	6	6	7	7	6	6	7	15	14	8	7	9	8	9	11	11	1	6	3	1	2	10	5	5	6	6	5	6	6	6	8	7	9	6	5	5	6	7	6	8	8	8	5.9029E3
1795	1064	P98194|AT2C1_HUMAN	254.73	17	11	6	10	7	6	6	4	4	6	8	4	10	10	4	9	9	10	9	6	4	6	4	4	6	6	5	10	6	6	3	4	3	8	7	7	6	4	4	6	6	4	7	6	4	5.0757E3
1637	710	Q5JRA6|TGO1_HUMAN	254.62	11	7	5	5	3	5	3	3	2	2	3	2	2	3	4	2	3	3	2	1	3	2	3	3	5	4	3	5	6	4	1	1	1	5	4	4	4	5	4	2	3	3	3	2	1	4.5925E3
1515	1053	P53708|ITA8_HUMAN	254.54	14	4	4	4	8	5	5	5	4	6	9	7	6	5	7	5	4	4	3	11	9	5	3	4	12	12	14	8	11	7	3	4	4	7	9	9	6	6	4	3	4	4	5	8	7	2.2995E3
1602	1165	P42166|LAP2A_HUMAN	254.44	22	10	10	10	10	10	8	10	10	8	12	10	10	10	10	8	17	10	15	8	11	8	8	8	10	10	13	10	12	10	8	10	8	10	12	10	8	5	8	8	10	10	10	10	13
967	1698	O95292|VAPB_HUMAN	254.41	56	50	44	50	30	31	30	30	42	29	42	37	31	30	30	30	29	36	37	45	38	37	23	37	37	37	37	37	37	37	38	38	34	37	37	27	37	16	23	38	38	45	42	42	37	1.3135E4
1090	3327	Q15836|VAMP3_HUMAN	254.35	65	65	49	65	49	62	50	62	62	53	49	62	62	42	62	50	62	49	62	53	53	53	41	40	62	49	62	62	50	62	62	53	62	62	53	62	49	62	53	62	62	62	49	62	62	1.0629E4
1556	1503	O43813|LANC1_HUMAN	254.29	39	23	27	21	9	9	6	6	19	19	6	13	6	13	6	10	13	13	13	24	19	19	17	24	13	13	13	21	13	13	24	21	21	19	13	16	19	19	15	26	26	26	16	16	6	7.679E3
718	1886	P63000|RAC1_HUMAN	254.28	62	57	62	42	42	42	36	36	36	36	42	35	47	34	42	42	36	36	36	36	36	36	29	36	36	42	47	29	42	42	56	36	36	36	34	47	42	29	36	51	44	36	36	42	42	1.0727E4
1822	1157	P41226|UBA7_HUMAN	254.21	17	5	4	5	3	3	3	1	3	3	3	3	3	1	3	3	1	1	5	4	5	2	2	5	6	6	5	5	3	5	11	11	11	6	5	5	12	12	12	3	6	5	3	3	1	3.1327E3
1103	2186	Q9UKK9|NUDT5_HUMAN	254.19	42	22	28	34	28	28	28	35	35	35	28	28	28	22	22	22	22	22	22	28	34	35	28	34	28	22	22	28	22	28	28	28	35	28	28	28	28	28	28	22	28	29	28	28	22	1.5999E4
1341	1301	Q02750|MP2K1_HUMAN	254.17	31	23	23	22	17	17	9	20	20	19	17	12	11	15	15	11	18	12	11	27	23	12	14	20	17	17	15	15	17	12	27	27	17	20	18	11	20	20	17	23	26	20	23	17	26	1.5471E3
1966	1078	P07093|GDN_HUMAN	254.05	36	5	5	5	12	8	5	5	5	3	25	24	15	28	31	21	5	8	8	5	8	8	8	8	11	11	16	8	11	8	10	13	8	11	11	8	14	16	8	12	12	8	5	5	5	1.2715E3
1093	770	P14735|IDE_HUMAN	253.99	22	8	10	13	10	9	7	10	8	8	8	7	3	9	7	5	8	10	7	10	7	8	8	10	8	10	7	7	8	8	9	9	8	9	8	7	9	8	7	13	12	13	7	7	8	7.7787E3
680	2985	P11279|LAMP1_HUMAN	253.96	12	11	11	11	11	11	11	11	11	11	12	12	11	11	11	11	11	11	11	11	11	11	11	11	11	11	11	11	11	11	11	10	11	11	11	11	11	11	11	11	11	11	11	11	11	5.2613E4
1719	940	Q8NB49|AT11C_HUMAN	253.94	11	6	7	6	3	8	2	2	4	4	1	3	2	1	1	0	4	2	4	4	5	5	5	8	2	2	3	5	5	2	8	4	6	3	5	4	5	4	6	6	5	6	4	7	2	3.1244E3
1371	1044	P11310|ACADM_HUMAN	253.89	39	14	11	11	11	14	14	17	14	14	14	14	14	11	11	11	14	14	17	22	25	14	14	14	11	14	14	11	11	9	19	14	14	11	11	11	11	11	11	33	22	16	20	14	11	4.906E3
339	1563	P0CG38|POTEI_HUMAN	253.89	9	4	4	4	5	4	3	4	5	4	4	4	3	5	4	3	4	4	6	4	4	4	4	4	4	5	4	4	5	3	3	4	3	4	4	3	3	6	3	4	3	3	5	4	3
1595	1221	P23921|RIR1_HUMAN	253.75	21	8	12	8	10	8	2	5	8	5	15	15	14	19	14	13	15	15	13	0	0	2	2	2	6	10	10	10	8	8	0	0	0	8	8	10	0	2	0	4	4	4	10	8	8	2.3994E3
1107	2271	O75347|TBCA_HUMAN	253.68	71	56	48	48	64	64	56	64	56	48	64	56	56	56	64	56	52	64	56	45	55	44	44	44	56	48	56	56	64	48	56	56	56	56	56	56	56	56	56	48	64	44	44	64	48	1.8471E4
997	1737	Q13153|PAK1_HUMAN	253.62	18	11	14	11	6	6	8	14	13	10	6	10	11	8	6	6	11	6	11	14	11	9	9	9	6	8	6	10	9	12	11	9	9	9	6	9	11	12	10	9	10	11	6	13	13
1188	2661	Q15121|PEA15_HUMAN	253.57	69	67	69	51	52	39	28	52	67	51	39	39	39	39	38	39	52	52	38	46	56	46	46	46	52	52	38	52	52	28	55	56	53	52	52	48	52	52	51	65	32	56	52	67	38	1.9042E4
2790	962	Q9H7F0|AT133_HUMAN	253.52	15	0	0	0	0	0	0	0	0	0	14	10	5	8	5	8	6	5	5	0	0	1	0	1	0	1	1	1	0	0	0	0	0	1	1	2	0	0	0	0	1	0	0	0	0
1709	1584	P10909|CLUS_HUMAN	253.37	27	9	21	18	4	0	0	3	12	11	14	14	17	10	11	14	21	14	14	6	6	12	11	11	12	17	14	21	19	16	6	9	11	23	23	27	23	19	21	10	21	15	3	3	4	1.7806E3
1507	1524	P31749|AKT1_HUMAN	253.36	25	19	21	17	15	15	9	17	17	19	12	7	9	12	9	9	18	15	15	17	17	10	19	15	17	16	15	12	16	16	17	17	17	17	18	16	17	12	16	17	19	19	17	21	17	4.6141E3
955	2337	P61604|CH10_HUMAN	253.19	80	67	80	80	67	67	67	80	76	80	80	69	76	80	67	69	80	80	80	55	55	45	55	55	55	55	65	69	67	76	45	55	55	55	80	65	67	67	76	74	74	62	80	80	80	4.3813E4
2053	889	Q04721|NOTC2_HUMAN	253.17	7	2	2	2	2	2	1	2	1	1	1	2	1	2	2	1	3	2	2	1	1	3	3	2	2	1	1	2	1	2	2	1	1	3	3	3	2	2	2	2	1	1	1	1	2	2.376E3
1306	2091	Q58FF6|H90B4_HUMAN	253.15	16	3	5	11	10	5	5	10	5	7	14	7	7	10	9	7	7	11	13	8	8	8	10	10	9	5	13	5	7	9	12	8	12	7	13	7	5	5	7	8	11	12	11	3	5
1381	1761	Q10588|BST1_HUMAN	253.10	28	22	15	15	15	15	15	11	15	15	28	27	15	21	21	21	15	15	15	27	27	21	21	20	21	21	21	21	21	20	28	28	28	27	21	21	28	28	27	28	28	28	15	15	15	7.043E3
2009	1433	Q9Y316|MEMO1_HUMAN	253.08	61	19	25	19	10	5	7	12	12	18	15	12	12	8	0	7	17	12	12	12	12	12	12	16	12	12	12	17	5	16	12	12	12	5	16	16	10	11	0	36	42	25	12	12	12	1.6822E3
1736	1748	P33316|DUT_HUMAN	253.06	44	35	44	28	9	16	3	31	31	28	28	15	9	20	13	9	20	32	13	39	41	32	28	28	31	9	16	19	13	9	22	15	14	15	16	13	9	11	11	40	32	41	35	27	16	4.8782E3
843	1995	P39019|RS19_HUMAN	252.83	60	60	53	53	53	43	43	53	57	57	39	36	36	50	49	57	60	50	43	53	45	28	35	37	53	43	50	50	50	40	35	28	36	50	60	40	50	40	47	50	46	46	53	60	50	1.2532E5
1663	2413	O43396|TXNL1_HUMAN	252.77	42	37	31	31	17	20	17	24	17	31	24	28	17	13	17	17	25	31	25	24	24	30	41	24	28	17	17	24	13	13	24	24	17	28	25	17	25	17	13	31	30	38	25	17	20	6.4626E3
1805	1811	Q99426|TBCB_HUMAN	252.71	45	32	34	38	22	20	16	37	38	31	22	29	22	14	11	14	22	16	16	25	30	12	12	17	11	18	16	28	22	16	28	28	9	12	20	16	12	16	16	28	32	34	36	21	31	8.6155E3
832	2844	P35268|RL22_HUMAN	252.66	69	62	69	69	42	42	42	62	69	62	62	42	42	48	42	42	42	48	42	49	61	31	20	29	62	62	42	62	62	48	61	61	41	62	62	48	62	62	62	62	61	61	62	69	62	5.0887E4
2429	1046	Q8TCS8|PNPT1_HUMAN	252.62	17	5	5	4	4	4	5	1	0	4	5	6	2	3	2	2	8	5	6	4	2	5	6	4	0	0	0	2	2	0	12	7	10	3	2	0	5	4	3	6	6	9	5	5	2	7.8072E2
815	2600	P24534|EF1B_HUMAN	252.31	44	44	44	44	30	30	28	44	44	44	44	30	28	30	30	28	44	30	28	44	42	44	28	28	30	30	20	30	30	20	44	44	44	44	30	30	44	30	30	44	44	44	44	44	30	3.438E4
1691	1047	Q9UNF1|MAGD2_HUMAN	252.31	28	9	6	6	8	16	15	8	13	8	12	16	8	12	8	16	18	18	17	4	6	4	2	6	17	6	7	10	12	7	4	6	4	4	7	9	4	13	9	8	8	6	18	13	12	9.4283E2
1764	1773	O95299|NDUAA_HUMAN	252.30	25	19	19	12	5	14	10	9	16	8	12	14	5	5	9	8	17	12	18	16	18	22	25	12	8	17	9	5	12	3	13	21	21	14	8	15	12	12	5	16	25	25	16	18	15	3.4097E3
1526	1840	P58107|EPIPL_HUMAN	252.17	2	1	1	1	2	1	1	2	1	1	0	0	0	1	1	1	1	1	1	1	1	1	1	1	1	1	1	1	1	1	1	1	1	1	1	1	1	1	1	1	1	2	1	1	1
1445	1453	Q9Y2Z0|SGT1_HUMAN	252.13	40	23	18	13	24	17	24	25	24	20	21	23	23	20	25	17	28	23	13	23	23	21	12	18	17	13	20	29	16	20	14	14	8	15	26	16	11	11	16	18	18	12	13	26	17	4.6753E3
2248	950	Q4G0N4|NAKD2_HUMAN	252.09	45	9	10	6	3	6	3	3	6	6	7	8	0	3	3	3	3	0	6	13	19	24	20	13	3	6	3	3	0	0	24	17	9	3	6	6	0	3	3	22	33	24	13	6	9	1.2619E3
1618	882	Q93009|UBP7_HUMAN	252.09	15	8	7	8	4	4	4	4	5	7	3	3	3	7	2	3	6	5	6	4	7	8	8	7	2	4	3	7	7	5	3	2	5	5	5	4	5	3	4	7	7	7	4	6	6	4.6143E3
1169	2922	Q92688|AN32B_HUMAN	251.94	30	23	26	26	21	21	30	27	26	23	29	24	30	26	18	22	21	30	30	17	11	20	15	16	18	18	26	26	18	23	26	18	23	21	23	30	21	23	23	23	23	23	21	26	30	7.2732E3
1438	1117	Q13098|CSN1_HUMAN	251.91	36	13	17	22	21	12	10	16	14	13	14	7	9	10	10	12	12	17	13	22	16	11	9	16	21	12	12	9	18	14	21	21	21	16	18	10	7	9	7	20	20	20	19	18	7	4.1355E3
2272	701	Q9Y6D5|BIG2_HUMAN	251.82	13	3	3	2	3	2	1	0	2	1	0	1	1	1	1	1	3	3	3	2	3	1	1	1	1	2	1	1	1	1	2	1	1	1	1	1	3	1	1	2	4	1	2	2	1
1508	881	Q9NV70|EXOC1_HUMAN	251.75	18	12	11	15	10	7	7	4	9	7	5	6	3	5	6	8	7	9	5	7	4	7	8	6	6	7	5	10	10	9	9	5	7	9	11	11	9	9	8	10	11	11	11	10	4	4.7217E3
1316	2625	Q9H8H3|MET7A_HUMAN	251.74	36	27	32	27	32	27	32	27	27	27	17	17	17	11	17	17	17	5	11	32	32	35	35	35	32	27	27	32	32	32	32	35	32	32	32	32	27	27	32	36	36	32	32	32	32	3.4115E4
1448	2526	Q96IU4|ABHEB_HUMAN	251.71	40	35	35	35	35	35	35	28	35	35	35	35	21	35	35	28	35	35	28	35	35	35	35	40	35	35	35	35	35	35	28	35	28	35	35	35	35	35	28	35	35	35	35	35	40	8.771E3
1655	1424	Q9P0J1|PDP1_HUMAN	251.70	23	17	18	18	4	7	4	10	12	18	10	4	2	4	4	2	7	4	4	10	12	13	12	18	7	7	4	7	7	7	7	4	4	12	7	9	4	4	2	15	12	10	9	10	7	4.6622E3
2244	1801	P41227|NAA10_HUMAN	251.69	59	40	40	33	27	18	6	36	42	33	34	33	9	21	21	6	36	36	34	24	30	25	9	20	30	16	16	20	0	0	0	22	16	22	14	20	14	0	24	14	20	30	44	26	30	2.2737E3
1667	1778	Q01085|TIAR_HUMAN	251.67	29	18	15	11	15	18	15	21	18	15	15	18	13	15	15	15	21	18	15	17	20	14	17	15	18	18	18	18	18	21	17	11	17	18	21	17	15	15	15	17	20	15	15	15	15	3.2586E3
1706	1553	O43765|SGTA_HUMAN	251.52	36	12	11	12	12	19	20	16	16	16	20	16	16	20	20	20	16	16	20	14	7	10	10	12	16	12	16	24	20	20	10	7	7	12	16	16	10	7	11	14	12	11	16	12	20	4.3053E3
1477	2065	A0A0B4J2D5|GAL3B_HUMAN	251.35	57	57	57	57	19	28	18	37	56	42	19	27	9	18	18	9	27	28	28	55	46	47	54	37	29	18	36	36	44	27	45	26	28	39	28	17	28	28	9	35	41	46	47	46	46	1.094E4
1477	2309	P0DPI2|GAL3A_HUMAN	251.35	57	57	57	57	19	28	18	37	56	42	19	27	9	18	18	9	27	28	28	55	46	47	54	37	29	18	36	36	44	27	45	26	28	39	28	17	28	28	9	35	41	46	47	46	46	1.094E4
2865	1500	Q9BZK7|TBL1R_HUMAN	251.19	30	3	7	4	10	0	7	0	3	0	3	4	4	0	2	6	0	0	0	15	16	4	0	9	9	15	21	4	4	3	6	0	3	0	0	2	0	0	2	13	15	18	0	3	7	8.661E1
2195	729	A2RRP1|NBAS_HUMAN	251.18	9	3	3	2	2	2	2	0	1	2	0	1	0	2	1	1	0	1	1	2	3	1	2	1	0	2	1	1	1	0	2	3	3	2	1	2	1	1	2	1	4	2	2	0	2	2.0514E3
1880	1070	Q14571|ITPR2_HUMAN	251.17	5	3	3	3	1	0	1	1	0	1	0	1	0	1	1	1	1	1	1	1	1	1	2	2	2	2	2	2	2	2	2	1	1	3	2	3	2	2	1	3	2	3	2	1	1	4.3865E2
1206	2770	P61088|UBE2N_HUMAN	251.14	61	48	48	36	61	61	48	48	48	48	48	48	46	61	41	48	61	48	55	61	42	61	48	61	48	48	48	48	48	61	48	61	42	48	48	48	48	61	61	48	61	48	48	48	48	1.6573E4
1676	1348	O75844|FACE1_HUMAN	251.13	28	18	17	15	9	9	11	5	7	7	17	9	9	7	9	11	15	14	12	21	21	20	22	21	7	9	7	9	5	5	21	19	19	9	9	12	5	8	9	21	21	23	11	11	9	3.9485E3
1600	2482	Q9UBR2|CATZ_HUMAN	251.02	34	34	34	34	28	28	28	34	34	34	9	13	4	20	20	7	13	20	22	20	24	20	15	15	28	28	20	28	28	20	34	20	20	20	28	28	27	20	20	27	27	20	28	28	28	1.2734E4
1220	1713	P61289|PSME3_HUMAN	251.01	43	38	37	38	26	32	26	32	37	38	32	32	27	26	32	26	32	32	32	22	32	26	28	32	32	32	32	32	32	32	17	17	27	32	32	26	32	32	26	32	38	32	32	32	21	1.0438E4
2015	1331	Q00796|DHSO_HUMAN	250.99	46	10	4	10	10	4	0	6	10	0	17	26	21	10	8	6	4	4	4	17	17	22	26	22	13	17	17	15	13	6	28	23	22	10	13	17	10	7	10	35	28	27	10	10	10	6.565E2
1200	2018	Q86Y82|STX12_HUMAN	250.82	35	26	23	23	23	23	23	26	23	23	28	28	23	23	23	17	18	23	23	28	32	28	28	28	31	23	27	23	23	23	28	28	28	23	23	23	28	23	23	28	31	28	26	23	23	7.5963E3
2140	1197	Q32P44|EMAL3_HUMAN	250.81	14	8	9	10	5	7	3	6	5	6	3	4	1	2	2	1	5	4	4	2	0	2	1	3	5	7	4	7	8	5	2	5	4	6	7	7	5	6	4	2	3	3	4	7	5	2.3177E3
1594	1119	Q6NYC8|PPR18_HUMAN	250.76	32	7	9	9	13	11	17	13	7	7	11	13	11	13	11	9	13	13	11	10	14	14	14	11	14	17	9	7	11	7	7	16	10	11	7	7	11	11	11	3	17	9	13	13	16	4.2172E3
1140	2114	P61020|RAB5B_HUMAN	250.74	42	32	32	32	32	32	32	32	32	32	32	32	27	37	23	32	32	32	37	37	37	37	42	37	32	37	32	32	32	37	42	37	37	37	32	32	32	32	32	42	42	32	32	32	32	6.6402E3
977	2113	P46779|RL28_HUMAN	250.72	49	49	48	44	37	43	43	37	43	43	37	43	48	42	48	43	42	48	43	43	43	23	43	29	48	43	44	43	43	43	23	29	43	37	37	44	43	37	48	37	37	37	37	43	43	5.0313E4
2013	846	O95352|ATG7_HUMAN	250.71	25	12	8	9	6	6	4	6	9	4	2	3	0	2	2	2	6	4	2	11	9	7	6	5	7	6	6	8	4	4	8	9	6	6	6	6	4	2	4	16	14	16	7	7	6	1.1879E4
1083	2006	P49721|PSB2_HUMAN	250.69	53	34	34	34	34	34	34	30	34	34	38	34	30	34	34	34	43	34	34	34	39	30	34	34	34	34	34	34	34	34	34	35	39	34	39	34	34	34	34	49	38	34	39	34	34	1.9169E4
2441	1465	P22570|ADRO_HUMAN	250.57	29	15	13	7	3	3	3	3	6	3	7	6	3	0	3	3	10	5	3	14	10	7	13	7	3	3	3	0	3	3	12	18	13	0	0	3	3	3	0	19	21	15	10	10	5	1.7883E3
1192	4281	P80297|MT1X_HUMAN	250.41	70	70	70	70	21	54	21	70	70	54	21	21	21	21	21	21	21	21	21	54	54	54	54	54	21	21	21	70	54	54	21	21	21	70	70	70	21	21	21	54	54	70	54	54	54	1.5512E4
1844	857	Q8NCN5|PDPR_HUMAN	250.26	16	7	12	8	1	4	1	3	10	10	1	2	5	1	1	3	3	5	1	10	6	9	12	10	1	3	4	2	6	4	3	4	1	6	6	5	0	1	0	12	9	12	2	5	1	3.5992E3
1257	1685	O15400|STX7_HUMAN	250.12	50	31	31	41	26	31	26	31	31	26	31	26	26	28	26	31	21	21	21	31	31	34	34	34	31	26	31	26	26	26	41	31	31	26	31	26	31	31	31	36	36	31	31	26	31	1.5909E4
854	3246	P51571|SSRD_HUMAN	250.09	38	38	38	38	38	38	38	38	38	38	38	38	37	38	38	38	38	38	38	37	37	37	37	37	38	38	38	38	38	38	37	37	37	38	32	38	38	38	37	38	37	37	38	38	38	4.6047E4
1132	4322	P63167|DYL1_HUMAN	249.92	64	64	64	64	64	64	64	64	64	64	64	64	64	49	64	64	64	64	64	64	64	49	49	63	64	64	64	64	64	64	64	64	64	64	64	64	64	64	64	64	64	64	64	64	64	8.3323E3
1517	1514	Q9UBW8|CSN7A_HUMAN	249.83	49	42	23	34	34	29	29	42	49	37	34	34	25	24	29	16	34	34	28	24	23	17	29	29	29	34	29	23	34	32	28	30	29	34	26	26	24	34	23	31	42	26	29	34	34	5.0072E3
608	3693	P10599|THIO_HUMAN	249.80	67	67	66	67	67	52	52	67	67	67	67	52	52	52	52	52	67	52	52	67	52	52	52	52	67	67	52	67	52	52	67	66	67	67	67	52	67	67	52	67	67	67	67	52	51	1.6523E5
1156	1895	Q8NBJ7|SUMF2_HUMAN	249.71	35	31	31	30	30	30	31	27	35	31	24	23	24	25	30	29	30	30	31	23	24	23	23	23	30	34	31	27	34	28	23	20	20	30	28	31	31	31	26	24	26	22	31	34	31	1.827E4
1763	1277	Q99447|PCY2_HUMAN	249.67	39	19	21	16	13	13	5	26	21	23	9	7	7	9	5	5	9	10	9	24	16	14	5	9	10	11	17	13	13	9	19	24	11	19	17	17	13	13	12	16	15	13	20	17	13	3.5413E3
2328	1282	Q05209|PTN12_HUMAN	249.61	17	4	5	6	2	1	0	4	2	4	0	0	0	4	0	3	2	4	0	8	8	0	2	0	6	6	5	2	2	0	5	9	10	4	2	2	6	4	11	7	4	6	13	9	10	1.32E3
1631	1889	Q7L523|RRAGA_HUMAN	249.41	32	11	18	14	14	14	14	7	3	11	18	14	17	14	14	17	14	18	14	25	21	21	21	21	14	14	14	14	14	14	26	22	18	17	14	14	14	14	14	26	27	21	14	14	14	3.2673E3
1160	1663	P61421|VA0D1_HUMAN	249.40	34	31	31	27	19	15	19	24	31	31	17	24	17	34	12	12	31	19	19	29	31	32	29	29	24	31	26	24	31	19	27	31	31	28	28	31	31	31	24	27	29	29	22	22	15	1.4894E4
2120	1062	Q8IYI6|EXOC8_HUMAN	249.37	21	7	7	8	6	9	5	2	3	5	2	2	3	2	3	3	3	4	2	6	8	6	6	7	2	4	5	3	5	5	5	9	8	5	3	7	6	3	8	15	10	8	3	5	3	1.2465E3
1575	834	Q15477|SKIV2_HUMAN	249.24	12	8	8	8	6	5	6	5	6	6	5	5	4	5	6	2	5	3	3	6	6	6	6	5	3	5	6	4	6	7	9	6	4	7	6	6	5	5	5	9	6	5	7	6	5	5.0937E3
1947	2328	Q96CG8|CTHR1_HUMAN	249.15	36	36	36	33	19	19	19	33	33	33	6	6	6	0	0	0	6	0	8	9	11	11	14	14	14	11	16	19	14	14	11	6	6	19	14	14	9	6	9	16	11	14	28	16	28	1.4248E4
1175	2548	Q6IAA8|LTOR1_HUMAN	249.14	75	60	60	41	41	41	41	41	33	41	60	75	60	60	75	41	41	60	56	60	75	75	75	75	41	41	41	41	60	41	75	60	41	56	60	41	41	41	41	60	60	75	41	41	41	1.5567E4
2284	1338	P36959|GMPR1_HUMAN	249.10	43	8	8	8	12	3	16	8	3	8	8	12	19	0	3	3	11	8	8	25	25	15	21	25	0	3	3	3	0	3	31	30	25	3	3	0	8	8	18	23	15	25	15	8	3	1.3217E3
2164	667	Q9Y4I1|MYO5A_HUMAN	249.10	12	5	5	5	1	1	0	1	1	1	4	0	1	2	1	2	7	7	7	2	3	0	1	1	1	1	1	0	1	1	1	1	0	1	0	1	0	1	0	2	2	2	5	5	6	3.0713E3
952	1607	P38159|RBMX_HUMAN	248.67	30	12	15	15	15	15	15	12	18	15	17	15	15	17	17	15	18	20	14	15	22	12	15	15	15	15	15	15	15	18	18	16	15	15	18	18	15	15	15	17	21	15	15	12	12	1.6683E4
1378	1405	P25325|THTM_HUMAN	248.43	58	18	29	24	24	14	24	25	27	18	14	18	12	18	14	18	18	20	18	23	24	30	21	21	25	19	24	18	21	18	52	35	27	24	27	21	30	27	24	19	32	27	21	20	18	6.4294E3
1115	3303	P46776|RL27A_HUMAN	248.34	41	33	33	41	33	33	41	41	41	41	41	32	41	32	32	41	41	33	41	32	31	32	32	32	41	33	41	32	33	41	32	32	32	41	33	24	41	41	32	33	24	32	33	41	41	3.4214E4
1380	1574	Q9Y383|LC7L2_HUMAN	248.34	28	19	21	19	16	16	16	16	19	16	22	19	26	22	22	22	19	17	19	16	16	17	5	13	19	19	16	22	16	19	19	16	12	19	19	16	19	19	16	16	16	12	19	19	16	5.2208E3
2263	1319	P78324|SHPS1_HUMAN	248.13	25	7	9	4	0	0	0	0	0	0	23	23	18	3	3	6	6	6	3	12	12	13	16	15	3	3	3	6	0	0	8	14	9	9	6	7	6	3	6	23	13	14	0	0	0	5.0165E2
3037	760	P47895|AL1A3_HUMAN	248.10	42	0	0	0	0	0	0	0	0	0	0	0	0	12	9	7	22	29	35	0	0	0	0	0	0	0	0	2	0	0	0	0	0	0	0	0	0	0	0	0	0	0	0	0	0
1461	880	Q14738|2A5D_HUMAN	248.08	26	8	11	13	10	12	10	9	10	8	8	6	8	8	8	10	8	12	10	13	10	12	10	8	11	8	10	12	9	8	8	13	10	11	11	13	13	14	10	9	13	10	10	10	8	3.2885E3
1318	1781	O95816|BAG2_HUMAN	248.03	59	46	46	33	44	33	36	48	33	56	33	33	25	33	25	36	33	33	36	33	43	24	24	35	25	44	36	25	33	36	47	24	35	25	25	36	46	33	44	37	24	24	38	33	48	1.1851E4
1462	1281	Q96CX2|KCD12_HUMAN	247.97	52	25	29	29	6	17	16	25	28	18	18	10	7	4	10	0	18	18	17	30	26	28	34	25	17	10	14	22	14	18	12	21	11	26	18	16	13	4	7	46	35	33	31	24	19	6.8134E3
1233	815	Q13619|CUL4A_HUMAN	247.90	21	10	15	11	6	7	6	7	7	7	8	8	8	10	10	7	13	11	11	5	7	8	8	10	8	8	7	8	8	8	5	8	5	7	8	7	6	6	4	5	12	9	8	7	8	2.6574E2
1114	1236	Q07955|SRSF1_HUMAN	247.88	45	32	34	29	31	35	31	25	35	35	31	38	21	21	21	25	31	28	31	28	21	21	21	25	21	25	21	25	31	31	31	28	28	35	38	27	27	21	29	32	25	17	25	28	29	2.6671E4
874	3120	P61353|RL27_HUMAN	247.83	43	43	43	43	43	43	43	43	43	43	43	43	43	43	43	43	43	43	43	43	43	43	43	43	43	43	43	43	43	43	43	32	32	43	43	43	43	43	43	43	43	43	43	43	43	6.2156E4
2415	1341	Q9Y5L0|TNPO3_HUMAN	247.77	16	7	8	5	4	3	3	3	3	3	3	3	1	1	0	3	4	4	4	5	3	3	2	4	1	3	3	3	3	3	5	3	5	3	3	4	0	2	4	13	10	8	5	3	3	1.184E3
1491	1908	Q13636|RAB31_HUMAN	247.77	57	25	11	29	25	36	25	19	19	25	36	36	36	18	18	18	36	25	36	25	44	36	30	36	25	25	25	25	36	25	34	34	36	36	25	36	36	36	33	27	29	44	29	36	36	1.1151E3
1890	1564	O76003|GLRX3_HUMAN	247.70	41	23	30	18	14	14	18	23	27	21	21	8	14	10	14	18	27	14	20	18	20	23	21	24	18	18	12	7	18	12	21	20	14	11	14	18	7	7	7	30	27	24	20	20	21	8.1014E3
1809	1596	P78356|PI42B_HUMAN	247.65	26	21	15	15	12	10	10	12	11	12	10	6	6	4	10	10	6	6	4	12	9	10	9	12	10	12	10	17	11	12	13	13	10	10	17	12	19	6	12	19	10	11	10	9	10	1.1933E3
467	4555	P13987|CD59_HUMAN	247.64	34	22	22	22	34	34	34	34	34	34	22	22	22	22	22	22	22	22	22	34	34	22	22	22	34	34	34	34	34	22	34	34	34	22	22	22	34	34	34	34	34	34	34	34	34	1.3644E5
853	1624	Q15819|UB2V2_HUMAN	247.58	82	54	49	54	54	61	43	54	61	54	47	54	54	69	43	43	54	49	54	47	37	48	29	47	43	54	54	61	54	43	61	30	30	54	54	49	47	43	54	54	61	61	54	49	54	5.0237E3
1665	1406	O75439|MPPB_HUMAN	247.57	26	16	17	18	13	6	9	14	18	25	14	21	12	13	13	16	19	21	22	16	14	8	10	12	8	12	10	4	4	4	6	9	2	14	4	9	8	8	7	18	18	18	18	15	13	3.5371E3
1696	1686	P51570|GALK1_HUMAN	247.46	29	19	19	20	18	19	24	19	19	22	11	9	9	15	12	12	9	18	18	15	18	15	18	12	19	21	19	9	15	12	15	18	18	15	19	18	15	18	19	15	15	18	24	23	19	5.5485E3
1668	2416	Q9Y5Z4|HEBP2_HUMAN	247.42	61	31	39	46	14	26	14	41	39	56	6	0	6	17	12	12	24	23	26	12	14	6	12	12	22	17	14	20	19	21	12	12	12	22	19	14	32	26	19	24	14	14	34	36	26	9.6343E3
1571	1249	O95757|HS74L_HUMAN	247.31	13	6	8	6	6	4	4	8	6	9	6	5	5	6	3	6	6	6	6	6	9	4	6	5	4	4	4	4	6	4	6	8	6	4	4	6	4	4	4	5	6	6	5	4	3
768	3847	P30046|DOPD_HUMAN	247.31	50	50	50	50	50	50	50	50	50	50	50	40	40	50	50	50	50	40	50	50	50	50	50	50	50	50	50	50	50	50	50	50	50	50	50	50	50	50	50	50	50	50	50	50	50	5.1723E4
2196	852	Q6P996|PDXD1_HUMAN	247.14	22	10	8	12	3	5	3	8	9	9	2	3	5	5	5	6	8	11	7	2	0	2	2	2	3	5	4	3	3	8	0	0	0	2	7	5	3	2	3	4	2	0	7	4	7	3.2388E3
1029	1479	P61619|S61A1_HUMAN	247.12	29	23	23	18	16	16	16	22	21	13	16	16	16	16	15	15	16	16	16	23	16	18	18	16	16	18	18	16	16	13	23	23	25	23	16	16	18	16	16	27	27	20	18	16	18	3.0029E4
1080	3403	P49773|HINT1_HUMAN	246.97	72	72	72	72	52	46	46	72	72	72	52	52	52	52	52	52	71	52	52	71	52	52	52	52	71	52	52	72	52	52	71	72	71	72	52	46	71	71	52	72	72	72	72	72	67	3.6604E4
1731	1374	Q6NVY1|HIBCH_HUMAN	246.87	34	15	17	19	19	12	12	15	15	19	15	15	9	12	6	9	18	15	15	15	23	17	15	19	12	15	15	12	15	15	9	12	12	18	23	17	9	9	12	15	15	24	15	23	19	6.1081E3
1794	802	O94851|MICA2_HUMAN	246.80	15	4	7	6	4	5	7	4	3	6	7	5	4	4	3	4	8	4	5	4	4	1	2	2	7	6	3	7	7	7	3	3	3	6	5	4	6	3	5	4	5	5	5	4	4	3.2238E3
2154	803	Q9ULT8|HECD1_HUMAN	246.67	7	6	5	5	2	1	1	3	2	3	2	3	0	2	1	0	2	2	1	1	0	1	1	1	1	0	0	2	2	1	0	0	0	2	2	3	1	3	2	2	4	2	2	1	2	4.7177E3
2058	1267	P17342|ANPRC_HUMAN	246.67	27	19	18	17	11	6	7	21	16	17	0	0	0	0	0	0	0	0	0	0	0	0	0	0	14	20	17	15	21	15	0	0	0	9	17	13	17	21	17	0	0	0	2	0	0	5.2036E3
2194	3316	Q96QD8|S38A2_HUMAN	246.66	13	3	3	7	4	4	0	0	7	7	10	8	8	9	7	7	10	10	10	10	13	7	7	10	7	8	8	0	4	4	8	13	9	4	4	7	0	4	4	11	11	11	4	9	9	1.0975E3
1391	1332	Q9BRF8|CPPED_HUMAN	246.58	56	18	13	13	18	16	18	18	13	13	13	13	7	7	7	7	7	7	7	28	40	25	25	25	25	21	26	21	18	18	40	34	34	24	16	16	32	22	20	42	28	21	19	30	30	1.0805E4
1784	1834	P05186|PPBT_HUMAN	246.57	26	10	9	15	8	5	7	5	6	5	10	5	7	3	3	0	0	0	0	23	17	5	5	3	17	15	17	10	7	13	23	23	23	7	11	10	15	10	15	15	15	13	15	15	10	4.813E3
1347	970	Q08209|PP2BA_HUMAN	246.53	28	15	15	15	14	14	15	17	19	22	12	12	10	11	10	13	12	12	12	14	17	14	13	16	12	15	15	15	12	17	11	13	13	12	14	19	11	12	15	13	18	15	15	17	14	1.6639E3
1564	883	Q9BYT8|NEUL_HUMAN	246.30	28	15	16	15	12	8	12	10	10	12	5	3	7	4	8	5	11	10	9	10	12	10	13	12	5	7	6	11	10	10	4	4	6	6	6	8	3	2	2	9	10	9	14	15	12	7.1948E3
1636	2711	P02792|FRIL_HUMAN	246.26	47	34	34	29	18	18	18	29	29	29	47	47	47	18	43	26	34	43	18	34	29	34	34	34	34	18	29	37	32	18	34	34	34	37	29	29	43	37	26	47	34	34	18	18	18	1.0233E4
1406	1746	P62995|TRA2B_HUMAN	246.21	40	26	26	26	18	16	16	26	30	30	18	15	11	23	18	16	22	22	18	11	15	11	6	9	22	22	18	22	19	19	22	15	15	22	18	18	30	25	18	19	22	11	25	18	15	8.6791E3
1475	2129	O15498|YKT6_HUMAN	246.20	52	45	40	47	41	41	30	25	36	21	41	41	21	41	34	23	41	36	30	47	47	45	47	45	29	32	45	34	29	14	47	42	47	29	21	19	25	41	19	42	41	41	19	32	27	8.3744E4
2958	1012	P05165|PCCA_HUMAN	246.18	21	4	2	5	4	2	2	4	2	0	2	0	0	0	0	0	0	0	0	2	4	9	5	9	2	2	0	2	0	0	0	0	0	4	6	4	0	0	0	9	12	8	0	2	0	9.8492E2
1985	854	O43150|ASAP2_HUMAN	246.17	22	8	7	6	8	6	5	5	4	4	4	1	4	4	7	4	4	6	4	8	7	3	1	3	3	4	4	6	4	4	9	6	6	3	4	3	9	6	4	4	5	7	8	8	4	7.4667E2
1819	1335	P05997|CO5A2_HUMAN	246.15	9	6	6	5	3	2	2	4	6	6	3	4	4	4	3	4	3	3	4	0	0	0	0	0	6	7	6	7	5	5	0	0	0	5	6	6	5	1	3	0	0	0	4	2	2	2.3775E3
1489	1334	Q9UBT2|SAE2_HUMAN	246.15	19	6	8	10	8	8	8	6	8	10	8	9	5	9	9	9	10	9	12	9	8	10	12	12	6	8	8	8	9	8	8	8	8	8	8	11	9	9	8	13	12	17	8	8	8	4.4789E3
1698	807	Q9NP61|ARFG3_HUMAN	246.15	34	16	17	12	13	9	12	12	10	15	9	10	12	12	7	14	19	11	12	12	9	5	7	9	13	17	23	11	11	7	4	9	3	12	12	11	6	13	7	8	10	9	15	15	20	3.4191E3
1565	1510	Q9BV57|MTND_HUMAN	246.12	74	58	63	54	49	19	24	69	68	49	34	20	8	24	20	12	24	24	12	31	32	51	58	60	48	31	31	54	46	46	8	8	8	53	46	49	34	40	44	60	50	48	39	60	43	9.233E3
959	2218	P52943|CRIP2_HUMAN	246.09	57	50	50	50	50	50	50	50	50	50	50	37	37	37	37	37	50	37	37	57	50	50	57	37	50	54	50	50	50	50	57	50	37	50	37	50	50	54	50	57	50	50	50	50	50	1.7301E4
1342	3266	P60866|RS20_HUMAN	246.03	42	26	35	26	26	26	26	42	26	35	26	26	26	26	33	26	33	26	26	26	26	26	26	26	26	26	26	26	33	26	24	24	26	33	33	26	25	26	26	26	26	26	26	26	35	3.8896E4
1632	2614	Q96M27|PRRC1_HUMAN	245.99	19	14	14	17	17	13	7	16	14	16	19	14	10	10	14	10	13	17	11	14	14	8	8	6	13	14	11	16	17	10	14	11	11	14	14	16	14	11	7	13	16	16	14	17	10	6.7096E3
3222	1040	P05166|PCCB_HUMAN	245.95	28	0	3	2	0	0	0	2	0	3	0	0	0	0	0	0	0	0	0	3	3	11	20	5	0	0	0	3	0	3	3	3	3	6	6	2	0	0	0	9	16	12	0	0	0
1607	1561	Q15056|IF4H_HUMAN	245.87	50	41	41	28	22	25	17	41	28	35	22	28	22	25	17	23	26	23	23	19	24	28	28	22	28	22	24	28	22	28	24	19	30	28	28	22	23	23	13	37	41	31	28	22	28	1.6337E4
2089	1823	Q96A49|SYAP1_HUMAN	245.77	26	20	20	18	9	9	13	18	23	20	9	13	8	9	9	4	16	23	18	4	8	4	8	8	9	4	8	9	13	8	0	0	4	9	16	8	0	4	4	14	8	18	14	18	18	4.0101E3
1870	1689	P55287|CAD11_HUMAN	245.76	14	7	8	8	7	7	5	7	5	5	11	7	8	7	7	3	10	8	7	5	3	2	2	2	11	5	7	3	7	5	5	7	6	5	5	7	7	7	8	3	0	0	10	5	7	3.574E3
232	4119	P20671|H2A1D_HUMAN	245.75	51	28	28	28	51	28	28	28	28	28	28	28	28	28	28	28	28	28	28	28	28	28	28	28	28	28	28	28	28	28	28	28	28	28	28	28	28	28	28	28	28	28	28	28	28	7.5862E4
232	4399	Q9BTM1|H2AJ_HUMAN	245.75	51	29	29	29	51	29	29	29	29	29	29	29	29	29	29	29	29	29	29	29	29	29	29	29	29	29	29	29	29	29	29	29	29	29	29	29	29	29	29	29	29	29	29	29	29	7.5862E4
232	4400	Q99878|H2A1J_HUMAN	245.75	52	29	29	29	52	29	29	29	29	29	29	29	29	29	29	29	29	29	29	29	29	29	29	29	29	29	29	29	29	29	29	29	29	29	29	29	29	29	29	29	29	29	29	29	29	7.5862E4
232	4401	Q96KK5|H2A1H_HUMAN	245.75	52	29	29	29	52	29	29	29	29	29	29	29	29	29	29	29	29	29	29	29	29	29	29	29	29	29	29	29	29	29	29	29	29	29	29	29	29	29	29	29	29	29	29	29	29	7.5862E4
232	4402	P0C0S8|H2A1_HUMAN	245.75	51	28	28	28	51	28	28	28	28	28	28	28	28	28	28	28	28	28	28	28	28	28	28	28	28	28	28	28	28	28	28	28	28	28	28	28	28	28	28	28	28	28	28	28	28	7.5862E4
2022	1349	Q9P2B2|FPRP_HUMAN	245.59	15	4	5	5	3	1	1	2	3	1	2	3	4	6	4	2	3	1	3	2	2	9	9	7	4	8	6	6	10	5	5	4	2	9	9	7	13	11	9	6	8	7	1	1	1	1.6652E3
2931	1227	Q92614|MY18A_HUMAN	245.58	6	2	2	2	0	0	0	1	0	0	1	1	0	1	0	1	2	2	1	0	0	0	0	0	0	2	0	0	1	1	2	2	0	1	1	2	2	2	2	0	1	0	0	1	1	6.4936E2
2197	1585	Q9Y2W1|TR150_HUMAN	245.49	11	3	3	3	3	6	4	5	6	5	3	6	6	6	6	7	4	4	4	2	1	1	1	0	4	4	6	1	6	3	5	2	4	6	3	6	4	7	4	3	3	1	6	4	7	2.4313E3
1833	1546	Q13867|BLMH_HUMAN	245.47	28	7	18	13	13	13	13	19	10	10	7	10	7	10	7	13	10	10	10	13	10	10	13	10	12	10	10	10	9	10	13	10	10	10	13	10	10	13	13	21	16	18	13	10	10	6.3182E3
1576	1825	P26022|PTX3_HUMAN	245.23	28	20	20	20	16	23	10	14	6	14	10	10	3	10	10	6	23	25	16	23	23	9	6	3	28	23	28	10	6	6	20	25	27	12	12	16	20	20	19	11	20	6	23	28	20	4.5229E3
1344	2169	Q13155|AIMP2_HUMAN	245.20	34	32	24	32	26	16	24	24	16	16	24	16	24	26	26	24	24	24	24	32	24	24	24	24	24	24	24	26	11	24	32	32	24	18	24	24	24	24	24	32	32	32	24	24	20	1.0443E4
2093	978	P40222|TXLNA_HUMAN	245.12	25	11	12	4	9	4	4	14	16	9	15	10	10	10	12	7	17	16	14	4	3	4	4	6	9	9	6	10	9	12	4	2	2	2	6	4	6	4	6	6	4	5	11	9	11	3.533E3
1198	3324	Q16718|NDUA5_HUMAN	245.06	69	69	69	69	31	31	31	69	69	69	47	47	31	31	31	31	47	47	31	69	69	44	44	44	47	47	31	31	31	31	69	69	47	47	31	31	69	53	31	69	69	69	47	69	47	6.738E3
2067	1302	Q6NUM9|RETST_HUMAN	244.93	22	16	18	14	2	4	6	4	4	2	0	0	0	4	4	7	2	4	2	3	2	2	4	4	6	12	12	9	7	7	8	2	2	12	4	8	9	6	12	7	7	7	7	4	5	4.5195E3
1670	2499	Q13442|HAP28_HUMAN	244.87	36	28	28	28	22	22	22	28	29	28	22	23	28	24	35	22	36	28	28	22	22	22	22	22	22	23	28	28	28	28	22	22	22	30	22	22	24	28	28	15	15	15	22	22	29	8.8137E3
1487	2181	P43487|RANG_HUMAN	244.80	63	57	38	37	37	37	26	37	57	38	38	26	26	37	37	37	37	38	37	37	27	37	37	32	38	38	37	37	37	37	54	37	32	37	37	37	37	43	37	54	33	33	38	38	37	2.0376E4
1653	1005	Q6NUQ4|TM214_HUMAN	244.76	22	8	15	11	10	10	8	11	8	8	11	5	5	8	8	8	8	12	11	6	15	6	8	8	10	10	9	8	8	8	8	8	2	8	8	9	8	8	6	14	11	12	14	11	7	2.704E3
2036	2350	P23193|TCEA1_HUMAN	244.47	28	10	15	9	15	15	15	19	19	15	15	14	15	19	19	15	15	19	19	19	19	15	19	19	10	15	9	15	15	15	13	9	9	15	15	9	4	4	4	19	19	19	15	10	9	1.2421E3
2029	1413	Q9Y315|DEOC_HUMAN	244.46	42	19	24	14	13	20	8	15	11	8	13	13	16	8	8	8	15	15	8	27	19	20	13	13	20	20	13	13	20	8	16	19	16	16	20	13	11	19	11	26	29	23	20	23	16	4.6133E3
2017	1466	Q9UBV2|SE1L1_HUMAN	244.41	16	12	10	13	5	5	3	8	8	8	4	7	5	7	5	6	10	11	6	8	7	6	6	6	8	7	8	9	8	6	8	7	7	11	8	8	6	6	5	7	10	8	7	8	8	3.2245E3
1968	1829	Q9NX40|OCAD1_HUMAN	244.35	44	18	22	18	5	5	0	22	22	18	12	17	16	12	12	9	18	18	17	17	12	12	21	17	12	12	12	12	17	17	7	13	7	12	22	12	7	0	0	39	27	40	18	12	5	2.3717E3
1555	918	Q9Y3P9|RBGP1_HUMAN	244.28	14	6	5	5	4	6	5	5	4	4	4	4	3	7	5	5	5	4	5	2	3	2	3	3	4	4	4	4	7	6	2	2	2	5	7	6	5	5	4	3	2	2	4	4	5	3.0785E3
2182	1581	Q9NRY5|F1142_HUMAN	244.04	22	7	18	16	8	8	10	4	7	13	8	7	8	3	5	12	5	5	8	5	8	4	5	7	10	10	2	2	10	10	7	2	2	8	7	2	2	4	3	8	13	10	4	9	7	5.1176E2
1086	2905	Q96BM9|ARL8A_HUMAN	243.88	45	45	45	45	45	45	45	45	45	45	45	45	45	45	32	23	45	45	45	45	45	45	45	45	45	37	45	35	45	45	37	45	45	45	45	45	45	45	45	45	45	45	45	45	45	2.6433E3
1501	3249	P00167|CYB5_HUMAN	243.85	56	56	49	56	56	56	56	56	56	56	26	46	33	0	16	0	56	20	40	46	56	49	56	46	27	56	56	46	56	40	56	56	40	56	56	46	56	49	46	43	56	56	56	56	56	7.5995E3
2961	1911	Q96GA7|SDSL_HUMAN	243.40	35	0	0	0	0	0	3	4	6	6	7	7	4	4	4	16	4	0	0	13	12	4	4	0	4	6	3	8	4	9	10	16	12	8	4	0	4	3	0	6	12	15	4	7	0
2129	1196	P04424|ARLY_HUMAN	243.36	27	7	7	12	12	5	5	5	5	9	10	6	5	10	5	5	2	4	5	17	17	2	5	7	9	7	10	7	7	5	9	14	13	7	5	7	11	9	10	15	14	15	7	2	5	2.3706E3
1782	1125	O95834|EMAL2_HUMAN	243.34	26	9	9	11	8	8	8	3	8	5	8	5	9	5	11	0	10	8	6	11	10	9	10	12	8	11	10	11	10	8	9	8	8	13	12	11	12	8	5	16	12	15	8	12	9	1.422E3
2320	2546	Q96AB3|ISOC2_HUMAN	243.16	65	41	50	42	7	7	15	49	31	42	19	0	8	7	8	8	19	26	15	26	25	15	17	15	26	0	8	8	8	7	15	42	15	15	0	15	0	7	15	54	46	54	35	42	15	3.7406E3
1585	1183	P54619|AAKG1_HUMAN	243.14	45	24	24	19	19	15	12	22	19	19	9	12	12	13	16	10	12	12	12	15	9	15	19	16	15	12	12	22	22	12	26	19	15	25	21	12	22	22	12	24	27	21	22	19	12	5.3816E3
1124	2465	P35613|BASI_HUMAN	243.13	26	16	16	19	16	18	16	16	21	11	21	16	16	18	21	19	18	16	16	21	21	21	21	16	16	11	16	23	16	16	21	21	16	21	21	16	11	16	16	11	16	16	16	21	16	2.7207E4
1315	2812	P62244|RS15A_HUMAN	242.96	50	50	41	41	48	48	32	48	41	41	48	48	48	48	48	48	48	41	48	48	48	48	48	41	50	41	50	41	48	48	48	48	25	48	50	48	25	41	41	48	48	48	48	48	41	3.4142E4
1550	2124	Q9UH62|ARMX3_HUMAN	242.93	28	22	23	21	17	17	17	11	9	6	22	22	22	17	17	17	22	17	22	10	11	7	10	7	17	17	13	22	17	10	10	10	3	13	17	13	13	17	15	13	13	13	19	22	17	4.5973E3
936	2345	P61006|RAB8A_HUMAN	242.89	39	39	38	31	26	31	31	31	25	31	24	24	31	26	31	31	26	24	31	31	24	24	31	31	25	24	31	25	18	31	26	24	18	26	31	31	12	26	31	17	26	38	31	18	31	2.498E3
1149	1933	P57721|PCBP3_HUMAN	242.85	27	19	19	19	15	15	15	15	19	19	15	15	15	15	15	15	15	19	19	15	15	15	20	15	15	19	19	20	15	19	15	15	15	19	19	19	12	15	15	15	15	15	15	19	15	1.7213E3
1092	1894	P54709|AT1B3_HUMAN	242.77	43	34	34	26	32	28	38	32	23	32	34	30	31	28	30	30	30	30	34	34	38	38	38	38	30	25	30	30	26	35	38	38	30	28	30	31	32	31	30	38	36	38	27	30	30	1.4494E4
1331	1680	P48426|PI42A_HUMAN	242.76	26	15	13	13	18	16	16	15	16	16	16	16	16	10	16	7	16	16	14	15	18	16	18	18	16	14	16	18	16	14	23	18	16	16	18	14	18	16	18	13	13	13	16	18	16	2.6281E3
1122	1367	Q9H425|CA198_HUMAN	242.70	43	27	27	23	27	27	27	33	33	29	23	21	13	21	21	23	4	7	4	27	21	21	21	21	33	33	33	30	33	27	36	33	36	27	33	23	33	37	36	11	23	21	27	23	23	1.0165E4
1126	1701	Q15631|TSN_HUMAN	242.67	44	36	40	36	36	36	40	36	36	44	36	32	32	40	44	40	40	40	40	39	35	35	35	30	36	27	40	36	40	40	26	26	30	44	36	36	36	32	36	39	40	35	35	35	36	9.9146E3
1617	1160	P61764|STXB1_HUMAN	242.65	23	14	17	20	6	9	3	11	11	11	5	10	2	10	11	9	10	6	8	15	16	13	14	17	15	12	8	11	16	10	13	21	13	12	15	13	11	17	9	23	13	15	12	14	6	2.343E3
1296	1779	Q15257|PTPA_HUMAN	242.38	33	29	12	16	23	20	14	21	10	10	17	15	13	16	19	14	13	17	12	18	21	10	12	16	25	18	14	17	14	16	26	22	18	20	14	19	32	20	17	26	20	15	18	12	20	7.4112E3
770	1736	Q13404|UB2V1_HUMAN	242.33	79	58	52	58	58	65	47	47	58	58	58	58	58	61	47	47	47	52	47	65	47	47	47	54	47	47	47	47	47	47	69	59	48	47	47	41	47	58	47	58	65	65	58	52	58	9.6015E3
1360	1205	Q96HN2|SAHH3_HUMAN	242.26	21	14	14	16	9	9	9	10	11	10	9	12	11	14	15	14	13	9	11	7	7	7	9	9	15	9	9	17	16	13	9	9	11	17	15	14	14	17	11	9	7	11	13	12	11
1821	1400	Q6L8Q7|PDE12_HUMAN	242.22	21	15	15	10	6	2	2	7	10	9	6	6	4	6	4	4	9	10	8	10	9	13	9	12	4	4	4	8	8	4	7	9	7	11	6	8	2	2	2	19	19	15	7	6	6	3.8823E3
1428	1856	Q16762|THTR_HUMAN	242.18	39	14	29	23	32	26	29	29	33	14	24	14	21	11	14	21	24	21	29	29	25	29	21	23	21	29	29	13	21	14	24	29	21	15	8	14	17	21	15	29	29	29	31	29	23	5.5162E3
1158	3175	P10606|COX5B_HUMAN	242.13	55	55	55	40	40	40	24	40	40	40	55	40	40	40	24	24	40	40	40	55	55	55	55	40	40	40	40	40	40	24	40	40	40	24	40	40	40	40	40	55	55	55	40	40	40	2.496E4
1473	1583	O15269|SPTC1_HUMAN	242.00	23	23	20	23	16	8	13	13	23	11	19	13	14	14	16	16	14	16	14	0	3	12	7	10	14	17	16	19	19	16	4	0	0	19	17	19	16	16	14	15	15	12	17	16	19	1.0154E4
3241	2653	O76070|SYUG_HUMAN	241.86	71	0	0	0	0	24	12	0	0	0	0	12	12	0	0	12	0	0	0	0	0	0	0	0	0	0	0	0	0	0	42	12	12	0	0	0	62	71	51	0	0	0	0	12	0
1820	1194	Q9UP95|S12A4_HUMAN	241.86	12	3	5	5	3	5	5	4	2	1	2	4	3	6	4	3	4	2	5	5	6	4	4	4	3	4	5	3	6	4	4	4	3	3	3	5	4	7	6	5	6	4	3	3	5	2.8849E3
2023	1885	Q5VW32|BROX_HUMAN	241.73	30	12	16	16	8	12	8	9	8	12	8	11	8	8	8	8	8	12	8	13	5	9	9	9	12	12	12	12	12	12	13	13	9	8	12	8	8	12	8	23	23	28	8	12	18	2.7336E3
2109	1591	Q86VN1|VPS36_HUMAN	241.64	30	14	17	15	10	16	10	13	19	14	6	16	0	0	3	0	3	10	0	17	11	13	20	13	3	3	10	10	17	3	13	20	14	10	10	10	6	13	10	20	17	23	10	19	13	2.0896E3
1008	2210	P50914|RL14_HUMAN	241.64	34	33	28	33	25	25	25	25	25	19	25	25	25	25	25	25	25	25	25	19	25	19	19	19	25	25	25	25	25	25	25	25	19	25	30	30	25	25	25	25	25	19	30	30	25	6.1896E4
1906	991	Q9H269|VPS16_HUMAN	241.54	21	9	10	5	6	7	3	5	7	5	5	6	5	5	5	3	5	5	5	9	7	5	5	3	5	7	7	5	5	5	7	7	7	5	5	5	7	5	5	10	14	12	5	3	7	2.8294E4
1075	1082	P21912|SDHB_HUMAN	241.50	50	46	28	27	31	31	30	42	28	42	39	35	31	26	30	19	39	39	42	43	46	43	31	43	39	35	35	24	28	22	36	31	34	39	42	24	20	31	28	39	43	43	46	31	35	1.563E4
890	1547	P16949|STMN1_HUMAN	241.48	60	52	52	52	52	52	52	54	52	58	52	52	52	52	34	52	52	52	52	60	58	47	47	47	52	54	52	52	52	52	43	43	43	52	52	52	43	43	34	52	46	52	52	60	52	2.5282E4
1901	1210	Q15057|ACAP2_HUMAN	241.33	17	9	11	8	4	3	4	3	1	4	7	4	1	4	6	4	7	6	5	10	8	9	9	10	6	7	3	5	4	6	8	7	8	4	9	4	3	4	6	11	9	14	6	6	4	3.6613E3
2427	1252	A1X283|SPD2B_HUMAN	241.26	16	4	6	2	0	0	0	0	0	0	2	5	4	3	3	3	2	4	2	4	4	4	6	7	4	5	2	7	4	3	2	4	1	4	4	8	0	0	0	8	7	8	2	4	2	1.6286E3
1956	2438	Q96S52|PIGS_HUMAN	241.12	18	14	15	15	5	8	8	11	12	11	8	8	5	5	8	5	8	8	5	15	5	5	5	5	8	11	5	5	5	5	11	11	8	8	8	8	5	8	8	18	15	15	11	11	11	3.3862E3
1005	1719	Q8IV08|PLD3_HUMAN	240.94	22	16	16	18	11	11	11	22	16	12	18	18	18	12	18	12	18	12	12	16	16	16	11	14	18	18	18	12	16	18	16	18	16	18	18	18	18	18	12	20	22	18	18	16	10	1.3026E4
2241	1517	Q9HB90|RRAGC_HUMAN	240.91	32	8	8	12	4	4	7	5	5	0	7	7	4	4	7	7	3	3	7	21	27	6	12	6	3	9	4	3	7	4	17	25	17	0	3	7	3	3	7	14	20	21	0	3	7	4.308E2
1416	1235	P30566|PUR8_HUMAN	240.64	34	22	18	15	22	17	17	19	13	17	22	12	8	12	22	15	13	17	12	21	21	13	22	9	15	12	15	20	22	10	19	18	15	20	22	20	11	6	12	17	18	12	19	13	22	3.3224E3
1586	1026	Q8IYD1|ERF3B_HUMAN	240.63	27	12	8	6	9	8	15	17	8	7	10	9	10	9	16	15	12	15	12	6	9	7	9	5	6	10	11	12	13	13	9	14	8	13	9	13	9	10	10	11	9	5	15	9	12	3.3967E2
1502	2378	P82979|SARNP_HUMAN	240.60	45	35	23	30	35	35	28	39	30	24	23	32	24	35	40	28	35	35	30	34	30	35	28	24	28	24	31	35	35	30	30	35	19	35	28	24	39	30	24	39	26	20	35	35	24	7.9618E3
1123	2024	Q9NT62|ATG3_HUMAN	240.56	35	20	32	27	27	20	22	20	27	27	20	27	24	19	19	20	20	32	27	30	23	18	30	30	15	23	26	26	27	27	23	30	30	15	19	27	19	19	26	19	30	30	20	27	27	5.6095E3
2327	712	P51610|HCFC1_HUMAN	240.55	10	2	4	4	0	1	1	1	2	1	3	3	2	2	3	1	3	3	4	1	0	0	1	1	2	2	2	2	1	3	0	1	0	3	3	3	1	2	3	1	1	1	1	1	2	8.9083E2
1429	1398	O75306|NDUS2_HUMAN	240.41	31	20	20	14	10	15	11	12	15	14	13	13	13	10	15	10	19	15	10	25	21	15	23	22	15	10	9	15	15	10	19	21	20	21	13	13	19	8	10	19	20	14	19	21	16	5.8099E3
1272	2108	P00492|HPRT_HUMAN	240.40	44	32	37	38	32	32	32	32	37	44	32	37	37	32	32	32	32	32	32	37	37	37	44	37	32	26	32	37	32	32	37	37	37	26	37	37	32	32	32	37	44	37	37	32	32	1.3916E4
1457	1651	P29218|IMPA1_HUMAN	240.30	49	42	35	42	17	30	32	30	30	26	26	30	26	14	22	17	27	22	27	30	35	30	42	35	26	30	26	39	35	31	31	22	26	22	30	31	14	14	17	38	31	42	30	35	32	9.3727E3
2412	737	Q7Z3J2|VP35L_HUMAN	240.24	18	5	3	6	1	1	0	2	0	0	3	3	0	1	1	2	0	1	0	5	5	2	2	4	2	3	1	3	1	4	8	11	8	6	2	4	7	4	1	6	8	6	2	1	0	6.7664E2
1658	1431	O95793|STAU1_HUMAN	240.12	21	7	11	9	9	11	11	9	9	9	11	15	15	13	13	9	13	14	13	9	7	9	13	9	9	9	9	11	15	11	7	5	13	11	13	11	11	9	11	11	9	13	11	9	7	2.8361E3
1583	938	Q96KP1|EXOC2_HUMAN	239.99	18	4	7	8	3	4	5	4	4	4	5	4	3	3	3	4	5	3	4	8	7	7	7	10	7	7	5	7	7	4	7	9	7	9	9	6	7	5	7	9	10	9	9	5	4	3.2783E3
1286	4705	O00244|ATOX1_HUMAN	239.86	76	76	76	76	47	76	76	76	76	76	76	47	47	47	47	47	76	76	47	47	47	47	76	47	76	76	76	47	76	76	76	47	76	47	76	76	76	76	76	76	76	47	47	69	47	1.893E4
2002	800	Q9BQG0|MBB1A_HUMAN	239.77	13	1	3	1	3	4	1	1	1	0	6	6	5	3	4	6	7	8	5	1	5	2	2	3	4	5	4	1	2	3	4	3	3	0	1	2	1	1	0	2	3	2	2	3	5	5.7491E2
2175	847	Q9Y4E1|WAC2C_HUMAN	239.73	19	7	10	5	2	1	2	4	3	1	5	4	2	2	2	2	1	1	2	4	2	1	2	1	5	3	2	2	2	2	7	5	5	5	4	6	7	7	4	4	4	5	3	0	2
666	1404	P46781|RS9_HUMAN	239.49	50	46	46	46	46	39	39	39	39	39	35	39	39	46	46	46	50	46	46	42	35	38	35	35	46	46	39	50	46	43	38	30	35	46	46	46	31	34	27	46	46	42	46	46	38	7.9209E4
2227	1751	Q5TFE4|NT5D1_HUMAN	239.41	24	16	16	16	3	3	3	11	7	3	5	5	3	3	3	3	5	5	6	3	3	5	8	8	10	10	3	8	11	3	3	3	5	17	18	13	3	3	3	11	16	7	3	3	3	2.9641E3
1708	1154	Q13586|STIM1_HUMAN	239.33	19	13	12	14	8	8	5	6	6	9	6	2	2	2	5	6	5	6	6	13	11	13	14	12	8	10	9	8	12	8	16	10	12	8	13	15	4	6	4	13	14	14	13	10	12	4.2062E3
1324	2853	Q07021|C1QBP_HUMAN	239.29	34	29	20	29	19	24	15	20	29	29	29	29	24	22	15	19	24	29	24	34	34	34	34	34	24	24	24	24	15	15	34	34	34	15	15	15	15	15	15	34	34	34	24	15	29	5.5153E3
264	3385	P58876|H2B1D_HUMAN	239.21	40	33	33	33	40	40	33	33	40	33	33	38	31	40	33	40	33	33	40	31	36	40	40	29	33	40	33	33	40	40	29	31	38	33	33	40	33	33	38	31	31	31	33	33	40	5.5344E4
264	3478	Q99877|H2B1N_HUMAN	239.21	40	33	33	33	40	40	33	33	40	33	33	38	31	40	33	40	33	33	40	31	36	40	40	29	33	40	33	33	40	40	29	31	38	33	33	40	33	33	38	31	31	31	33	33	40	5.5344E4
264	3691	Q99879|H2B1M_HUMAN	239.21	40	33	33	33	40	40	33	33	40	33	33	38	31	40	33	40	33	33	40	31	36	40	40	29	33	40	33	33	40	40	29	31	38	33	33	40	33	33	38	31	31	31	33	33	40	5.5344E4
264	3702	Q99880|H2B1L_HUMAN	239.21	40	33	33	33	40	40	33	33	40	33	33	38	31	40	33	40	33	33	40	31	36	40	40	29	33	40	33	33	40	40	29	31	38	33	33	40	33	33	38	31	31	31	33	33	40	5.5344E4
264	3865	O60814|H2B1K_HUMAN	239.21	40	33	33	33	40	40	33	33	40	33	33	38	31	40	33	40	33	33	40	31	36	40	40	29	33	40	33	33	40	40	29	31	38	33	33	40	33	33	38	31	31	31	33	33	40	5.5344E4
264	3867	P62807|H2B1C_HUMAN	239.21	40	33	33	33	40	40	33	33	40	33	33	38	31	40	33	40	33	33	40	31	36	40	40	29	33	40	33	33	40	40	29	31	38	33	33	40	33	33	38	31	31	31	33	33	40	5.5344E4
264	3870	Q5QNW6|H2B2F_HUMAN	239.21	40	33	33	33	40	40	33	33	40	33	33	38	31	40	33	40	33	33	40	31	36	40	40	29	33	40	33	33	40	40	29	31	38	33	33	40	33	33	38	31	31	31	33	33	40	5.5344E4
264	3872	Q93079|H2B1H_HUMAN	239.21	40	33	33	33	40	40	33	33	40	33	33	38	31	40	33	40	33	33	40	31	36	40	40	29	33	40	33	33	40	40	29	31	38	33	33	40	33	33	38	31	31	31	33	33	40	5.5344E4
264	3934	P57053|H2BFS_HUMAN	239.21	40	33	33	33	40	40	33	33	40	33	33	38	31	40	33	40	33	33	40	31	36	40	40	29	33	40	33	33	40	40	29	31	38	33	33	40	33	33	38	31	31	31	33	33	40	5.5344E4
1250	3124	Q9BRA2|TXD17_HUMAN	238.79	74	41	42	41	41	31	41	58	41	41	31	41	41	31	31	41	41	31	41	31	31	31	31	31	31	41	41	31	41	41	47	31	31	41	41	41	41	31	41	31	31	31	41	41	41	2.7798E4
2052	1738	Q9NX46|ADPRS_HUMAN	238.79	41	7	20	12	11	11	7	7	11	7	7	7	7	7	12	7	7	11	12	24	19	16	11	12	11	16	11	11	7	7	24	16	21	11	7	11	16	16	12	24	16	9	11	11	7	1.6136E3
1812	935	P22033|MUTA_HUMAN	238.75	25	8	10	10	4	4	4	4	6	4	4	7	4	5	3	3	3	5	4	3	4	12	11	11	4	4	6	5	4	7	5	1	1	5	9	7	3	3	3	12	21	15	5	5	6	4.4019E3
1136	3632	P35754|GLRX1_HUMAN	238.67	83	83	51	48	51	51	43	75	56	48	51	51	24	31	24	24	24	24	24	51	43	51	43	43	43	43	43	51	31	24	56	43	43	51	48	43	43	43	43	51	43	43	48	48	51	3.4373E4
1777	1146	O95486|SC24A_HUMAN	238.64	12	3	6	5	4	7	3	4	1	3	2	1	0	5	6	4	3	4	5	4	2	1	3	2	3	3	3	2	4	3	6	4	5	4	4	3	3	2	5	1	4	1	5	3	4	1.006E3
2523	1142	Q9UGI8|TES_HUMAN	238.37	37	17	16	16	16	14	14	16	15	16	0	0	0	11	13	3	5	6	9	4	4	0	0	0	3	11	14	3	3	0	5	0	0	4	4	0	11	10	13	4	4	0	11	14	11	1.3171E3
1454	3933	O75531|BAF_HUMAN	238.36	65	57	64	57	54	54	27	56	28	34	54	54	54	56	54	34	57	54	61	64	64	62	61	61	56	56	63	56	27	27	58	64	64	64	54	54	61	56	54	65	64	63	57	55	61	1.3364E4
2326	1068	Q7L014|DDX46_HUMAN	238.35	13	6	6	5	2	1	3	4	4	4	6	3	4	4	1	3	6	3	4	1	1	1	1	1	4	3	3	4	2	3	1	3	1	6	3	8	3	1	1	1	3	1	1	3	2	3.4663E3
3094	1184	Q99985|SEM3C_HUMAN	238.31	16	0	0	0	1	3	0	0	0	0	5	4	4	13	12	11	5	5	5	0	0	0	0	0	3	1	0	1	1	0	0	0	0	0	1	0	0	1	0	0	0	0	0	1	0
1707	2421	O14972|VP26C_HUMAN	238.19	33	14	20	20	8	6	4	20	14	10	12	14	4	8	10	4	8	8	10	29	24	14	24	28	14	14	24	18	4	4	29	24	29	20	14	24	24	18	18	33	24	33	20	20	20	1.8674E3
2492	1185	Q14C86|GAPD1_HUMAN	238.10	9	3	4	2	1	4	1	0	1	3	1	1	2	1	2	1	3	4	2	2	1	1	1	1	2	2	3	1	3	1	4	3	2	1	1	2	4	3	2	1	3	3	4	2	3	1.1006E3
1567	3001	Q07812|BAX_HUMAN	238.08	36	24	24	24	30	24	24	30	30	30	36	36	36	26	24	19	14	24	20	30	30	36	36	36	30	24	30	30	36	30	30	30	36	31	30	30	24	24	30	30	24	30	24	24	30	8.4608E3
1472	1346	Q9UG63|ABCF2_HUMAN	238.07	18	8	10	10	6	14	12	9	10	10	10	10	7	10	10	12	12	14	12	9	12	10	9	10	10	10	10	10	12	12	10	6	6	9	10	10	6	4	9	10	12	10	10	13	10	4.5569E3
709	2126	P46778|RL21_HUMAN	237.93	50	45	45	45	40	34	45	40	45	50	45	40	29	45	45	50	45	45	45	38	33	33	33	28	40	45	45	40	40	39	33	38	33	34	45	45	40	45	45	45	40	40	50	45	40	6.4737E4
2788	920	P35658|NU214_HUMAN	237.81	9	5	4	3	1	1	1	2	4	2	2	0	0	1	0	0	2	0	2	1	0	1	1	0	1	2	1	2	3	2	0	0	0	2	4	2	1	0	0	3	4	3	1	1	2	2.571E3
2208	1204	Q9NUQ6|SPS2L_HUMAN	237.80	25	13	10	10	7	7	7	8	7	7	8	12	9	9	9	7	13	20	15	0	2	0	3	0	7	7	7	10	10	7	0	0	0	8	7	7	7	15	12	5	8	2	10	10	7	3.0663E3
1523	2560	P46976|GLYG_HUMAN	237.76	24	12	15	15	15	7	0	9	15	15	15	15	15	15	15	15	18	15	18	18	24	21	23	24	15	15	10	4	4	4	24	21	24	7	5	9	15	15	15	21	20	17	15	15	15	4.4087E3
1599	1734	Q9Y6I3|EPN1_HUMAN	237.76	18	14	11	11	14	14	10	12	11	11	7	12	9	10	12	7	10	10	10	12	12	16	18	18	10	14	16	14	12	12	12	10	10	14	18	12	10	10	12	9	14	14	16	14	11	7.1436E3
260	3479	Q7L7L0|H2A3_HUMAN	237.75	51	28	28	28	51	28	28	28	28	28	28	28	28	28	28	28	28	28	28	28	28	28	28	28	28	28	28	28	28	28	28	28	28	28	28	28	28	28	28	28	28	28	28	28	28	3.0464E4
260	3480	P04908|H2A1B_HUMAN	237.75	51	28	28	28	51	28	28	28	28	28	28	28	28	28	28	28	28	28	28	28	28	28	28	28	28	28	28	28	28	28	28	28	28	28	28	28	28	28	28	28	28	28	28	28	28	3.0464E4
260	3661	Q93077|H2A1C_HUMAN	237.75	51	28	28	28	51	28	28	28	28	28	28	28	28	28	28	28	28	28	28	28	28	28	28	28	28	28	28	28	28	28	28	28	28	28	28	28	28	28	28	28	28	28	28	28	28	3.0464E4
2296	1917	Q15555|MARE2_HUMAN	237.74	33	20	19	9	22	9	15	23	13	18	13	15	11	0	9	9	22	13	20	14	9	11	9	6	12	13	11	6	6	15	10	9	9	12	6	9	6	6	14	15	9	13	10	11	23	2.0827E3
1390	1673	O00233|PSMD9_HUMAN	237.66	56	22	51	35	36	31	36	27	37	36	37	36	36	26	31	19	27	32	37	26	41	17	22	27	33	36	31	37	36	30	21	32	24	27	30	30	27	36	36	28	26	32	26	47	37	6.0099E3
2018	1509	Q9UHD1|CHRD1_HUMAN	237.62	39	27	22	9	5	5	5	14	30	24	14	14	14	14	14	17	17	19	14	19	19	9	9	9	9	12	17	9	5	9	22	17	9	22	17	9	9	9	9	22	22	24	17	17	14	2.8701E3
1608	1806	Q9P2T1|GMPR2_HUMAN	237.57	32	19	15	19	22	15	22	15	15	19	15	19	13	19	19	19	22	15	19	22	25	16	25	19	15	15	19	15	19	15	22	15	22	15	15	22	22	15	15	22	22	12	19	15	15	6.0964E3
2372	1692	Q99747|SNAG_HUMAN	237.56	38	12	15	19	0	3	4	17	20	19	4	3	4	8	8	4	4	4	12	13	12	5	9	5	4	4	3	4	4	6	9	15	19	4	13	12	3	12	4	20	15	5	15	17	12	6.6989E2
1897	2411	Q13938|CAYP1_HUMAN	237.43	27	10	10	10	13	14	10	10	10	15	23	23	19	19	24	19	23	27	23	15	10	10	5	10	20	15	15	10	6	10	18	15	10	5	5	10	20	23	19	10	10	5	19	23	23	1.8319E3
1635	1168	Q5T9A4|ATD3B_HUMAN	237.26	18	8	7	7	7	7	9	4	7	7	10	7	6	14	10	10	12	15	11	7	7	9	9	9	7	7	9	5	7	9	5	9	8	5	5	9	6	10	9	4	9	7	11	10	9	1.3602E3
1459	1878	Q16630|CPSF6_HUMAN	237.21	17	15	13	8	10	13	10	17	15	10	10	10	10	10	10	10	10	10	10	8	6	8	6	6	13	10	10	13	13	10	8	11	8	13	10	8	10	10	10	6	8	6	13	10	5	5.8883E3
1826	1707	Q9BWS9|CHID1_HUMAN	237.20	33	12	12	12	10	10	12	12	15	15	12	15	15	10	10	10	10	12	15	12	12	16	16	15	12	10	12	12	15	15	18	16	15	15	15	15	10	12	15	17	17	18	10	12	15	1.012E4
2043	2306	Q53T59|H1BP3_HUMAN	237.04	24	11	11	11	16	13	8	3	11	14	16	8	8	3	8	6	6	8	11	15	13	11	14	14	8	16	16	6	11	14	10	15	12	11	8	11	8	18	18	7	18	8	18	11	14	2.2242E3
1765	1469	Q16576|RBBP7_HUMAN	236.90	46	21	18	18	14	14	18	20	18	25	18	12	6	18	7	6	22	20	19	17	19	17	17	15	11	21	18	20	22	19	8	11	13	20	20	18	11	12	5	16	15	17	20	18	18	4.083E3
1299	2131	P20339|RAB5A_HUMAN	236.90	42	32	32	32	23	23	23	32	32	32	32	32	18	23	23	28	32	32	32	37	37	37	28	37	32	37	32	32	23	23	37	37	37	32	32	32	32	32	32	37	37	32	32	32	32	5.2348E3
1913	767	O60313|OPA1_HUMAN	236.82	18	7	6	7	2	2	3	3	3	4	3	3	4	3	3	5	5	5	5	4	7	8	6	8	1	3	2	3	1	3	6	8	6	1	3	2	2	3	3	14	12	8	6	5	3	2.6336E3
1800	1935	P08621|RU17_HUMAN	236.82	22	12	15	7	13	14	11	7	14	8	17	14	14	17	16	17	17	11	19	7	7	9	5	5	11	10	15	15	14	17	7	11	12	13	11	14	11	7	11	13	9	5	13	12	5	7.1404E3
2102	1360	Q9ULD0|OGDHL_HUMAN	236.78	9	4	4	5	2	2	2	4	3	4	2	2	2	1	1	1	2	3	2	5	3	4	5	5	1	2	2	2	3	2	4	4	4	2	2	2	3	1	2	5	5	5	4	3	3
1439	1913	P27144|KAD4_HUMAN	236.75	57	45	25	30	29	22	29	48	30	30	28	28	28	29	24	34	22	24	24	25	25	30	30	30	22	29	34	34	34	29	41	25	25	25	29	29	28	28	34	46	41	41	22	17	29	9.9632E3
2397	732	Q15276|RABE1_HUMAN	236.73	21	9	6	4	1	2	4	6	5	10	5	3	5	5	4	4	6	4	5	4	5	6	7	8	0	2	3	7	8	5	0	0	3	8	10	9	0	0	0	4	3	4	3	6	4	2.3276E3
585	2952	A6NHL2|TBAL3_HUMAN	236.62	12	10	10	10	12	10	12	10	10	10	6	6	8	8	8	8	10	6	6	9	9	11	11	11	10	6	10	6	10	8	9	9	9	10	10	12	6	6	6	10	10	10	10	10	10	4.7614E2
1621	1788	Q15717|ELAV1_HUMAN	236.60	40	27	17	20	13	24	16	24	17	24	29	25	20	16	36	29	27	23	20	28	24	24	29	25	17	17	25	20	33	20	17	9	20	21	24	20	13	9	16	24	24	20	21	17	20	7.5204E3
1867	1704	O43264|ZW10_HUMAN	236.52	15	10	10	10	8	5	4	2	6	4	4	4	4	3	2	5	6	6	4	8	6	2	6	4	6	7	4	4	4	4	6	3	3	2	4	4	4	4	2	9	8	6	9	5	4	3.309E3
1756	824	Q8IUD2|RB6I2_HUMAN	236.49	16	5	5	5	3	4	5	4	4	7	4	4	1	5	4	3	4	6	5	6	9	4	8	7	4	4	3	5	5	3	6	4	3	3	5	3	1	4	6	9	6	6	5	4	8	2.8403E3
1510	2033	P05026|AT1B1_HUMAN	236.44	26	17	17	17	8	8	9	4	8	13	13	13	13	13	12	19	4	4	13	17	20	20	20	21	17	20	17	17	17	21	20	20	23	20	17	20	20	23	26	20	17	20	4	4	8	4.6909E3
1835	1910	O43837|IDH3B_HUMAN	236.40	24	18	19	19	6	6	10	19	19	18	6	6	12	6	10	6	10	10	6	19	17	17	17	17	6	3	6	6	6	3	15	15	10	6	6	7	10	6	3	22	22	24	6	10	10	3.6343E3
1938	1025	Q8TC07|TBC15_HUMAN	236.40	20	8	6	8	6	4	4	4	2	4	6	6	6	6	4	6	13	8	4	7	8	7	7	4	8	6	4	4	4	4	6	4	6	4	6	2	2	2	2	11	6	7	8	12	6	2.5415E3
1675	1757	O00161|SNP23_HUMAN	236.39	52	21	27	20	32	32	32	27	15	20	27	27	27	27	27	21	21	20	26	33	36	27	27	27	36	27	32	27	20	32	21	33	36	21	26	27	27	32	27	33	21	21	27	27	27	1.4634E4
1464	1648	P50453|SPB9_HUMAN	236.37	34	22	15	12	17	12	14	17	17	17	12	15	12	12	12	15	15	9	9	15	17	23	20	17	14	15	17	17	17	20	19	18	17	9	20	20	17	17	15	23	23	17	12	17	12	2.8006E3
554	2228	Q14568|HS902_HUMAN	236.26	23	19	19	19	19	19	19	23	23	19	19	19	19	23	19	19	19	19	19	19	19	19	19	19	19	19	19	19	19	19	19	19	19	19	19	19	19	19	19	19	19	19	19	19	19
3020	1130	Q14669|TRIPC_HUMAN	236.22	6	3	4	2	1	1	1	1	0	1	0	0	0	1	1	1	1	2	2	0	0	0	0	0	1	0	0	1	1	1	0	0	0	0	1	0	1	0	0	1	1	1	2	1	2	1.1668E3
1284	3631	P62266|RS23_HUMAN	236.21	43	43	43	43	24	24	24	43	43	43	43	43	24	43	24	24	43	24	24	43	24	43	24	24	43	43	24	43	24	24	43	43	43	43	43	24	43	43	24	43	43	43	43	43	24	3.806E4
2123	1694	P78539|SRPX_HUMAN	236.20	23	11	12	5	3	5	4	6	5	5	4	4	0	0	0	0	0	0	0	9	9	14	14	14	9	9	9	11	11	11	6	15	5	11	11	11	6	9	5	19	17	20	9	9	9	2.314E3
296	3477	P33778|H2B1B_HUMAN	236.19	40	33	33	33	40	40	31	33	40	31	33	40	31	40	33	40	33	33	38	31	36	38	38	29	33	40	33	33	40	38	29	31	38	33	33	38	33	33	38	33	31	31	33	33	38	2.1246E4
296	3866	Q16778|H2B2E_HUMAN	236.19	40	33	33	33	40	40	31	33	40	31	33	40	31	40	33	40	33	33	38	31	36	38	38	29	33	40	33	33	40	38	29	31	38	33	33	38	33	33	38	33	31	31	33	33	38	2.1246E4
296	3868	P06899|H2B1J_HUMAN	236.19	40	33	33	33	40	40	31	33	40	31	33	40	31	40	33	40	33	33	38	31	36	38	38	29	33	40	33	33	40	38	29	31	38	33	33	38	33	33	38	33	31	31	33	33	38	2.1246E4
296	3871	P23527|H2B1O_HUMAN	236.19	40	33	33	33	40	40	31	33	40	31	33	40	31	40	33	40	33	33	38	31	36	38	38	29	33	40	33	33	40	38	29	31	38	33	33	38	33	33	38	33	31	31	33	33	38	2.1246E4
2969	1057	Q9BZL4|PP12C_HUMAN	236.15	18	4	4	4	2	5	2	4	4	4	2	2	2	2	2	1	2	2	4	2	2	0	2	0	2	2	8	4	4	6	2	3	4	3	3	3	7	6	7	2	2	2	2	2	4	6.7062E2
1328	1655	Q9NP79|VTA1_HUMAN	236.13	37	21	28	23	21	21	23	21	21	23	23	21	21	23	23	23	23	23	23	21	18	29	23	23	23	21	23	23	23	23	23	23	21	23	21	23	23	23	23	29	31	28	23	23	20	1.0289E4
1338	3669	P61923|COPZ1_HUMAN	236.12	35	35	35	35	35	35	35	35	35	35	35	35	35	35	35	35	35	35	35	35	35	35	35	35	35	35	35	35	35	35	35	35	35	35	35	35	35	35	35	35	35	35	35	35	35	1.2481E4
1827	927	O60645|EXOC3_HUMAN	236.06	20	4	4	9	5	1	5	5	4	3	6	5	8	3	5	3	6	4	6	6	6	6	8	10	4	6	6	8	10	9	6	5	5	6	6	6	5	10	8	8	14	9	5	5	8	2.2907E3
698	4275	P02795|MT2_HUMAN	236.03	70	54	54	54	54	54	54	54	54	54	54	54	54	54	54	54	54	54	54	54	54	54	54	54	54	54	54	54	54	54	54	54	54	54	54	54	54	54	54	54	54	54	54	70	54	4.1566E4
1047	3630	P00403|COX2_HUMAN	235.61	45	45	28	28	28	28	28	45	28	45	41	15	23	25	18	13	45	28	28	25	42	25	25	25	28	28	28	28	28	28	42	25	25	28	28	45	28	28	28	45	45	45	45	45	28	1.9697E4
1522	1432	Q92783|STAM1_HUMAN	235.56	23	18	11	13	11	18	11	11	17	19	11	11	11	11	15	14	15	15	13	18	11	16	11	11	13	11	11	11	18	9	11	14	12	11	15	15	18	11	19	11	14	9	11	14	13	5.2795E3
1521	2523	P60983|GMFB_HUMAN	235.53	74	49	47	71	71	71	35	65	74	73	46	53	34	53	35	34	27	53	52	64	46	46	46	53	46	27	64	64	45	34	64	62	46	46	64	52	47	47	65	65	67	71	48	71	46	2.055E4
2216	1401	Q9NRW7|VPS45_HUMAN	235.49	20	6	10	9	4	4	5	4	5	6	4	4	4	2	4	0	4	4	2	13	6	11	9	4	4	6	9	6	4	6	11	8	6	6	6	6	6	4	4	11	11	11	10	4	2	4.7069E3
2626	1484	Q9Y697|NFS1_HUMAN	235.35	29	7	7	7	4	3	3	0	4	7	3	7	4	7	6	3	4	0	4	10	10	12	12	12	4	4	4	4	4	3	3	4	0	7	7	4	0	7	3	17	22	10	0	0	4	9.6215E2
2724	1384	P19474|RO52_HUMAN	235.31	33	4	4	0	0	0	0	0	0	0	0	0	0	2	0	2	0	4	0	6	0	0	0	0	0	2	0	4	2	0	24	29	23	0	2	0	19	23	18	4	4	4	0	4	2	4.2264E2
2115	1091	Q9UBC2|EP15R_HUMAN	235.23	16	7	4	1	1	4	4	6	3	4	0	0	0	1	0	1	3	3	1	6	3	6	4	6	6	4	3	4	6	4	4	6	6	8	4	4	8	8	6	4	4	3	6	6	3	1.621E3
2156	1477	Q16850|CP51A_HUMAN	235.16	23	16	19	17	4	10	2	0	9	7	13	11	11	2	2	2	5	4	2	12	8	11	9	6	11	5	13	2	2	2	14	9	4	9	4	2	2	7	2	7	7	4	10	11	5	3.2785E3
1934	1727	Q86X76|NIT1_HUMAN	235.11	35	12	3	16	13	8	12	12	12	16	16	13	8	12	12	12	21	16	12	13	16	16	16	16	16	12	16	16	21	20	12	12	12	16	16	16	16	13	20	21	21	7	16	16	13	2.8932E3
1426	3368	P07305|H10_HUMAN	235.07	26	21	21	21	21	21	21	21	21	21	26	21	21	19	14	14	19	14	14	19	24	19	24	19	21	21	21	21	21	21	19	19	19	19	21	21	21	26	26	19	21	19	13	21	21	7.3948E3
1673	2016	Q99653|CHP1_HUMAN	235.01	52	40	40	40	22	25	21	40	40	37	30	17	21	21	19	22	22	17	30	27	41	30	25	40	30	30	30	30	30	30	40	40	31	40	36	30	25	25	22	40	46	31	30	30	25	3.3648E3
1852	1133	P40123|CAP2_HUMAN	234.92	30	19	16	19	9	15	9	16	16	15	22	5	7	10	13	13	16	19	13	11	17	5	11	5	12	11	19	19	11	11	11	11	11	11	11	7	11	17	13	8	8	13	15	13	11	3.5654E3
2450	1279	P49841|GSK3B_HUMAN	234.88	42	9	24	3	3	9	9	0	3	0	3	3	0	0	6	6	3	3	5	14	5	8	11	11	3	17	9	11	9	9	16	14	5	6	9	6	5	3	5	31	18	22	3	9	3	7.7738E2
2299	1182	P42226|STAT6_HUMAN	234.87	16	6	6	6	7	6	4	2	1	2	3	2	2	2	2	3	4	5	2	9	6	6	7	3	4	8	4	8	4	2	5	2	4	3	3	3	3	2	2	9	8	3	10	11	3	1.378E3
614	4938	P60033|CD81_HUMAN	234.84	28	28	28	28	28	28	25	25	25	25	28	25	28	25	25	25	25	25	25	28	28	28	28	28	28	28	28	28	28	28	28	28	28	28	28	28	25	25	28	28	28	28	25	28	28	7.2644E4
1943	1162	Q96AQ6|PBIP1_HUMAN	234.81	15	8	12	13	6	4	6	6	10	8	6	6	6	4	6	9	6	6	2	1	3	6	3	2	6	8	6	6	8	7	7	4	3	10	6	9	8	7	12	5	11	5	6	3	7	4.3831E3
1368	2100	Q9H8Y8|GORS2_HUMAN	234.81	26	18	20	18	15	14	8	18	14	20	17	17	18	17	17	10	17	17	15	16	13	13	8	8	17	17	14	17	14	14	13	13	16	18	18	13	14	17	21	13	13	13	20	20	24	6.2828E3
488	1871	P0CG39|POTEJ_HUMAN	234.80	6	3	3	3	4	3	2	3	6	3	3	3	2	6	6	5	3	3	6	6	3	3	3	3	6	6	3	3	4	5	2	6	5	6	3	2	5	6	2	3	2	2	6	3	2
2145	1478	Q9BRX2|PELO_HUMAN	234.79	28	10	16	18	6	12	12	16	16	9	12	12	12	13	12	6	19	12	27	0	0	0	0	0	19	9	9	16	16	11	3	7	3	16	9	12	3	12	13	3	0	0	16	14	12	1.325E3
1488	2089	Q96EP5|DAZP1_HUMAN	234.76	23	19	19	19	19	19	19	23	19	19	19	15	15	17	15	15	19	19	17	17	17	17	9	13	19	17	19	15	15	13	12	17	17	17	17	19	19	19	19	17	19	19	19	19	19	8.9641E3
2330	2242	P06132|DCUP_HUMAN	234.73	33	19	18	10	4	8	7	10	18	13	14	7	4	8	12	8	8	4	10	17	13	4	4	4	10	4	4	4	4	0	17	10	4	10	4	4	6	0	0	21	10	21	18	4	4	1.5202E3
1337	2502	Q8TED1|GPX8_HUMAN	234.70	42	25	32	26	31	31	32	27	26	31	31	31	31	41	40	31	31	31	31	31	26	25	15	31	41	40	40	35	35	40	21	20	25	41	35	41	40	40	40	25	26	25	32	32	31	6.0758E3
2424	1370	Q9UBE0|SAE1_HUMAN	234.70	41	16	22	10	3	7	3	26	12	13	10	12	3	7	12	12	13	9	12	10	7	7	12	10	3	7	7	7	7	12	21	13	7	3	13	6	7	10	7	22	19	22	7	4	3	9.9284E2
1224	2498	P15289|ARSA_HUMAN	234.54	21	19	15	15	12	12	12	19	19	19	12	8	5	12	8	5	12	12	6	15	12	12	15	12	12	16	12	16	12	16	11	15	8	19	21	19	19	19	19	15	15	15	15	19	12	9.7537E3
1699	1447	P80217|IN35_HUMAN	234.54	41	15	18	11	11	12	5	11	15	11	22	22	18	19	8	5	18	18	22	22	19	14	14	14	14	15	18	18	12	5	28	27	18	14	14	14	33	21	24	11	11	7	21	18	19	2.0331E3
2322	884	Q96N67|DOCK7_HUMAN	234.47	9	4	6	5	1	1	0	1	2	1	0	0	0	1	1	1	2	1	2	2	1	1	1	0	1	1	1	2	1	1	1	1	1	1	1	1	1	0	0	4	3	1	2	1	1	3.22E3
1931	1660	P61086|UBE2K_HUMAN	234.33	66	18	27	12	20	18	18	18	18	22	27	12	18	20	18	27	12	12	18	22	15	12	12	23	22	18	27	18	18	20	33	36	22	18	15	12	18	18	32	28	18	12	27	20	18	2.4591E4
1775	2185	P47985|UCRI_HUMAN	234.20	42	11	19	16	20	19	16	31	25	24	19	19	19	20	11	16	19	28	28	19	24	19	33	33	11	16	16	11	19	11	20	19	11	11	11	16	11	11	11	20	20	20	11	19	11
2033	1513	P12931|SRC_HUMAN	234.14	20	4	4	4	7	4	9	2	4	7	11	9	9	4	7	7	7	10	7	6	15	7	9	7	2	4	9	7	4	7	13	14	9	4	7	7	10	5	9	10	9	10	11	7	4	1.0182E3
1657	3221	Q96N66|MBOA7_HUMAN	234.02	16	11	11	11	9	9	9	11	9	11	9	11	11	11	9	11	9	11	9	16	11	11	9	11	11	11	11	11	9	11	11	11	11	11	11	11	9	9	9	16	16	16	11	11	9	8.5894E3
1372	4167	P84090|ERH_HUMAN	234.01	54	46	54	54	54	46	54	46	54	54	54	46	46	54	54	54	46	46	54	41	54	41	41	46	54	54	54	54	54	54	49	49	49	46	46	54	54	54	39	46	49	46	46	46	46	2.3156E4
1533	1920	O95571|ETHE1_HUMAN	234.00	50	44	44	33	22	24	22	50	44	44	44	33	28	29	33	21	39	44	33	39	39	44	27	35	18	21	21	22	24	22	42	36	26	9	33	21	17	17	6	46	46	44	44	44	28	1.367E4
1884	1876	Q96C36|P5CR2_HUMAN	233.98	35	24	22	13	17	11	8	18	24	18	21	16	13	23	20	19	31	35	23	8	13	4	11	8	18	24	8	8	8	8	4	0	0	8	11	8	4	4	8	18	13	13	21	18	12	2.0925E3
1017	1762	Q9UHY1|NRBP_HUMAN	233.95	22	21	18	14	14	14	15	21	16	16	11	14	14	14	14	13	14	14	14	14	10	13	10	12	16	14	15	18	14	14	16	14	12	16	16	16	14	14	14	16	19	16	14	21	16	1.4164E4
1127	4320	O14880|MGST3_HUMAN	233.92	51	51	51	51	34	34	34	51	51	34	34	34	18	18	34	34	34	34	34	51	51	34	34	34	34	34	34	34	34	34	51	51	51	34	34	34	34	34	34	51	51	51	34	34	34	1.3292E4
1921	2468	Q9H910|JUPI2_HUMAN	233.86	55	32	39	32	23	32	32	40	25	32	46	46	54	32	32	32	40	32	23	25	30	17	16	7	32	32	32	32	32	23	16	16	16	23	32	23	25	16	23	16	39	16	46	32	32	3.5565E3
2332	981	Q15813|TBCE_HUMAN	233.66	35	21	19	23	4	4	4	21	18	15	2	2	2	2	4	2	7	4	4	4	4	4	4	4	4	2	2	2	2	2	4	9	4	4	2	2	6	2	2	14	19	8	15	4	4	2.4236E3
1734	1159	Q99816|TS101_HUMAN	233.53	34	18	15	18	11	9	9	9	23	7	14	16	14	14	9	16	12	12	16	14	21	20	16	16	9	9	9	14	12	9	22	15	10	16	6	12	10	9	9	21	25	23	10	18	9	2.5637E3
817	2330	P62249|RS16_HUMAN	233.45	48	48	47	47	48	47	47	47	47	47	38	47	47	48	45	47	40	38	47	42	40	32	32	40	48	47	47	48	47	47	32	32	32	48	47	45	38	45	38	42	32	47	48	47	47	1.2626E5
1485	2417	P26583|HMGB2_HUMAN	233.35	32	25	32	25	21	21	16	21	25	21	25	23	18	21	21	20	25	25	32	20	15	12	19	10	21	25	32	32	25	21	15	15	15	30	25	32	21	20	20	20	20	15	21	25	16	1.7164E3
2215	1780	Q13443|ADAM9_HUMAN	233.35	16	8	9	11	3	5	1	6	3	4	7	6	8	5	7	3	8	6	9	2	1	2	3	2	6	4	5	4	8	4	2	0	0	4	5	8	1	0	3	8	4	7	7	8	8	3.423E3
1557	1976	Q9Y680|FKBP7_HUMAN	233.29	43	32	43	27	27	27	27	37	26	32	20	16	16	16	20	20	27	27	20	22	26	16	16	20	26	26	27	27	27	27	27	31	26	26	32	20	26	20	27	26	31	26	27	32	27	1.0108E4
1740	1445	Q3KQU3|MA7D1_HUMAN	233.09	12	8	6	8	6	6	6	5	5	6	8	8	6	8	9	8	6	6	6	4	2	5	3	3	6	8	6	8	6	6	6	3	3	6	8	6	6	6	8	5	5	5	8	8	6	5.0452E3
1799	1849	Q9Y394|DHRS7_HUMAN	233.08	34	27	31	30	13	4	4	24	24	23	4	4	0	4	0	0	0	0	0	24	26	23	17	10	16	10	10	13	12	16	24	21	24	27	17	20	6	10	6	27	30	34	27	14	10	4.3214E3
2066	1498	Q14699|RFTN1_HUMAN	233.04	20	9	19	9	9	11	12	14	15	15	7	3	0	3	0	3	0	0	0	9	14	7	10	11	9	10	10	9	15	14	7	12	13	7	0	2	9	17	10	9	9	9	15	14	14	2.2697E3
1300	3060	P07108|ACBP_HUMAN	232.94	91	89	89	89	89	89	89	89	89	89	89	89	89	69	89	69	89	89	89	91	91	91	91	89	89	89	89	89	89	89	91	89	89	89	89	89	89	89	89	89	89	89	89	89	89	3.0849E4
2423	942	Q16706|MA2A1_HUMAN	232.89	15	9	12	9	3	3	1	6	1	2	3	2	2	3	2	3	2	3	1	3	1	1	1	1	2	3	1	3	2	2	1	0	0	1	1	2	1	1	1	1	1	1	2	2	3	4.1325E3
2998	1964	Q53EL6|PDCD4_HUMAN	232.72	25	4	4	4	0	2	0	0	0	0	2	4	2	2	2	2	0	0	0	0	0	0	0	0	14	6	10	11	6	2	0	0	0	18	18	8	16	19	15	4	0	0	4	0	0	5.8096E2
1255	2874	O75348|VATG1_HUMAN	232.69	67	64	64	42	42	42	42	55	64	42	42	42	42	42	42	42	42	42	42	67	45	42	45	42	42	42	42	42	42	42	67	45	45	42	42	42	64	42	42	67	64	42	42	45	42	1.443E4
1702	3118	P11233|RALA_HUMAN	232.67	33	27	28	27	21	21	28	15	20	13	28	22	22	33	28	28	28	28	28	27	27	21	28	27	27	21	20	28	21	27	28	20	27	20	21	27	27	28	28	28	27	27	27	27	21	1.9703E3
841	2239	O15145|ARPC3_HUMAN	232.64	39	31	38	31	31	31	31	27	31	31	33	39	38	33	39	33	39	39	39	38	27	38	34	38	31	31	31	25	31	38	21	21	25	38	31	27	31	31	27	38	38	38	39	31	31	3.6702E4
1922	6132	Q15847|ADIRF_HUMAN	232.62	71	71	61	30	71	71	71	71	71	71	71	71	71	71	71	71	71	71	71	71	71	71	71	71	71	71	71	30	30	30	30	30	30	71	71	71	71	71	71	30	30	30	71	71	71	2.4641E3
1243	2354	P62913|RL11_HUMAN	232.57	44	26	29	39	30	25	25	30	38	38	29	25	29	34	29	25	29	29	29	29	29	30	25	25	29	29	29	34	29	25	29	25	25	29	29	29	30	25	29	29	25	29	29	29	29	5.3399E4
2870	953	Q6PCB7|S27A1_HUMAN	232.55	25	0	3	7	2	0	2	0	2	0	2	2	2	4	2	2	0	0	0	3	2	2	6	5	7	2	2	8	2	2	13	5	5	6	7	8	5	7	5	14	6	12	0	0	0
1546	3177	P06703|S10A6_HUMAN	232.54	69	54	54	54	54	51	32	54	54	54	51	54	51	36	51	32	54	54	51	69	69	54	54	54	54	54	51	51	51	51	54	54	54	54	51	51	54	54	51	46	54	54	54	54	51	1.1052E4
1486	2270	P14324|FPPS_HUMAN	232.45	28	17	20	15	13	13	13	10	13	17	13	15	13	15	17	15	15	13	15	15	22	13	10	13	13	17	19	13	17	13	15	15	15	15	13	13	13	13	13	13	13	13	15	19	13	7.4042E3
1291	2734	P30626|SORCN_HUMAN	232.40	44	33	38	33	33	28	38	38	28	38	33	38	28	38	28	23	38	33	33	38	38	44	38	44	33	33	28	28	33	33	38	38	38	33	33	33	28	38	38	33	38	38	33	38	38	1.5656E4
3007	1007	Q96RW7|HMCN1_HUMAN	232.40	2	0	0	0	0	0	0	0	0	0	0	0	0	1	1	1	0	0	0	0	0	0	0	0	1	1	1	0	0	0	0	0	0	0	0	0	0	0	0	0	0	0	0	0	0
1803	1176	Q12959|DLG1_HUMAN	232.35	17	7	11	7	3	5	2	5	6	8	6	3	4	5	6	6	6	3	9	9	3	4	5	8	5	2	4	8	5	5	4	2	2	5	7	5	4	3	2	10	5	9	8	2	9	2.5693E3
1566	1315	Q9Y5B9|SP16H_HUMAN	232.29	10	4	7	4	7	9	7	3	5	4	8	7	5	7	9	7	8	8	8	3	3	1	3	5	8	8	7	7	8	7	6	6	4	5	7	8	6	6	6	4	4	6	7	6	7	2.4599E3
2399	1443	Q68CZ2|TENS3_HUMAN	232.21	10	5	5	6	2	3	1	4	3	1	1	2	1	1	1	1	1	1	1	2	1	1	1	1	4	1	1	1	1	1	1	1	1	4	1	2	6	5	2	3	3	3	7	1	4	1.0321E3
1855	977	Q53EP0|FND3B_HUMAN	232.15	15	6	7	9	5	7	5	5	4	2	1	0	1	5	5	6	5	6	8	0	1	1	1	1	7	9	6	9	9	7	0	0	0	6	2	4	4	3	2	3	2	2	8	8	7	2.4124E3
2885	1697	Q8IXS6|PALM2_HUMAN	232.02	27	0	4	0	0	0	0	0	0	0	0	4	0	4	4	0	4	4	6	13	13	9	9	9	8	8	3	8	4	0	24	24	20	0	0	4	11	12	12	9	9	12	0	0	0
2733	1559	Q14161|GIT2_HUMAN	231.85	21	5	5	10	0	0	1	0	1	3	0	4	3	4	4	0	4	0	3	0	0	0	0	2	4	5	8	6	4	5	4	9	6	4	7	5	7	7	4	3	3	6	6	1	6	3.4801E2
2050	4323	P06454|PTMA_HUMAN	231.77	35	25	25	25	26	25	25	25	25	25	25	25	25	26	25	25	26	25	25	26	25	22	22	34	26	25	25	26	24	25	34	34	25	25	25	25	25	25	25	34	25	25	26	25	25	9.1991E3
1730	2132	Q06033|ITIH3_HUMAN	231.73	6	1	1	3	1	1	1	3	2	3	5	5	6	6	5	5	5	5	5	3	1	3	1	1	3	3	3	1	1	3	3	3	2	3	3	3	4	3	3	2	2	1	3	3	1	5.9418E3
1755	3067	P05413|FABPH_HUMAN	231.60	47	7	7	25	25	14	25	14	14	25	46	35	35	36	35	45	35	35	45	46	46	14	25	25	35	35	35	14	14	14	45	45	46	14	14	14	35	35	35	14	25	25	35	45	25	6.918E2
2222	1253	P08572|CO4A2_HUMAN	231.60	7	1	0	1	1	1	1	1	1	2	1	1	1	1	1	2	0	0	0	1	1	1	1	0	3	3	3	1	1	2	5	4	4	2	3	1	4	5	4	3	3	3	1	1	1	5.3609E2
2064	1179	Q9Y4W6|AFG32_HUMAN	231.33	16	8	5	5	3	3	5	4	3	4	4	1	1	3	1	3	5	4	5	4	7	9	4	8	5	4	3	3	6	4	6	4	4	3	3	4	4	4	2	7	8	9	5	2	6	6.2104E3
2449	943	Q6VY07|PACS1_HUMAN	231.32	16	6	4	4	2	4	2	3	4	2	6	5	5	6	4	6	3	1	3	1	0	2	2	0	5	5	6	7	8	6	6	3	2	5	7	6	2	2	2	0	4	2	6	2	2	1.9797E3
1135	2621	O95881|TXD12_HUMAN	231.32	45	45	40	35	35	35	35	32	40	40	35	35	26	27	35	31	26	35	35	31	31	31	36	31	35	35	35	35	35	35	36	31	26	35	35	35	35	35	35	31	40	40	40	35	31	1.8122E4
927	1996	Q15286|RAB35_HUMAN	231.27	53	29	40	40	29	29	29	22	23	22	30	23	22	22	17	29	23	29	23	29	37	25	31	23	29	29	18	29	29	23	37	37	37	29	29	29	29	29	29	53	53	34	40	29	29	9.0037E2
1903	1950	P25685|DNJB1_HUMAN	231.22	26	14	14	14	8	8	8	14	14	14	16	14	9	8	11	9	16	9	12	14	13	5	16	13	16	14	16	16	17	14	14	14	14	14	14	14	14	14	8	14	14	10	14	14	8	2.434E3
2169	1027	Q641Q2|WAC2A_HUMAN	231.16	16	7	11	3	2	1	2	4	2	1	5	4	2	2	2	2	1	1	2	4	2	1	2	1	5	3	2	2	2	2	7	5	6	5	4	8	7	9	5	4	4	5	3	0	1
2267	1192	Q9Y6D6|BIG1_HUMAN	231.16	7	4	3	1	2	2	2	0	2	1	0	1	1	1	1	1	2	1	1	1	3	1	1	1	1	1	1	1	1	1	3	1	2	1	1	1	3	1	1	2	4	2	2	2	2	2.2981E2
2344	1426	Q9NPQ8|RIC8A_HUMAN	231.06	24	15	11	11	3	3	3	9	5	5	13	4	0	8	7	8	8	13	6	2	0	0	0	0	2	8	5	5	8	5	9	5	5	5	5	5	2	2	4	7	2	2	9	11	7	1.4442E3
1616	2279	Q8NBX0|SCPDL_HUMAN	230.98	29	19	19	23	9	9	9	16	16	16	19	16	16	12	9	12	9	16	13	19	16	13	16	13	13	9	12	16	6	9	22	22	19	13	6	9	9	9	6	29	23	29	10	6	9	6.5527E3
971	3106	O15511|ARPC5_HUMAN	230.98	46	44	46	46	44	46	46	44	46	46	44	44	44	44	44	44	44	44	44	44	44	44	44	44	44	46	44	44	46	44	44	44	44	44	46	44	44	44	44	44	44	44	46	46	46	2.7136E4
1148	2515	P17931|LEG3_HUMAN	230.91	33	30	30	30	26	30	26	26	30	30	30	30	26	20	26	26	26	26	26	26	30	26	30	26	26	26	26	26	26	26	30	26	26	33	30	30	26	30	26	30	30	30	30	26	26	5.7101E4
2677	874	Q9P253|VPS18_HUMAN	230.86	19	4	6	6	4	0	0	3	1	1	3	2	0	0	1	0	3	3	1	3	2	3	4	4	3	2	3	3	1	0	5	3	3	2	1	1	1	0	0	9	14	8	2	2	0	2.048E2
1171	2144	P42025|ACTY_HUMAN	230.80	28	22	22	22	22	22	22	28	28	22	22	20	20	22	22	17	22	22	20	22	28	22	28	28	22	20	22	20	22	22	22	22	28	20	22	22	22	22	22	22	22	22	22	22	20
1808	1120	O60502|OGA_HUMAN	230.74	17	11	9	7	4	4	2	8	7	5	3	1	0	3	3	1	5	4	1	5	3	5	7	6	3	4	3	5	5	6	2	1	1	6	7	6	6	5	4	9	9	7	4	4	3	5.0945E3
2864	1273	Q9H6R3|ACSS3_HUMAN	230.69	23	2	2	2	0	0	0	0	0	0	0	0	0	0	2	2	0	0	0	11	8	14	8	8	2	2	2	2	0	4	2	2	2	6	3	2	0	0	2	17	9	14	0	0	0	2.182E2
2203	1845	O15382|BCAT2_HUMAN	230.62	29	9	13	9	9	9	9	9	9	5	9	9	0	4	4	9	9	4	4	12	11	11	9	9	4	9	5	9	9	0	9	9	9	9	9	0	4	4	0	26	15	16	5	9	5	1.6799E3
1649	1593	Q10713|MPPA_HUMAN	230.42	23	17	17	19	11	9	11	14	17	16	16	9	9	13	11	13	16	19	18	14	17	14	14	11	10	7	7	7	9	4	14	10	12	9	7	13	5	5	2	17	19	19	14	17	14	4.6726E3
1411	2326	Q9Y639|NPTN_HUMAN	230.19	19	16	14	16	14	11	14	16	14	11	16	14	14	14	14	14	14	16	14	14	16	13	16	14	14	14	14	16	11	11	19	16	16	14	14	16	13	19	16	13	11	19	16	14	11	1.2916E4
1580	2008	P36405|ARL3_HUMAN	230.12	58	46	46	46	24	12	24	33	33	46	24	30	12	24	24	12	24	24	24	34	24	24	30	30	24	36	24	24	24	35	24	24	24	34	41	35	24	24	24	52	46	39	45	36	28	1.3961E4
2403	2854	P05161|ISG15_HUMAN	230.02	37	5	11	5	11	11	11	5	5	11	11	11	11	11	11	11	11	5	11	11	11	11	11	11	11	11	11	11	5	11	37	37	37	11	11	11	37	37	37	11	11	11	5	5	5	6.321E2
2071	1256	Q6UY14|ATL4_HUMAN	229.95	12	6	6	6	2	2	2	3	5	5	0	0	0	0	0	0	0	0	0	1	1	0	1	1	4	6	4	8	8	8	1	1	1	6	9	10	7	6	6	2	0	1	4	3	2	5.9423E3
1601	2524	O43324|MCA3_HUMAN	229.85	51	35	29	35	26	21	21	35	35	35	26	21	26	26	26	26	41	41	26	35	45	21	21	26	35	41	35	35	21	26	35	41	26	41	35	35	35	26	41	29	35	29	41	41	41	6.2259E3
1242	2428	Q9Y6B6|SAR1B_HUMAN	229.80	45	34	35	36	40	25	31	28	30	35	34	41	31	30	11	11	34	35	20	35	41	24	17	31	28	41	25	34	41	31	34	39	35	24	35	31	18	14	17	35	35	35	34	30	31	4.5985E3
1639	2050	P42126|ECI1_HUMAN	229.75	32	22	22	22	13	15	15	22	22	22	15	15	15	15	10	15	15	15	15	22	15	15	15	15	15	15	15	15	15	15	22	15	15	18	15	15	18	15	15	22	29	22	15	15	15	1.1321E4
2057	1492	P30838|AL3A1_HUMAN	229.56	23	8	7	11	8	5	5	7	5	5	5	7	7	10	5	7	5	5	3	9	9	15	15	17	3	3	3	5	7	7	18	12	17	10	7	7	11	13	8	12	15	17	8	5	5	1.7035E3
2114	928	O95819|M4K4_HUMAN	229.50	13	3	5	3	2	5	5	0	1	2	3	4	1	3	4	1	8	7	6	1	1	0	1	0	9	3	7	3	4	2	3	1	1	0	4	4	4	4	1	0	2	1	5	4	3	6.5589E2
2075	1735	Q9UGP8|SEC63_HUMAN	229.49	11	7	8	7	5	7	3	5	7	3	4	3	3	4	2	7	5	4	5	2	2	3	4	3	4	5	7	5	6	4	2	7	5	4	4	5	2	2	3	3	3	3	7	5	8	6.0224E3
2312	1327	P12259|FA5_HUMAN	229.47	5	0	1	1	0	0	1	0	0	0	2	2	2	2	3	3	1	1	1	2	2	1	1	1	1	1	0	1	0	1	5	3	3	1	1	1	2	2	1	2	2	2	0	0	0	8.7254E2
1983	2649	P30038|AL4A1_HUMAN	229.45	14	6	12	9	11	11	13	6	12	9	13	8	8	5	5	5	8	5	5	11	6	11	13	13	8	8	6	8	8	8	10	6	6	8	8	8	8	8	8	9	9	12	12	12	8	2.2759E3
1768	1854	P20290|BTF3_HUMAN	229.37	60	34	42	42	34	9	9	49	34	49	34	31	23	34	9	9	51	49	23	34	42	23	9	9	34	20	23	37	34	20	31	23	42	24	34	34	28	20	20	34	31	34	49	49	34	8.7746E3
1524	1708	P51153|RAB13_HUMAN	229.36	55	30	25	23	24	29	24	24	18	23	29	24	30	18	29	29	23	18	24	18	23	23	18	23	29	34	34	29	23	24	18	23	18	24	34	30	18	24	18	33	38	18	23	23	18	5.7986E3
1582	2601	Q969E4|TCAL3_HUMAN	229.29	40	36	36	36	40	36	36	40	36	36	23	31	23	18	18	18	16	23	16	36	36	36	31	31	40	36	36	36	36	31	36	36	24	36	40	36	40	31	31	36	24	31	40	31	31	9.664E3
2122	2023	Q52LJ0|FA98B_HUMAN	229.26	20	12	6	9	12	9	9	6	12	9	9	6	9	6	9	3	7	12	9	9	9	9	12	9	6	6	9	9	12	16	6	9	9	6	9	12	9	9	12	12	12	12	9	10	9	2.9232E3
1277	1805	Q96IJ6|GMPPA_HUMAN	229.22	28	19	22	22	19	21	21	17	19	21	24	19	24	19	16	11	21	19	18	23	20	15	11	15	15	21	24	15	19	19	22	22	18	16	11	17	15	20	13	20	20	7	25	21	18	4.0353E3
1544	1828	Q06136|KDSR_HUMAN	229.22	28	12	12	15	12	12	12	12	12	5	12	9	12	9	12	12	9	9	9	15	17	18	18	20	12	15	15	9	15	15	15	15	15	15	15	15	15	15	12	18	22	15	12	12	9	3.6021E3
2443	1303	P19838|NFKB1_HUMAN	229.19	12	3	8	4	2	0	0	4	4	6	2	0	0	0	0	0	2	2	3	6	1	3	4	4	3	3	1	4	2	3	7	5	4	3	3	2	3	3	1	6	6	6	4	5	1	5.876E2
2981	1656	Q9Y4K0|LOXL2_HUMAN	229.17	11	2	2	4	2	4	0	0	2	4	0	2	0	4	4	4	9	9	9	0	0	0	0	0	2	2	2	2	4	2	0	2	0	0	2	0	2	2	2	0	0	0	0	0	2	4.7733E2
1352	3092	Q8TCT9|HM13_HUMAN	229.04	19	17	15	10	6	6	6	6	6	6	6	6	6	6	6	6	6	13	6	13	13	15	13	15	13	6	6	6	6	13	13	13	13	13	13	13	6	6	6	6	6	6	6	6	6	2.2991E4
1688	2442	P51452|DUS3_HUMAN	229.04	44	39	44	44	21	26	21	44	44	44	36	29	19	26	21	21	36	36	26	44	36	36	26	36	31	36	36	31	26	26	44	36	31	31	36	21	37	26	26	39	36	39	31	21	31	5.5663E3
2590	1649	Q7Z739|YTHD3_HUMAN	228.92	18	9	5	5	7	3	6	12	11	7	11	4	7	7	5	2	11	5	7	0	4	5	4	0	4	4	6	6	2	10	0	0	0	6	4	8	6	2	6	4	4	3	9	4	2	2.0656E3
2162	3295	P09132|SRP19_HUMAN	228.91	59	36	32	19	28	28	28	8	17	8	28	38	28	17	41	28	28	28	38	27	38	17	28	28	8	19	17	19	28	28	28	27	28	28	28	17	19	32	17	19	33	32	8	28	19	6.8118E2
2181	1576	P11172|UMPS_HUMAN	228.88	25	7	9	12	7	2	2	5	15	11	9	5	5	5	5	5	5	9	5	14	11	9	9	9	4	8	7	11	11	9	2	10	6	7	8	5	5	0	5	16	17	8	11	14	9	1.3003E3
1972	1647	O75569|PRKRA_HUMAN	228.87	42	39	39	24	5	8	5	35	36	20	8	8	9	8	14	12	14	8	5	15	5	8	12	15	15	5	5	19	18	21	11	11	11	15	30	20	14	12	12	36	15	24	14	18	11	6.5683E3
1771	2597	Q92804|RBP56_HUMAN	228.77	17	11	11	8	8	8	8	14	8	8	8	8	8	8	8	8	8	8	8	8	8	8	8	8	8	8	8	8	8	8	8	8	8	8	11	8	8	8	8	14	14	8	8	8	8	9.7839E3
1891	1723	Q8NFQ8|TOIP2_HUMAN	228.75	22	20	20	20	6	11	3	13	14	10	9	6	6	9	9	6	10	6	8	3	3	13	6	10	8	3	3	13	9	8	7	12	3	9	6	10	6	3	3	12	17	14	16	13	8	3.7504E3
1861	1516	P23497|SP100_HUMAN	228.69	13	3	5	7	8	5	5	4	5	8	6	4	4	4	5	4	6	4	7	1	2	2	2	3	4	5	4	3	4	3	10	9	9	2	5	1	8	11	10	3	1	2	6	6	6	1.4938E3
1592	1457	P62495|ERF1_HUMAN	228.56	33	11	6	13	11	8	11	15	11	11	11	12	5	11	11	11	14	11	11	11	11	11	11	17	11	8	11	11	8	11	8	8	8	14	11	14	9	8	8	21	14	8	5	14	11	3.6613E3
1993	1782	Q9BZ67|FRMD8_HUMAN	228.50	29	8	11	10	6	3	0	2	5	5	3	3	3	5	9	7	3	7	3	9	6	9	11	9	11	11	9	9	11	11	8	5	2	12	15	15	15	5	12	26	12	11	6	5	5	4.0885E4
1101	3123	Q9Y2Q5|LTOR2_HUMAN	228.50	85	54	54	54	53	41	53	73	85	54	53	53	41	53	41	41	41	41	41	53	41	41	41	53	53	53	41	53	53	53	53	41	53	53	41	41	41	53	53	54	53	41	53	42	53	5.2679E4
1305	1900	O60493|SNX3_HUMAN	228.41	49	35	41	35	41	41	35	41	44	41	46	41	29	41	41	29	46	41	41	28	35	28	28	34	35	35	35	35	35	41	28	35	35	35	35	46	29	41	41	35	35	34	46	35	41	2.0882E4
2094	2160	P07203|GPX1_HUMAN	228.41	60	9	9	9	9	9	9	9	9	9	44	36	29	45	45	45	32	45	45	19	43	29	24	23	13	13	15	9	9	9	33	39	48	9	9	9	13	18	15	33	29	24	9	13	9	5.3489E2
1292	2826	Q00765|REEP5_HUMAN	228.32	31	27	27	27	27	27	27	27	27	27	27	27	26	26	27	27	27	26	26	27	27	16	21	25	27	27	27	27	27	27	27	27	27	27	27	27	31	27	27	27	27	27	27	27	27	2.7468E4
2163	1962	Q6IAN0|DRS7B_HUMAN	228.31	31	8	4	8	8	8	8	4	4	8	8	8	8	8	11	8	8	8	4	16	15	15	16	8	8	15	8	8	15	12	21	17	13	11	8	8	16	8	8	13	13	13	8	8	8	9.6686E3
1912	1242	O94906|PRP6_HUMAN	228.30	14	6	3	4	6	7	7	0	1	4	6	6	9	8	7	9	8	6	6	4	1	1	1	5	5	4	4	4	6	5	0	1	0	6	5	5	3	4	3	2	0	0	2	5	5	2.4642E3
2143	1659	Q99598|TSNAX_HUMAN	228.16	45	14	14	17	10	17	14	10	20	20	10	10	20	10	3	13	10	17	14	17	20	20	31	25	14	14	17	10	17	10	14	14	14	17	14	17	18	14	14	23	27	10	14	13	14	3.2343E3
2784	1148	P14136|GFAP_HUMAN	228.08	31	2	2	2	5	2	2	5	5	2	0	2	2	2	2	2	2	2	2	0	0	0	0	0	5	7	4	5	0	2	3	5	3	7	4	2	22	28	21	0	0	0	5	5	2
2942	1402	Q6UW02|CP20A_HUMAN	227.92	29	13	15	8	8	2	3	2	3	2	0	0	0	0	0	0	5	2	0	8	15	12	6	11	0	0	2	2	2	3	5	2	2	2	3	5	2	0	0	5	14	8	5	0	3	2.5389E3
2685	1831	Q9UBX5|FBLN5_HUMAN	227.88	20	0	0	0	8	11	5	0	0	0	0	0	0	2	0	0	0	0	0	3	5	0	0	0	17	16	20	2	2	5	5	5	5	0	2	0	16	14	20	0	0	0	5	5	7
1361	2163	P62330|ARF6_HUMAN	227.79	72	50	53	53	33	39	27	45	39	39	39	39	27	27	27	21	38	38	21	50	50	39	50	50	33	50	33	39	50	33	50	50	39	39	56	39	39	33	33	66	50	56	27	53	39	1.6702E4
1346	2313	P35637|FUS_HUMAN	227.77	17	14	10	10	9	9	10	6	6	6	10	9	6	11	9	6	10	12	9	9	9	9	9	9	6	10	9	10	9	9	9	9	9	9	12	10	6	9	6	9	10	9	10	9	10	1.0256E4
1801	1588	Q53H82|LACB2_HUMAN	227.61	41	20	19	13	21	17	11	23	27	13	16	20	7	10	10	3	17	13	7	23	17	16	23	10	16	7	7	3	6	3	20	13	20	17	7	7	12	12	7	24	23	20	30	13	27	1.5344E3
2907	1041	Q14839|CHD4_HUMAN	227.55	7	1	2	3	2	1	1	0	1	0	2	1	1	1	2	2	4	1	2	1	0	0	0	0	2	2	1	3	2	2	0	0	0	1	1	2	0	1	1	1	0	0	2	0	2	7.9526E2
2128	1224	Q12888|TP53B_HUMAN	227.52	7	2	2	2	1	1	1	1	1	1	2	2	3	3	5	3	3	3	3	2	2	2	2	2	2	3	2	4	2	3	0	1	2	3	5	4	2	1	1	1	2	0	1	2	2	1.2775E3
1677	2916	Q9BY32|ITPA_HUMAN	227.34	42	37	35	35	24	19	35	35	35	35	35	35	35	35	35	24	35	24	35	35	35	35	35	35	35	35	35	35	35	35	42	35	35	42	35	35	35	35	24	42	42	35	35	24	24	4.4026E3
1856	1586	Q9UKG1|DP13A_HUMAN	227.29	17	9	8	10	5	5	10	5	8	8	3	8	8	5	5	5	1	4	6	9	4	3	7	4	8	8	8	7	3	8	5	5	5	5	10	8	5	6	3	4	9	6	8	12	8	1.8956E3
1727	1375	P04114|APOB_HUMAN	227.29	2	1	1	1	1	1	0	0	0	0	2	2	1	1	2	2	2	1	1	1	1	1	1	1	1	1	1	1	1	1	2	2	1	1	1	1	1	1	1	2	2	1	1	1	1	8.8472E2
1240	1373	Q14141|SEPT6_HUMAN	227.22	28	8	17	15	10	8	8	10	17	17	15	8	8	14	5	8	8	5	5	17	10	23	10	10	10	10	10	10	10	16	10	14	10	15	10	17	12	15	10	17	17	12	19	12	10
1918	3000	P24666|PPAC_HUMAN	227.14	42	28	30	23	15	22	16	15	23	16	35	23	23	23	16	16	22	21	0	23	42	23	35	35	16	16	23	16	23	16	15	21	8	16	23	23	23	16	16	16	22	30	16	23	16	3.7413E3
2698	1919	O75487|GPC4_HUMAN	227.14	19	0	3	0	3	0	0	0	0	0	3	3	0	0	0	0	0	0	0	8	3	3	0	0	11	14	8	11	12	8	8	8	8	6	8	11	14	12	16	6	6	5	0	0	0
1721	2972	P62745|RHOB_HUMAN	227.12	34	27	27	27	18	18	18	27	27	18	18	12	12	18	18	18	18	18	11	27	27	18	18	18	18	18	18	18	24	24	21	21	27	18	25	18	18	18	18	27	27	27	27	18	18	3.1856E3
2535	2046	P20839|IMDH1_HUMAN	227.09	20	4	6	8	9	6	6	6	4	8	6	6	6	6	6	9	11	11	6	6	6	0	0	0	6	6	6	0	0	4	4	4	4	2	0	0	6	4	2	8	0	4	9	6	8	1.4574E3
1587	1903	P13073|COX41_HUMAN	227.03	57	38	26	25	38	38	32	31	32	36	38	39	32	38	38	31	38	38	38	32	26	38	43	38	25	25	26	38	38	31	32	32	32	32	38	31	31	31	25	25	35	32	32	38	32	1.9977E4
1297	2800	O14737|PDCD5_HUMAN	227.02	56	39	47	48	48	48	48	48	56	48	56	48	48	56	56	48	48	48	56	39	56	56	39	48	56	56	48	48	48	48	39	48	56	56	48	48	38	48	48	39	47	37	48	56	48	1.1047E4
2006	1877	P49354|FNTA_HUMAN	226.94	25	16	12	12	8	8	8	10	12	8	8	9	6	8	12	8	5	8	8	12	8	8	8	8	12	8	12	12	8	12	8	13	8	12	8	12	15	12	8	21	13	13	8	8	12	4.8336E3
1581	2611	O96000|NDUBA_HUMAN	226.92	52	31	43	37	22	23	37	31	37	23	44	43	27	20	22	15	37	23	31	37	37	52	45	43	20	15	22	31	23	37	46	37	37	6	23	31	6	15	23	44	44	38	31	37	31	5.0326E3
2602	1540	Q08397|LOXL1_HUMAN	226.92	19	5	3	5	12	15	11	5	8	5	0	0	0	0	0	0	0	0	0	5	0	0	0	0	12	16	12	0	2	2	2	0	0	0	2	2	14	10	7	0	0	0	12	15	12	9.6001E2
1529	3539	P63027|VAMP2_HUMAN	226.91	71	45	42	71	28	42	28	28	42	21	42	68	54	36	54	28	42	42	28	34	21	60	60	34	42	42	42	42	28	42	42	34	42	42	60	42	42	42	34	42	42	42	28	42	42	1.892E3
1862	1248	Q13033|STRN3_HUMAN	226.88	18	9	8	7	4	3	7	11	11	11	5	3	6	2	3	3	4	3	6	9	8	4	3	9	4	6	11	4	5	7	5	6	11	8	6	3	5	5	6	7	9	8	11	6	6	2.215E3
1864	2376	Q8NCA5|FA98A_HUMAN	226.81	13	10	7	7	10	10	10	10	10	7	10	10	7	10	7	10	10	13	7	10	7	7	10	7	10	7	7	10	13	13	10	10	10	5	7	13	7	7	10	7	10	10	13	10	13	6.6823E3
1558	1560	P55039|DRG2_HUMAN	226.68	33	15	23	23	12	18	9	15	12	12	14	14	11	11	6	6	15	12	11	19	20	14	15	20	18	18	18	18	18	15	14	18	16	15	18	15	15	9	9	23	18	18	18	23	14	3.1491E3
1433	2353	Q9UKY7|CDV3_HUMAN	226.45	55	36	36	55	55	43	43	55	55	55	43	43	43	43	43	43	55	55	55	50	55	43	55	52	43	43	43	43	43	24	36	46	46	55	36	43	43	43	43	31	24	36	55	55	55	1.0537E4
1365	1683	P36543|VATE1_HUMAN	226.40	34	34	34	34	30	30	30	30	34	34	30	30	30	30	34	34	30	30	30	30	34	30	30	30	30	34	30	25	25	30	34	30	30	34	30	34	34	30	34	34	30	30	34	34	34	2.2277E4
1057	2521	P62851|RS25_HUMAN	226.37	43	34	36	36	36	36	36	34	43	36	36	36	36	36	34	36	34	36	36	23	23	17	23	17	36	34	34	34	34	34	23	28	17	36	34	36	32	36	34	36	34	36	43	36	36	3.4917E4
2255	1187	P30876|RPB2_HUMAN	226.36	10	5	5	6	4	4	3	2	4	1	3	2	3	3	2	2	3	6	4	7	4	5	4	4	2	3	3	6	3	3	1	0	0	5	2	3	1	1	2	5	5	6	4	1	3	2.6022E3
2812	1049	Q8N3D4|EH1L1_HUMAN	226.34	10	3	1	0	5	1	2	0	1	0	1	1	0	1	1	1	2	5	3	1	2	0	0	0	3	4	2	1	2	0	1	0	0	1	0	0	1	1	2	1	0	0	2	2	2	1.8828E2
1902	1750	Q15006|EMC2_HUMAN	226.12	34	28	28	22	17	17	12	17	28	17	12	12	12	13	17	17	12	12	12	13	12	8	12	12	17	12	17	18	17	12	12	13	13	17	17	17	12	12	12	22	25	8	17	12	12	5.9861E3
1053	3281	P21926|CD9_HUMAN	226.07	25	25	25	25	25	25	25	20	25	25	25	25	25	25	25	14	25	25	25	25	25	21	25	21	25	25	25	25	25	25	25	25	25	25	25	25	25	25	25	25	25	25	25	25	25	3.331E4
1883	2293	P49903|SPS1_HUMAN	226.06	29	17	9	17	9	9	12	20	20	9	12	9	12	9	9	9	9	12	12	12	12	12	12	12	9	12	9	12	9	12	12	12	12	9	12	12	9	12	12	20	26	23	9	9	9	2.2806E3
1885	1456	Q00169|PIPNA_HUMAN	225.95	42	27	19	15	21	15	12	15	15	19	9	9	9	9	13	13	9	13	18	21	12	18	21	19	18	15	9	18	13	12	30	26	26	18	18	21	21	18	18	26	23	30	15	15	9	4.6514E3
775	2740	P26447|S10A4_HUMAN	225.95	58	50	50	50	50	50	50	50	50	50	50	50	58	50	50	50	58	50	58	58	55	55	55	55	50	50	50	47	47	47	58	58	55	50	50	50	50	50	50	50	50	58	50	50	50	6.2737E4
1695	1537	Q9NYF8|BCLF1_HUMAN	225.94	10	6	6	7	4	5	5	5	8	7	5	6	5	7	5	5	10	6	6	2	1	0	1	1	6	7	4	6	6	6	4	4	4	4	5	5	6	5	5	2	4	3	6	5	5	2.9798E3
2059	2480	Q8N129|CNPY4_HUMAN	225.76	38	24	15	24	15	15	15	24	24	20	11	11	11	11	11	11	11	15	11	19	15	24	19	19	15	15	15	15	15	15	15	15	15	15	15	15	15	15	15	24	15	24	15	15	15	5.2338E3
2504	1600	P01130|LDLR_HUMAN	225.69	13	5	3	3	2	3	3	3	3	5	3	6	6	5	6	6	5	12	8	2	0	0	0	0	5	3	6	3	2	3	0	0	0	1	2	3	0	2	2	2	0	0	6	5	6	1.1969E3
1824	3964	P99999|CYC_HUMAN	225.66	52	52	50	50	50	50	50	41	50	50	37	20	20	50	33	33	50	50	50	50	50	32	36	50	32	50	36	50	50	32	50	50	50	50	32	32	19	36	36	42	50	50	50	50	50	5.8531E3
1787	2590	Q9Y5L4|TIM13_HUMAN	225.66	79	53	69	54	54	22	53	54	69	53	54	53	54	42	53	53	54	54	54	71	71	71	71	71	53	37	54	61	53	53	53	43	54	53	53	53	37	26	26	54	71	54	54	69	53	7.2359E3
1729	3914	P35080|PROF2_HUMAN	225.59	33	32	32	32	31	22	23	32	32	33	31	21	21	21	21	21	21	21	23	21	29	21	21	21	21	21	21	21	21	22	29	29	29	22	21	21	29	21	21	32	31	31	32	22	23	1.9158E4
1703	3005	P10301|RRAS_HUMAN	225.57	33	27	27	22	33	22	22	27	27	15	15	22	9	15	22	15	27	22	15	33	27	22	27	22	27	27	22	22	27	22	27	27	27	22	27	15	27	27	22	27	27	27	27	27	27	5.8293E3
1359	1824	O14745|NHRF1_HUMAN	225.40	34	20	8	8	16	16	16	16	24	13	26	31	23	16	24	16	16	16	16	29	29	22	22	16	24	24	31	16	24	16	29	22	22	16	16	24	16	16	16	24	24	24	24	16	13	2.9047E3
2054	2756	Q92522|H1X_HUMAN	225.32	38	26	27	27	18	18	18	11	11	11	11	18	11	11	18	18	13	13	11	27	32	27	27	18	11	18	18	18	18	18	27	25	24	18	11	18	26	18	18	25	27	32	18	26	18	5.1982E3
2307	1843	Q9Y4H2|IRS2_HUMAN	225.10	8	4	4	3	5	7	4	2	3	2	0	0	0	0	0	0	0	0	0	5	6	4	3	3	4	4	4	4	3	3	5	5	5	2	3	3	5	4	4	5	3	4	4	3	3	1.2785E3
1674	1776	Q9HAV7|GRPE1_HUMAN	225.06	59	29	41	35	20	20	14	35	35	41	29	20	14	29	20	29	29	29	40	29	29	33	29	29	29	20	20	29	20	10	35	29	20	5	14	14	20	14	14	23	48	41	29	23	41	4.5831E3
1810	2490	Q01105|SET_HUMAN	225.01	33	24	27	16	16	17	16	27	27	16	16	16	16	16	16	16	17	17	16	17	16	12	16	16	16	16	16	16	17	16	19	21	16	16	17	16	16	13	13	17	16	16	16	16	16	1.1823E4
2584	1467	Q9H4G0|E41L1_HUMAN	224.96	15	4	3	2	1	0	0	1	2	1	1	1	0	0	0	0	0	1	1	4	4	1	1	3	1	3	3	5	2	3	4	8	4	5	4	6	3	7	7	7	7	7	1	1	1	5.8319E2
1881	1170	Q9Y2E5|MA2B2_HUMAN	224.95	16	9	8	9	2	2	2	10	8	3	1	1	0	1	2	2	2	1	1	2	1	7	6	4	3	4	5	7	8	5	2	2	1	8	8	7	3	3	6	4	5	2	2	2	4	4.4172E3
1716	2128	P52594|AGFG1_HUMAN	224.89	15	14	15	11	10	10	10	14	15	14	11	6	7	8	8	8	14	10	10	9	14	14	10	10	14	14	10	14	8	10	9	5	11	14	14	14	14	8	14	9	9	7	14	14	14	5.3982E3
1817	2188	Q9BU23|LMF2_HUMAN	224.86	11	5	7	5	5	6	6	5	5	7	5	5	5	5	5	5	5	7	5	7	8	2	5	5	5	9	7	7	9	6	11	9	6	5	6	6	7	9	9	9	7	8	7	7	7	1.294E3
2230	1657	O15344|TRI18_HUMAN	224.57	14	5	5	2	2	2	2	2	2	2	6	5	6	6	6	6	2	5	2	8	5	5	6	6	6	6	6	6	6	6	5	2	5	8	6	5	6	7	6	7	5	5	5	2	2	9.0891E2
2329	3094	P54687|BCAT1_HUMAN	224.47	19	12	12	11	7	6	7	16	16	15	6	6	3	7	11	7	16	16	11	0	0	0	0	0	0	0	3	0	0	0	5	0	5	5	0	0	5	5	0	5	0	0	16	11	10	1.4994E3
2048	2028	Q8IZP0|ABI1_HUMAN	224.41	21	18	16	11	5	7	5	12	16	12	2	2	5	5	5	5	5	5	5	6	2	7	5	5	5	5	7	5	7	5	6	9	2	2	5	5	11	8	2	12	12	6	9	12	5	3.3789E3
2652	1714	O43524|FOXO3_HUMAN	224.37	15	10	12	5	5	4	2	5	5	5	0	0	0	0	0	0	0	0	0	2	2	7	7	5	5	5	5	10	10	8	0	0	0	9	7	12	4	3	0	5	5	7	5	3	3	1.293E3
2706	1458	O43290|SNUT1_HUMAN	224.35	13	3	0	5	4	3	3	0	0	2	5	7	6	8	6	8	6	8	9	0	0	0	0	0	4	5	5	9	3	7	0	0	0	6	4	3	1	3	2	0	0	0	2	3	3	9.6421E2
2039	1712	Q13057|COASY_HUMAN	224.27	18	8	8	8	5	5	5	8	12	5	5	5	5	5	5	2	5	5	4	14	14	9	7	7	5	5	5	8	5	7	14	10	14	5	5	5	5	5	5	14	16	10	8	5	5	2.7468E3
1420	2045	P62993|GRB2_HUMAN	224.26	44	38	38	27	21	27	21	38	38	38	38	26	21	22	38	21	26	33	26	33	26	29	33	26	33	33	21	27	33	33	26	17	15	33	32	32	27	26	32	38	33	38	33	33	26	6.9117E3
3235	1693	Q8WXF7|ATLA1_HUMAN	224.26	19	9	5	3	2	4	2	3	3	0	0	0	0	0	0	0	0	2	0	3	5	2	3	0	2	2	2	2	0	0	9	7	3	0	0	0	3	0	0	5	10	8	3	4	3	5.4862E2
1424	992	Q02880|TOP2B_HUMAN	224.25	8	5	6	5	4	5	3	2	2	3	5	4	3	5	5	3	6	5	6	1	2	1	3	1	5	6	4	4	5	5	3	2	1	4	3	5	3	4	2	3	3	3	2	5	3	5.7691E3
1789	1579	P07585|PGS2_HUMAN	224.23	29	17	10	10	19	16	19	17	13	21	22	19	22	10	10	13	7	7	10	10	19	10	10	10	24	19	19	11	11	11	10	13	4	10	7	10	16	7	16	23	20	13	26	29	26	2.29E3
1725	1924	P17050|NAGAB_HUMAN	224.15	27	20	16	18	16	13	8	12	12	15	10	12	8	8	8	8	6	8	10	12	10	12	12	16	15	16	15	16	16	12	12	12	12	18	15	16	15	18	15	20	18	18	16	12	12	5.6093E3
1916	4319	P41567|EIF1_HUMAN	224.13	81	81	81	81	45	0	0	81	81	52	80	51	22	14	35	0	81	65	36	81	81	65	36	36	29	42	0	36	36	14	59	16	0	52	36	36	0	0	0	81	81	81	35	52	29	2.2447E3
1961	1259	P49585|PCY1A_HUMAN	224.10	41	18	21	22	15	20	23	19	16	16	13	16	14	14	14	14	17	15	15	8	8	3	8	8	19	11	8	13	8	18	8	8	8	11	8	15	15	13	15	8	11	11	14	14	20	3.546E3
2086	1175	P32456|GBP2_HUMAN	224.10	20	5	2	4	6	5	5	2	2	2	4	7	4	7	2	4	4	4	2	6	10	7	7	8	8	8	4	7	4	5	18	16	14	4	7	4	16	13	17	9	7	11	8	7	7
1641	816	Q9UKV3|ACINU_HUMAN	224.09	13	5	7	4	1	1	0	3	5	7	5	4	2	7	4	1	6	5	4	1	1	0	0	0	4	4	5	4	5	4	4	1	1	8	5	4	1	2	3	4	1	1	4	1	3	2.6907E3
1991	1193	A5YKK6|CNOT1_HUMAN	224.05	6	1	2	2	1	1	1	0	0	0	2	2	0	2	1	2	2	2	2	1	2	1	1	0	2	2	2	3	2	2	2	1	1	1	0	2	1	2	2	1	2	2	0	2	3	1.4722E3
2171	2158	Q96C19|EFHD2_HUMAN	224.04	37	16	18	25	20	9	12	20	20	21	21	16	9	30	21	17	31	20	23	5	5	0	5	0	9	11	25	9	4	0	5	5	0	16	9	14	9	9	16	0	0	0	20	9	25	8.1683E2
1078	2565	P68402|PA1B2_HUMAN	224.01	58	41	41	30	30	30	30	26	30	30	30	30	30	30	30	30	30	30	17	30	30	30	30	30	30	30	30	30	30	30	30	26	30	30	30	30	17	30	30	47	30	30	30	17	30	4.463E4
1650	1813	Q92890|UFD1_HUMAN	223.96	28	21	21	21	16	16	16	21	28	21	17	16	16	13	16	16	16	11	16	16	16	16	16	16	16	12	16	11	13	20	16	16	11	11	16	16	11	13	11	21	21	21	16	15	16	1.0736E4
1659	2390	O75223|GGCT_HUMAN	223.77	46	34	28	34	25	33	23	39	30	25	19	13	19	18	19	23	19	13	25	27	27	22	22	27	27	34	34	39	39	24	21	20	27	24	34	19	17	12	30	27	34	34	34	34	34	3.7346E3
2413	2032	Q9Y6M5|ZNT1_HUMAN	223.72	23	10	12	9	4	2	6	4	4	4	15	13	11	5	9	11	17	9	9	6	10	6	10	4	0	4	4	3	5	9	7	4	7	9	4	9	6	9	2	17	15	17	4	4	0	1.2976E3
3026	2439	O14933|UB2L6_HUMAN	223.69	66	12	10	0	0	0	0	0	0	0	0	0	0	0	0	0	0	0	0	12	12	0	0	0	0	0	0	0	0	0	59	66	49	0	0	0	66	66	49	40	12	22	10	0	0	1.0526E2
2439	1211	Q9P015|RM15_HUMAN	223.56	49	28	34	9	3	0	0	3	9	6	7	10	7	3	0	4	10	3	13	13	11	17	22	24	6	3	3	9	3	0	3	3	0	3	11	4	4	0	3	12	29	15	22	16	3	2.0165E3
865	6011	P63173|RL38_HUMAN	223.54	57	57	57	57	57	57	57	57	57	57	57	57	57	57	57	57	57	57	57	57	57	57	57	57	57	57	57	57	57	57	54	50	53	57	57	57	57	57	57	57	57	57	57	57	57	4.2221E4
2717	1448	Q99959|PKP2_HUMAN	223.50	13	5	3	3	0	0	0	3	2	3	0	0	0	0	0	0	0	0	0	2	0	3	2	3	3	3	3	8	10	4	1	3	3	10	10	8	3	3	4	4	4	7	0	0	0	1.5011E3
2386	1337	P19784|CSK22_HUMAN	223.47	40	13	6	9	7	4	4	4	4	7	14	9	4	9	3	12	12	19	16	6	4	7	8	7	7	6	6	14	10	9	6	4	4	6	13	4	4	7	8	4	7	4	12	9	10	1.7911E3
2324	1518	P29317|EPHA2_HUMAN	223.40	9	2	2	5	2	4	2	2	2	2	4	4	4	4	2	5	3	2	4	4	3	6	4	5	2	2	2	2	2	2	4	2	3	4	2	2	2	2	2	2	2	5	3	2	2	1.2433E3
1141	2679	P83731|RL24_HUMAN	223.37	36	36	36	36	29	29	30	30	36	36	30	29	29	29	29	29	30	30	29	29	29	29	29	29	30	36	30	29	35	29	22	22	22	34	35	36	29	35	29	29	29	29	30	30	36	5.6061E4
1895	1052	Q05397|FAK1_HUMAN	223.34	14	4	4	4	5	4	5	4	2	3	3	4	5	5	7	7	5	3	4	3	5	4	1	4	5	7	7	4	6	6	4	3	5	3	5	5	8	9	9	3	4	3	4	5	5	8.6929E2
1186	4006	P62857|RS28_HUMAN	223.33	61	61	61	61	61	61	61	61	61	61	61	61	61	61	61	61	61	61	61	51	61	61	61	61	61	61	61	61	61	61	46	46	51	61	61	61	61	61	61	51	46	61	61	61	61	2.9363E4
2858	1888	Q99704|DOK1_HUMAN	223.32	32	15	11	12	2	12	6	7	10	13	8	2	0	11	12	2	15	15	11	2	2	0	0	0	8	2	2	15	10	8	0	0	0	10	7	7	2	6	0	0	3	0	7	15	12	9.6941E2
2281	2273	Q9NQ88|TIGAR_HUMAN	223.27	36	19	10	10	10	14	14	10	18	10	14	15	10	15	23	10	14	14	10	10	14	10	14	14	14	10	19	14	19	19	22	10	17	10	19	15	19	15	15	14	14	10	18	14	23	3.397E3
2321	3314	P83916|CBX1_HUMAN	223.23	34	24	18	17	9	9	9	18	28	18	18	17	17	17	9	9	17	18	9	18	17	27	26	9	17	17	17	18	18	18	9	9	17	28	18	18	18	18	17	26	26	28	17	17	9	1.4259E3
1176	2098	Q92734|TFG_HUMAN	223.21	36	14	20	20	22	20	20	22	20	20	17	17	15	20	15	15	20	20	20	26	28	20	26	17	22	20	22	20	22	20	20	32	28	22	20	22	22	24	24	8	14	12	20	20	26	1.2286E4
1422	2120	Q8NCW5|NNRE_HUMAN	223.20	39	23	18	18	10	18	4	18	18	18	12	18	18	4	4	10	12	18	10	25	31	19	31	24	12	12	18	18	18	12	25	31	31	12	18	18	18	18	21	31	31	31	12	18	18	8.2007E3
1547	1940	O94903|PLPHP_HUMAN	223.17	39	21	24	24	24	24	18	21	24	24	21	15	9	11	18	18	21	18	18	29	31	20	29	19	24	21	31	21	15	19	25	32	24	24	17	18	27	21	27	21	21	27	24	21	24	4.9662E3
1414	1703	P23919|KTHY_HUMAN	223.04	41	31	25	31	25	25	20	20	31	25	31	31	25	25	20	31	25	31	25	31	31	20	25	25	25	31	31	25	25	25	19	19	19	25	20	25	14	20	20	31	25	25	25	30	20	5.3005E3
2294	1743	P22830|HEMH_HUMAN	222.97	27	13	8	11	0	11	0	4	0	3	3	3	4	4	7	11	8	4	7	12	15	15	15	18	20	11	13	15	11	11	11	7	0	11	14	11	4	7	11	15	14	11	4	8	8	1.4599E3
1651	2143	O00743|PPP6_HUMAN	222.95	30	19	22	22	13	13	8	22	19	16	13	16	13	17	24	16	13	13	16	22	19	13	17	19	13	13	13	13	13	13	19	13	10	13	19	16	13	13	17	19	19	19	16	13	13	3.4475E3
2293	1390	Q15424|SAFB1_HUMAN	222.89	14	2	8	8	4	1	4	4	8	4	5	4	4	5	2	4	5	6	9	2	4	4	5	4	4	4	6	5	7	4	2	4	5	5	5	4	6	5	5	3	3	2	5	6	5	8.3099E2
1693	1923	P52788|SPSY_HUMAN	222.89	36	36	19	25	13	11	13	13	19	13	11	13	13	11	13	13	19	10	13	27	19	13	13	10	19	19	13	13	13	13	25	25	19	13	16	13	16	19	19	27	27	16	19	19	19	7.619E3
1073	2156	Q16186|ADRM1_HUMAN	222.85	25	19	17	14	13	10	10	22	15	14	10	10	10	10	10	10	10	10	10	15	14	13	10	10	10	10	10	10	10	10	19	14	14	14	10	10	10	10	10	19	19	14	10	10	14	1.021E4
2097	2786	Q96DG6|CMBL_HUMAN	222.85	31	18	18	18	11	11	11	13	18	18	11	11	6	24	11	11	11	11	11	11	6	18	11	11	11	18	11	6	11	11	18	18	18	18	11	11	18	11	11	18	13	13	13	11	11	2.3736E3
2256	2070	Q9GZZ1|NAA50_HUMAN	222.72	53	33	24	24	7	27	14	24	7	32	29	17	22	24	31	22	31	33	31	14	14	14	7	7	22	7	17	17	7	33	13	14	14	23	7	15	7	7	15	24	22	24	33	33	17	2.4579E3
1603	1437	P23786|CPT2_HUMAN	222.60	16	10	10	10	10	7	7	5	7	10	5	6	5	7	7	5	5	3	5	7	10	10	11	13	7	10	7	10	11	5	5	5	5	8	11	11	7	9	5	10	10	10	10	11	10	3.5286E3
2406	1084	Q13459|MYO9B_HUMAN	222.48	6	1	2	3	2	2	1	0	0	0	1	0	1	1	0	1	1	2	2	0	1	1	0	1	2	0	2	1	0	0	2	3	1	1	1	0	1	2	2	2	1	0	2	2	1	1.2026E3
2347	2594	P61225|RAP2B_HUMAN	222.37	63	28	16	22	0	0	0	15	0	0	15	9	9	9	15	9	15	15	9	21	21	21	21	21	0	0	0	9	21	9	21	21	21	9	21	15	7	0	0	62	43	34	7	9	9	1.466E3
3104	1411	Q9UDR5|AASS_HUMAN	222.33	14	0	3	4	0	0	0	3	2	3	0	0	0	0	0	0	0	0	0	3	4	5	3	4	2	0	0	2	3	2	0	2	0	3	3	2	0	0	0	5	10	5	2	2	0
2558	2020	Q9BZE1|RM37_HUMAN	222.23	24	12	8	8	4	4	4	4	8	8	8	4	4	8	4	4	10	8	4	8	8	8	8	11	8	8	4	4	4	4	12	8	8	4	4	4	0	0	0	11	19	8	8	8	4	1.0953E3
1743	2863	Q13641|TPBG_HUMAN	222.14	16	14	14	14	8	2	6	14	10	10	16	14	14	14	13	10	16	14	16	13	13	10	13	6	10	13	13	10	6	10	10	10	10	6	10	7	7	2	0	16	14	13	13	10	10	2.9355E3
2514	2019	Q9Y6W5|WASF2_HUMAN	221.89	18	11	13	13	4	4	6	10	10	10	10	6	6	6	6	6	4	6	6	4	4	4	4	0	4	6	6	6	4	0	15	6	6	3	4	3	10	10	6	8	10	4	8	10	4	1.5386E3
1995	1718	O76054|S14L2_HUMAN	221.84	29	17	20	20	8	11	8	20	13	14	6	3	6	6	0	3	3	3	6	13	13	13	13	13	11	8	15	15	15	13	5	5	3	15	15	15	5	3	15	20	25	24	20	11	15	2.9206E3
1384	2402	Q9UMX5|NENF_HUMAN	221.81	46	40	40	46	29	46	35	40	46	46	46	40	34	29	29	23	33	33	46	40	46	40	46	46	29	40	40	40	40	40	40	33	40	33	40	40	40	40	40	40	46	46	40	46	29	9.4238E3
1228	3656	P62847|RS24_HUMAN	221.81	30	30	30	30	30	30	30	30	29	30	30	30	30	30	30	30	30	30	30	30	30	30	30	30	30	30	30	30	30	30	29	29	30	30	30	30	30	30	30	30	30	29	30	30	30	3.4002E4
2421	1048	O14936|CSKP_HUMAN	221.71	16	3	7	4	6	2	2	3	6	2	0	1	0	4	0	1	2	2	2	4	3	3	6	4	4	1	0	6	4	3	4	4	4	5	4	3	5	3	4	11	8	12	2	1	4	8.1711E2
2103	2925	Q8WW12|PCNP_HUMAN	221.61	38	31	24	24	15	15	15	38	24	15	15	24	15	15	15	15	15	15	22	24	15	15	15	22	15	15	15	15	15	15	15	15	15	24	24	24	15	21	15	31	31	29	15	24	15	3.4731E3
2088	2107	Q9BT22|ALG1_HUMAN	221.59	19	10	10	10	6	5	8	4	8	8	7	2	5	5	5	5	6	8	8	12	11	11	8	11	6	10	2	8	8	8	14	15	6	6	6	6	6	6	8	10	10	10	4	6	8	3.1271E3
3086	1261	Q15642|CIP4_HUMAN	221.54	25	9	5	3	2	2	0	5	5	3	0	0	0	2	0	0	0	0	0	11	1	9	4	5	2	0	0	6	3	0	2	3	0	7	2	0	2	3	3	7	5	3	5	0	2	4.1967E2
1469	2933	Q9H444|CHM4B_HUMAN	221.47	28	28	28	28	28	28	28	28	28	28	21	21	21	27	28	28	28	28	28	28	28	27	27	27	27	28	28	28	28	27	28	28	27	28	28	28	28	28	28	27	28	28	28	28	28	1.0813E4
638	4328	P05386|RLA1_HUMAN	221.43	99	80	52	52	52	52	52	84	56	52	52	52	52	52	52	52	52	52	52	67	52	52	52	52	52	52	52	52	52	56	67	52	52	80	52	52	52	52	52	52	80	52	84	52	56	1.0706E5
1975	1890	Q96JJ7|TMX3_HUMAN	221.35	22	11	11	15	8	12	5	8	8	8	6	8	8	5	2	5	8	8	16	6	16	6	10	6	6	8	9	5	5	2	6	6	12	8	6	8	4	2	8	12	8	12	8	11	8	3.2405E3
288	1987	P17661|DESM_HUMAN	221.34	10	10	10	10	7	7	7	10	10	10	10	7	7	7	7	10	7	7	7	10	10	10	10	10	10	7	7	10	10	10	10	10	10	10	7	10	10	7	10	7	10	10	10	10	10	1.0731E3
1804	2693	Q9NZ01|TECR_HUMAN	221.32	23	19	19	19	15	15	13	16	15	15	12	12	3	15	12	6	8	11	6	18	19	15	18	19	16	19	16	19	12	15	15	19	19	19	19	19	19	19	12	23	19	22	15	15	15	1.1268E4
1940	1618	O60884|DNJA2_HUMAN	221.26	35	12	19	12	5	7	6	19	12	19	8	10	8	11	5	6	15	8	5	8	8	8	8	8	8	8	8	12	8	8	8	12	12	14	14	8	12	12	8	19	19	12	14	14	8	3.2633E3
2051	1150	Q5NDL2|EOGT_HUMAN	221.24	23	7	8	9	11	8	10	2	0	2	4	2	3	4	2	2	2	5	2	11	12	6	9	6	3	2	5	2	2	2	14	19	14	2	2	2	6	6	11	9	11	12	5	9	4	5.9777E2
1367	1875	Q9NNW7|TRXR2_HUMAN	221.23	20	6	8	8	6	3	8	6	8	8	8	8	8	7	3	6	6	8	8	11	8	12	8	8	3	6	6	3	6	6	11	8	12	3	6	6	8	6	6	8	12	12	6	6	8	4.2534E2
2084	1931	P51553|IDH3G_HUMAN	221.18	29	16	16	16	8	3	5	13	16	19	6	10	3	3	3	3	8	11	6	8	9	19	19	19	8	5	5	8	8	8	21	13	16	16	10	13	8	8	3	21	19	21	19	8	8	4.4277E3
2890	1461	Q9NRY4|RHG35_HUMAN	221.09	8	4	4	6	1	1	1	0	0	2	0	1	0	1	1	1	1	3	1	0	0	0	0	0	1	3	2	1	2	2	0	1	0	1	1	2	1	1	3	1	2	1	3	4	3	6.4346E2
2360	1163	Q96AX1|VP33A_HUMAN	221.06	23	7	7	4	4	2	2	2	2	0	2	2	2	2	2	2	4	4	2	7	4	9	9	10	2	2	4	2	4	2	10	12	5	4	4	4	5	4	2	11	18	15	4	5	4	1.1654E3
2682	1753	Q9HA77|SYCM_HUMAN	221.03	19	6	3	6	5	8	3	0	0	0	5	7	6	0	0	0	5	2	7	9	11	10	14	17	0	0	3	0	0	2	5	3	3	0	3	2	0	0	0	10	5	9	8	6	7	9.7023E2
2800	1732	Q08AM6|VAC14_HUMAN	221.02	14	6	6	4	0	0	2	0	0	0	2	0	2	2	0	0	0	0	2	7	7	11	9	6	4	0	0	4	2	0	4	6	7	2	0	2	2	2	4	4	8	10	0	4	0	7.5249E2
2610	1696	Q96EE3|SEH1_HUMAN	221.02	36	11	19	5	8	8	8	4	3	3	3	0	0	3	7	4	0	9	5	14	18	20	23	14	3	5	8	3	12	12	8	12	5	3	12	12	0	3	3	9	24	15	7	9	11	2.757E2
1271	2652	A0A1B0GUS4|UB2L5_HUMAN	221.02	52	19	19	19	18	18	18	38	38	19	18	18	18	18	18	18	19	18	18	32	18	18	18	18	18	19	18	18	18	18	32	18	18	18	18	18	18	18	18	32	32	32	18	19	18
2250	2162	Q6P9B6|MEAK7_HUMAN	221.02	21	11	7	12	6	6	6	11	7	7	11	3	3	4	4	4	6	11	6	14	9	14	9	9	8	0	4	4	4	4	14	10	9	4	8	4	8	4	6	11	10	7	6	11	6	3.7118E3
2189	2798	P00734|THRB_HUMAN	220.99	8	0	0	0	0	0	0	0	0	0	4	6	4	6	6	6	4	6	6	8	8	8	8	8	0	0	0	1	0	0	8	8	8	0	1	4	1	6	4	8	8	8	0	1	0
1981	1307	Q13617|CUL2_HUMAN	220.93	14	7	6	9	6	2	6	2	3	3	7	9	5	5	6	6	5	7	3	1	5	5	7	7	4	6	6	3	7	7	5	5	4	5	3	6	3	3	6	8	8	8	5	6	6	2.2708E3
686	4929	P04216|THY1_HUMAN	220.88	25	25	25	25	25	25	25	25	25	25	25	25	25	25	25	25	25	25	25	25	25	25	25	25	25	25	25	25	25	25	25	25	25	25	25	25	25	25	25	25	25	25	25	25	25	7.1367E4
1646	1566	Q9UJW0|DCTN4_HUMAN	220.62	24	19	22	12	16	8	14	16	12	12	14	16	14	7	7	13	15	16	10	18	16	8	18	10	14	18	12	9	16	5	14	14	12	12	8	12	14	10	14	18	18	22	14	12	12	5.3014E3
3211	2280	Q8NFH4|NUP37_HUMAN	220.51	31	10	5	0	0	0	0	5	0	5	0	4	4	0	0	0	0	4	5	13	15	5	13	10	0	0	0	5	4	3	9	0	4	0	0	0	4	0	0	19	18	14	0	0	0	5.0642E2
1415	2477	O75340|PDCD6_HUMAN	220.48	63	63	63	63	32	32	32	63	63	46	32	32	32	32	32	32	32	32	32	63	46	32	40	32	46	46	46	32	46	32	46	46	26	46	46	46	46	32	32	63	63	63	46	63	40	1.6313E4
975	3606	Q96S97|MYADM_HUMAN	220.45	20	10	14	10	10	10	10	10	10	10	10	10	10	10	10	10	14	10	10	19	19	14	16	19	10	10	10	10	10	10	19	19	19	10	10	10	10	10	10	19	16	19	14	10	10	2.5429E4
2262	2017	P49321|NASP_HUMAN	220.44	14	5	6	6	2	2	2	5	6	6	6	3	2	9	5	3	3	2	3	6	3	3	5	3	6	5	5	6	3	3	3	2	2	5	5	3	2	2	2	6	5	5	3	2	3	1.5862E3
2099	1214	Q9UNE7|CHIP_HUMAN	220.41	33	27	19	13	17	10	7	22	15	8	18	19	4	15	12	8	17	11	20	11	8	11	12	8	15	10	10	15	14	8	3	0	0	17	17	4	4	4	0	14	11	8	15	10	8	3.4852E3
1979	1562	Q567U6|CCD93_HUMAN	220.35	16	8	8	6	4	3	3	6	8	6	4	4	6	4	2	5	4	3	0	7	11	8	10	6	8	4	3	6	8	2	6	8	4	8	8	4	6	6	8	8	8	8	6	4	4	2.2757E3
2193	1970	Q96C23|GALM_HUMAN	220.31	32	16	12	14	7	11	7	11	16	19	11	14	14	11	7	11	11	7	10	11	11	14	19	19	11	11	11	7	11	10	16	11	11	9	11	14	7	7	7	21	21	19	7	7	10	5.0435E3
1598	1665	P31689|DNJA1_HUMAN	220.19	34	34	34	26	8	12	6	20	11	26	26	26	26	15	15	9	20	26	26	26	15	21	21	14	21	14	20	21	18	12	17	20	17	15	21	15	19	20	6	23	26	26	23	16	6	5.8648E3
2637	728	Q8WWM7|ATX2L_HUMAN	220.17	20	7	5	9	8	0	0	5	5	4	7	2	3	9	4	4	5	7	6	2	2	3	2	3	2	2	3	4	4	1	4	2	0	4	3	4	2	0	0	3	2	5	3	5	3	1.5956E3
1971	1752	Q9UBB4|ATX10_HUMAN	220.15	23	9	12	9	11	5	6	5	3	5	8	14	6	11	15	6	9	5	5	9	5	3	0	6	8	8	11	5	8	5	5	5	3	7	5	5	12	9	5	12	9	8	9	5	7	2.2697E3
3046	1640	Q9Y4K1|CRBG1_HUMAN	220.12	6	2	2	1	2	0	1	0	0	0	0	0	0	0	0	0	0	0	0	1	2	0	0	0	1	1	0	0	0	0	0	2	1	0	0	0	2	3	1	1	0	0	6	6	5	5.0132E2
974	3546	P62841|RS15_HUMAN	220.08	41	41	41	41	41	41	41	41	41	41	41	41	41	41	41	22	41	41	41	41	41	41	41	41	41	41	41	41	41	41	41	41	41	41	41	41	41	41	41	41	41	41	41	41	41	4.0534E4
1465	3328	Q15185|TEBP_HUMAN	220.00	26	26	26	26	26	26	20	26	26	26	26	26	26	26	26	26	26	26	26	20	20	20	20	20	26	26	26	26	26	26	26	26	26	26	26	26	26	26	26	26	26	26	26	26	26	2.4387E4
2793	1959	Q92947|GCDH_HUMAN	219.96	24	13	8	13	8	2	2	5	8	2	0	0	3	4	0	0	5	0	0	15	9	9	9	14	5	2	2	0	5	9	5	5	3	10	0	10	0	0	3	15	15	19	8	2	2	1.8217E3
1832	1717	Q8IZ07|AN13A_HUMAN	219.93	19	7	11	9	9	6	4	9	9	12	11	11	11	6	11	11	15	13	13	9	9	9	7	4	7	8	11	9	6	5	4	7	4	9	7	4	9	9	4	11	4	7	12	7	4	1.908E3
2247	1606	Q96CM8|ACSF2_HUMAN	219.91	17	8	11	9	2	4	4	6	2	2	4	6	8	4	2	6	2	0	2	10	8	11	11	10	6	10	8	6	4	6	6	4	6	6	7	8	0	2	4	9	11	11	6	6	2	1.3756E3
3088	2127	P08571|CD14_HUMAN	219.88	27	4	11	11	22	21	18	0	0	0	0	0	0	0	0	0	0	0	0	0	0	0	0	0	0	6	5	0	0	0	6	11	6	0	0	0	19	15	11	0	0	0	15	11	11	1.2581E2
1505	2034	Q14498|RBM39_HUMAN	219.85	14	11	11	11	11	11	8	11	11	11	14	11	11	11	11	11	11	11	11	8	5	8	8	5	11	11	11	11	11	8	11	8	11	11	11	11	11	11	11	11	8	11	11	11	11	6.3563E3
2124	1077	P23458|JAK1_HUMAN	219.78	12	5	3	4	1	2	1	1	1	2	8	8	8	6	2	6	6	5	5	2	2	2	2	2	2	2	2	2	2	2	0	0	0	1	2	3	2	2	2	2	2	1	2	2	1	1.1254E3
1455	2658	Q86V81|THOC4_HUMAN	219.71	36	26	26	31	26	26	26	26	26	26	26	36	16	26	16	26	26	26	26	36	36	26	16	26	26	26	26	26	26	16	36	36	26	26	26	26	16	26	16	26	26	26	26	36	26	7.9675E3
1949	1590	O60504|VINEX_HUMAN	219.52	18	6	6	6	8	8	7	7	6	9	5	6	5	4	4	4	5	4	4	5	4	5	6	5	6	7	8	6	5	5	6	6	4	7	5	6	7	7	7	6	4	4	8	7	10	3.3829E3
2425	1767	Q6UXV4|MIC27_HUMAN	219.52	46	15	18	15	15	15	22	5	5	11	5	5	5	5	5	5	10	9	9	21	16	23	22	16	10	5	5	20	16	5	16	22	18	10	11	5	11	0	5	10	11	11	9	11	11	2.3201E3
3034	1784	O00291|HIP1_HUMAN	219.32	9	4	5	5	6	5	5	0	1	4	0	0	0	0	0	0	0	0	0	0	0	0	0	0	3	3	2	3	2	3	2	0	0	0	2	0	6	5	3	0	0	0	3	3	4	1.01E3
1887	2266	Q9BYD6|RM01_HUMAN	219.28	26	12	12	19	10	9	7	7	12	13	16	14	10	7	7	3	12	12	9	22	12	22	10	15	3	9	9	10	7	6	10	6	3	9	3	12	0	0	0	19	22	12	9	7	15	1.6357E3
[truncated: 2,972 more rows]
[truncated: 92 more columns]

## Sheet: Dif_expr_DMSO+contr_vs_Cre
Proteins	Gene	logFC	AveExpr	t	P.Value	adj.P.Val	B
Q8IY95	TMEM192	4.41369	7.25486467439073	9.11849396550547	1.43922954271539e-09	1.7467e-07	12.0112687057738
Q9Y3Z3	SAMHD1	4.20582	13.7629551942142	12.8268005495283	9.91837771359605e-13	6.62052e-10	19.1528857155162
P21397	MAOA	2.68796	13.6186962231648	10.3682130135535	1.03036454590563e-10	2.29256e-08	14.6049804185301
O00178	GTPBP1	2.1574	9.43165230237935	3.37326125263267	0.00234400429985649	0.0151171	-2.1157385224336
P09601	HMOX1	2.1367	13.2980120712641	9.00516292697144	1.84632007675924e-09	1.9531e-07	11.7502325603841
Q92743	HTRA1	2.07116	10.0880560701773	3.17437452135148	0.00384833050429057	0.0220494	-2.57990829450882
Q9H8H3	METTL7A	2.03503	13.6671108635479	8.66527740521474	3.93681660118669e-09	3.09156e-07	10.9950623132408
Q5VZK9	CARMIL1	1.9263	11.4858213388468	6.84178864855333	2.96301545174825e-07	1.06909e-05	6.72001563394778
Q709C8	VPS13C	1.86348	10.4445685085872	3.84089942162933	0.000710026099454094	0.00603748	-0.979773579234842
P08493	MGP	1.8536	11.9478031679331	4.66210052372156	8.26052008088422e-05	0.00108377	1.15702604984536
P11498	PC	1.75855	11.0797451041697	13.5176345193803	3.02069107571063e-13	2.68842e-10	20.2522417281117
Q8TCT9	HM13	1.65	13.5771932347104	7.50335866546587	5.88025762542973e-08	2.57382e-06	8.33841699796879
Q9NR19	ACSS2	1.60338	10.994107468892	9.38513949778996	8.06290830547311e-10	1.02514e-07	12.5779021131061
Q02252	ALDH6A1	1.54101	12.2987205392069	8.10985989135422	1.40221576204088e-08	8.70678e-07	9.73945670486087
P07686	HEXB	1.52673	14.5727117502079	8.93126290446682	2.17390936775884e-09	2.04522e-07	11.5841614302621
Q9Y4G6	TLN2	1.51111	11.6728953572389	3.0525001706894	0.00519076477896757	0.0275296	-2.90199541122949
O60502	OGA	1.46508	11.3223302350106	10.6540139682925	5.79506609202696e-11	1.40662e-08	15.1740362843578
Q2PZI1	DPY19L1	1.41476	9.54598302386991	8.97463078158175	1.97504055085779e-09	1.9531e-07	11.6986252757991
Q8NCN5	PDPR	1.40012	10.3743121775179	3.28673264325481	0.00291134781819058	0.0177879	-2.34781796160252
P14209	CD99	1.39742	12.6062103391491	6.83008112687991	3.05050126037501e-07	1.08598e-05	6.68169146780662
Q8WWI5	SLC44A1	1.38761	12.1124746919925	4.78887610067273	5.9131724857468e-05	0.000860094	1.44013495053527
Q9Y2E5	MAN2B2	1.38545	10.7342752091162	4.78797504522938	5.92723929721837e-05	0.000860094	1.44078159210591
Q15392	DHCR24	1.37438	10.1391227750464	3.21486208361358	0.00348137480012142	0.0205194	-2.52211551596112
P02795	MT2A	1.34995	13.5035220278969	5.27376194743957	1.65009032094108e-05	0.000308278	2.71512927199186
Q9P0J1	PDP1	1.34214	10.4496955312505	4.3220691224415	0.000202226594905703	0.00226868	0.237574465338605
Q0ZGT2	NEXN	1.33639	13.8006660674482	5.28406270932677	1.6060884963963e-05	0.000304132	2.72577478495953
Q6Y1H2	HACD2	1.3313	6.30405600718881	3.06389389371817	0.0050483713858421	0.0269909	-2.81613172877728
P05026	ATP1B1	1.32307	11.9522657784745	2.79375671502511	0.00966721185348653	0.0440469	-3.45376109510843
P18084	ITGB5	1.31669	14.1793560292131	11.3554370898661	1.47105085699397e-11	6.54618e-09	16.5215620402669
O95671	ASMTL	1.29985	10.3723173104667	3.83689042930371	0.00071742932387525	0.00607146	-0.994196022488565
P22830	FECH	1.29663	9.93078127064498	5.27353371351958	1.65107889288131e-05	0.000308278	2.75859129844753
P51608	MECP2	1.28661	8.85232582766906	5.41622327658368	1.13598175448602e-05	0.000231532	3.07745136063076
P43490	NAMPT	1.28651	15.6216857867798	7.55140376820597	5.23986158329773e-08	2.37126e-06	8.43303664853691
P18433	PTPRA	1.26826	8.8356181618696	4.69045996082904	7.66534024703522e-05	0.00103891	1.21352995872816
P36269	GGT5	1.26393	13.9197117396635	3.7944095637159	0.000800685828503065	0.00655776	-1.09789647061145
Q9BV57	ADI1	1.26084	12.3357584830445	9.05710435167579	1.64678459451047e-09	1.83205e-07	11.8690743622554
Q9UH99	SUN2	1.25556	11.1645584827615	6.66612771026832	4.59273579262398e-07	1.49544e-05	6.31213100050087
Q9NZ01	TECR	1.23306	12.5627184376746	7.57092078217811	5.00051120721087e-08	2.30196e-06	8.47119375816046
P50148	GNAQ	1.22655	10.9184650512559	6.9815591280377	2.09608156824813e-07	7.99505e-06	7.08427590896426
P07099	EPHX1	1.21394	14.9493748503719	3.40824814585747	0.00214638853860174	0.0143631	-2.06230871186537
P06756	ITGAV	1.14923	15.0309272180279	10.1759221608424	1.52616037396315e-10	2.91061e-08	14.2187257771913
Q8IYI6	EXOC8	1.14234	9.63599822817603	3.58291049868341	0.00137812572088849	0.0100535	-1.61911308282711
P13807	GYS1	1.1102	12.2434451987267	3.39013998422426	0.00224656223325905	0.0148159	-2.00814083769525
Q9Y2T2	AP3M1	1.10054	10.8847024292549	5.35378384059672	1.33775869630086e-05	0.000262634	2.91370826738116
P33121	ACSL1	1.08952	11.9444005846306	5.48843645629582	9.40525284024986e-06	0.000199302	3.27276422288938
O95479	H6PD	1.08811	13.1255592179325	8.32694673536413	8.49333364478234e-09	5.6693e-07	10.2481784998037
P04179	SOD2	1.07134	16.3206034669254	2.99811859682143	0.00592491177086725	0.0302476	-3.02818177095918
Q9H2U2	PPA2	1.07096	11.528935236188	3.72530065812359	0.000956800829096305	0.00753586	-1.26355079920318
Q8N5M9	JAGN1	1.05227	9.0157997849534	3.43919514575156	0.00198513166587562	0.0136606	-1.96804196495797
P60033	CD81	1.03494	14.8960363360065	6.20133444832386	1.48879824039039e-06	4.22882e-05	5.09520020780019
P06865	HEXA	1.03166	13.9712738200614	8.58885356608648	4.67734243869593e-09	3.37527e-07	10.828166659526
P48147	PREP	1.01766	12.7232591629212	4.81805345076366	5.47528636752705e-05	0.000813969	1.51463168968096
Q92930	RAB8B	1.0162	10.097416412107	4.67004947617624	8.08918696096152e-05	0.00107991	1.13256952109334
Q96KP1	EXOC2	1.01418	10.8773483203756	4.43886418386868	0.000148748391105156	0.00178658	0.539799631202848
Q92878	RAD50	1.00802	10.0960299195802	4.32561319293017	0.000200352409642221	0.00225713	0.266499777528521
Q13308	PTK7	0.999071	10.5789119899101	3.57877149495827	0.00139275584564572	0.0100777	-1.60702515336999
Q92609	TBC1D5	0.998468	9.07315438294322	2.90134796300743	0.00748224258851415	0.0357381	-3.20641492911883
Q5VW36	FOCAD	0.99559	8.59038738612831	4.03400079382145	0.000429929694801934	0.00401368	-0.481038668584985
O76054	SEC14L2	0.986431	10.7017014022758	5.37489309195385	1.26579081614046e-05	0.000252214	2.98821676361023
P48723	HSPA13	0.978696	10.1760552992116	5.24064544341068	1.7999482820052e-05	0.00032472	2.62316460319481
Q63ZY3	KANK2	0.970081	11.5896058232354	3.12966256004674	0.00429672351426515	0.0240005	-2.71841653884259
P13716	ALAD	0.969289	14.5532347955004	9.85938210109278	2.94317917479065e-10	5.00039e-08	13.5707925186483
Q96CX2	KCTD12	0.966504	11.6586155087933	3.82259130520884	0.000744457556869659	0.00621157	-1.02684761331298
O75477	ERLIN1	0.96396	10.8552037224085	4.82943112527528	5.31346549290853e-05	0.000806077	1.55650681011286
P15848	ARSB	0.956619	10.5055305961385	6.1927197761886	1.52192884916028e-06	4.27032e-05	5.09924535892506
P42785	PRCP	0.955468	14.1737677340704	3.13746428424474	0.00421503088986845	0.0235936	-2.70614083534823
Q6RW13	AGTRAP	0.94874	10.6982563702977	4.31244753707218	0.00020740294419006	0.00230736	0.211045065869081
O14494	PLPP1	0.939333	9.82808609703884	3.30618691294299	0.0027732489693928	0.0173004	-2.2912537784367
P01033	TIMP1	0.93422	14.0833980164373	5.40381930900312	1.17346405120243e-05	0.00023736	3.09676772246398
P35573	AGL	0.930359	10.987578875961	3.50507102949439	0.00168008233966636	0.0117123	-1.80915207792229
Q4KMQ2	ANO6	0.924427	11.7133732554487	3.2985201359664	0.00282690017813762	0.0175511	-2.31899944623135
Q96K76	USP47	0.921844	9.65077374309162	3.66299413187442	0.00112285540469273	0.00850909	-1.42396280353278
P07305	H1-0	0.920149	12.4499418343477	3.61441282231067	0.00127158179927991	0.00935296	-1.55258892716831
P00167	CYB5A	0.904561	11.7340081082818	3.47163939616303	0.00182871343027328	0.0126494	-1.89271968158938
Q9UHQ4	BCAP29	0.898772	9.23790269720895	3.74916816571744	0.000899778296012872	0.00719284	-1.17298845273511
P54802	NAGLU	0.896953	11.286908290156	2.73942876279241	0.0109871647860077	0.0488753	-3.60155042708212
Q14257	RCN2	0.891429	11.8673229946486	3.21083456556458	0.00351631319238516	0.0206796	-2.52594354202459
O95980	RECK	0.891209	12.6219988355564	3.17528153633974	0.00383971700056233	0.0220474	-2.61738941059282
Q9Y673	ALG5	0.889677	11.0873164411266	4.15165020100707	0.000316170336317524	0.0031617	-0.194458998638352
Q9H553	ALG2	0.883828	10.700292502602	4.35876831691146	0.000183633929484368	0.00212252	0.367660688353752
Q8NCC3	PLA2G15	0.88368	11.1911293663342	9.69306743529582	4.17715165930889e-10	6.56059e-08	13.2331418402754
Q86Y39	NDUFA11	0.878713	10.7544341075097	3.38804201868865	0.00225845688425553	0.0148159	-2.06210169729794
O14972	VPS26C	0.874122	9.41248309233657	3.40859707243751	0.0021445014664923	0.0143631	-2.01782160635605
Q9C0C2	TNKS1BP1	0.871538	13.2989073985842	4.05315837118469	0.000408974449069322	0.0038722	-0.456497298532956
O94832	MYO1D	0.860899	15.0502607797303	9.85081503191475	2.99648644495383e-10	5.00039e-08	13.5554254950861
P08237	PFKM	0.857241	13.3163690000114	6.79124394821023	3.36002587830499e-07	1.1651e-05	6.58297834136847
Q8IY17	PNPLA6	0.854903	11.2839973227552	4.1274439797181	0.000336838819198152	0.00329436	-0.262188458280826
Q13586	STIM1	0.853967	10.7546548285173	3.92694547221134	0.000568061293165214	0.00491517	-0.750844818524361
P16278	GLB1	0.853571	15.0341579026269	4.85804793851131	4.92731079939835e-05	0.000764879	1.61856449502586
P34059	GALNS	0.852849	10.7329987969927	6.94517298955076	2.29321449856136e-07	8.62378e-06	7.0029382544539
Q16555	DPYSL2	0.852499	18.8982504562402	8.05463833149368	1.59453372561332e-08	9.4609e-07	9.61038533304087
Q8IVD9	NUDCD3	0.847044	8.82317181113935	2.96204295693525	0.00646546384904275	0.0321467	-3.09284298266646
Q8ND76	CCNY	0.834908	9.55548694454448	3.37424542373457	0.00233821194658896	0.0151163	-2.13618323250205
Q14728	MFSD10	0.834764	9.68523213891812	3.50910766363522	0.00166295153329131	0.0116232	-1.80722256798123
Q13131	PRKAA1	0.83452	11.5326353574605	3.97004208080577	0.00050785981007158	0.00450494	-0.646412234519286
Q3SY69	ALDH1L2	0.812255	15.4620147004883	4.38246701940222	0.000172540618226537	0.00202944	0.401027675436805
Q13555	CAMK2G	0.808668	10.2879389781106	5.70882100412524	5.29688906142169e-06	0.00012298	3.85471309498215
Q02218	OGDH	0.808159	12.8228293903917	2.92736075195763	0.00702914559200276	0.0341233	-3.17731970893563
O95563	MPC2	0.791305	10.4554277428765	4.27073291852353	0.000231409150783608	0.00249138	0.105783525120484
P18031	PTPN1	0.790805	12.2913839098397	4.18253071787938	0.000291615783483283	0.0029832	-0.128377845762071
P0CW20	LIMS4	0.790618	10.8213206166133	4.2995364051701	0.000214556278069272	0.00235747	0.174535804107539
P0CW19	LIMS3	0.790618	10.8213206166133	4.2995364051701	0.000214556278069272	0.00235747	0.174535804107539
Q96G03	PGM2	0.787658	12.2874619770959	3.29246312048634	0.00286999388418941	0.0176564	-2.2998306965532
P17900	GM2A	0.787212	11.4756474837461	6.18400059539857	1.5562236937299e-06	4.28363e-05	5.06886246520924
Q96FJ2	DYNLL2	0.783127	10.243335231501	3.13758104425189	0.00421381967511089	0.0235936	-2.69896090765147
Q9HCC0	MCCC2	0.78008	12.3566499486015	4.24197410372471	0.000249545050351479	0.00265452	0.0229719530280894
P36551	CPOX	0.77972	12.6968233936039	6.71272113016116	4.08728309042168e-07	1.3873e-05	6.40412173458491
P10619	CTSA	0.778224	13.9662879969678	6.67775085667137	4.4609733348655e-07	1.47047e-05	6.28785456576599
P02511	CRYAB	0.77653	15.834066990718	8.84896576980888	2.60978126785582e-09	2.24778e-07	11.4245008907271
A6NDG6	PGP	0.773112	10.442491032043	4.43767091805803	0.000149216283621198	0.00178658	0.547256637895339
Q7Z4W1	DCXR	0.769698	11.3792392224028	5.25436138575367	1.73628673485747e-05	0.000317526	2.73362544947794
Q92896	GLG1	0.762876	14.0576221922777	4.568418622911	0.000105745014038571	0.00132554	0.94781196279024
P51178	PLCD1	0.758138	13.4934215419871	5.13497219406637	2.37607540747321e-05	0.000409298	2.33740566576282
Q66K14	TBC1D9B	0.754563	11.0998077237781	3.9925841198898	0.000478921753199078	0.00433465	-0.583539581878401
Q8NHP8	PLBD2	0.753415	12.8721133478651	4.4289497478913	0.000152680703732408	0.00181969	0.535315562671019
Q9NZU5	LMCD1	0.742006	12.8060682001014	4.00564776896706	0.000462902065256959	0.0042327	-0.560362473050779
P06396	GSN	0.741656	16.9448093929716	6.32754280163148	1.0793652800864e-06	3.20212e-05	5.40703317248438
Q9Y6X5	ENPP4	0.740866	11.685459546304	3.0650220427518	0.00503447730980522	0.0269909	-2.865583172969
Q9NUQ7	UFSP2	0.740266	9.3102485678818	4.59583583572758	9.83732118002403e-05	0.00125673	0.95993533392074
P61916	NPC2	0.73834	14.7560591497938	2.98878297635337	0.00606051152747007	0.0307051	-3.03876902012947
Q92542	NCSTN	0.738047	12.9231880320531	4.72656380427754	6.96921940398606e-05	0.000974231	1.28700231304968
P40261	NNMT	0.737547	16.0262891483132	8.30629556318028	8.9058313425303e-09	5.79965e-07	10.1872129845418
A0A0B4J2D5	GATD3B	0.730063	12.1450318547163	6.50396666789492	6.9044605885999e-07	2.16881e-05	5.90373339668174
P0DPI2	GATD3	0.730063	12.1450318547163	6.50396666789492	6.9044605885999e-07	2.16881e-05	5.90373339668174
Q9UIA9	XPO7	0.729758	10.86472738628	2.75100604568798	0.0106924095445409	0.0480502	-3.54896809959935
P33527	ABCC1	0.728681	11.5329249501316	3.25434849982481	0.00315607519848289	0.018894	-2.42049252609096
O60826	CCDC22	0.725903	11.1519681991962	3.15704271362727	0.00401653366118095	0.0226726	-2.62938933596451
P17050	NAGA	0.723324	11.7926829375186	3.77934162017375	0.000832438095582003	0.00675565	-1.14241120423726
Q9BTW9	TBCD	0.722256	12.4640367305496	5.12343322221403	2.44929085683349e-05	0.000416535	2.30656656284903
O94919	ENDOD1	0.71604	12.6491064300274	5.84330550446438	3.73783320484186e-06	9.59617e-05	4.18434935446771
Q14914	PTGR1	0.711672	14.0183227186803	4.80672562093848	5.64129922965225e-05	0.00083217	1.49486777579306
Q3LXA3	TKFC	0.709812	10.6067197249944	4.19447461086217	0.000282633512150079	0.00291364	-0.0879790785244507
Q9UM54	MYO6	0.705608	11.9722398214961	4.88496292585842	4.58980594188629e-05	0.000716654	1.70882762876357
P51648	ALDH3A2	0.705524	14.2452101685088	7.05056819443228	1.76832932133296e-07	7.03626e-06	7.22194789477319
Q13217	DNAJC3	0.705339	12.6334207553717	3.66390369325741	0.00112023972917439	0.00850909	-1.41434389213407
Q13286	CLN3	0.702295	9.71909567935858	2.84990064586304	0.00846116578310145	0.0396339	-3.3281383907825
P10620	MGST1	0.698895	14.334756223968	4.830083181754	5.30433794145881e-05	0.000806077	1.56011927311196
Q6IBS0	TWF2	0.694849	12.7832195652994	4.8471394037348	5.07107984200445e-05	0.000782646	1.61160391226622
Q6UXV4	APOOL	0.694459	10.2240832132613	3.38922223002004	0.00225175805580488	0.0148159	-2.0417657364273
Q13425	SNTB2	0.694308	12.9372902891186	4.36200269107005	0.000182079146953426	0.0021137	0.360373463058509
O60610	DIAPH1	0.693922	11.8293392326707	3.49007709265133	0.00174522996506599	0.0121348	-1.82565239950658
Q9NVJ2	ARL8B	0.685568	13.0907193143796	3.2629519915417	0.00308918928264968	0.0185351	-2.39462245971581
Q9BUT1	BDH2	0.685207	12.8381495029204	5.8953371646904	3.26748358463744e-06	8.6378e-05	4.33706216986961
Q9Y6C2	EMILIN1	0.684651	13.1317291659211	5.26004869583385	1.71055874007358e-05	0.000316557	2.73044042825746
Q5TFE4	NT5DC1	0.683443	10.6306649405812	3.53078526175299	0.00157382306447317	0.0110874	-1.74454321138971
O95834	EML2	0.676741	10.28578965033	3.34271348045104	0.0025308630918832	0.0160891	-2.18988310186197
Q9BXP2	SLC12A9	0.671905	9.93786170845364	3.67927342752593	0.00107693055156831	0.00826266	-1.38444108610137
P07858	CTSB	0.669905	18.0714488365448	3.0293747901055	0.0054916640171958	0.0286922	-2.95653839273649
P34949	MPI	0.665183	11.4355316856599	3.28680329680826	0.00291083446256141	0.0177879	-2.35285237102236
P51553	IDH3G	0.662179	11.0012642722464	3.07710822721327	0.00488790262527774	0.0265258	-2.82921360099951
P61764	STXBP1	0.661548	11.4205925769586	4.59378172197451	9.89072852198446e-05	0.00125754	0.979855565329586
Q9Y5M8	SRPRB	0.659129	13.5022825188565	7.68425799298726	3.81523425118689e-08	1.85212e-06	8.73685867163527
O75165	DNAJC13	0.656158	12.1412112951592	3.71429890046727	0.000984263010057817	0.00768416	-1.28474864771912
Q6IAN0	DHRS7B	0.651811	12.2108205326577	4.01628848973443	0.000450245119231304	0.00416069	-0.498236263308894
P46939	UTRN	0.651621	13.2778737304524	3.70265139186471	0.00101417799231289	0.00789162	-1.315998952804
P11413	G6PD	0.648802	17.6914270505646	11.1698141078857	2.10264508770902e-11	7.69008e-09	16.1692665444609
Q96CS3	FAF2	0.644611	12.1228345992484	4.53148324147484	0.000116554173745183	0.00143978	0.818391073588339
P23786	CPT2	0.644577	10.9524592727176	8.98815679933744	1.91691562041200e-09	1.9531e-07	11.7233489763052
P30041	PRDX6	0.6326	16.8197886905828	9.63708998247764	4.70334037721941e-10	6.97662e-08	13.1083755368688
Q9NZN4	EHD2	0.629408	15.7313669753967	8.72546757621621	3.43896706099743e-09	2.86939e-07	11.1444591601855
Q96AX1	VPS33A	0.628307	9.82129814725201	3.19621135293321	0.00364602686891223	0.0212158	-2.49341900467884
P12235	SLC25A4	0.627166	12.6920285552057	3.31092542589811	0.00274058266376407	0.0171769	-2.27734127928115
Q93034	CUL5	0.622594	9.93013169590038	2.97179576465217	0.00631487007196502	0.0316336	-3.06774197647784
P35270	SPR	0.619513	12.1171390028951	4.69221706352402	7.62990629517432e-05	0.00103891	1.19954552870079
Q9HBH5	RDH14	0.617779	10.0817347874184	3.03920784037225	0.00536173819217266	0.0281808	-2.91725776168635
Q13510	ASAH1	0.616879	14.3988357719319	3.57409283118561	0.00140947588866753	0.0101711	-1.60688993642492
Q9NVD7	PARVA	0.612612	13.1395486649672	6.18927268274237	1.53539454618329e-06	4.27032e-05	5.07192233190037
Q9UHQ9	CYB5R1	0.612367	12.7615332605484	2.94907165697236	0.00667105594691398	0.032863	-3.13200029581407
Q9P2R3	ANKFY1	0.609947	12.5992057350292	3.93043638115583	0.000562933908155231	0.0049046	-0.764380689677734
P40939	HADHA	0.607384	16.5761422085105	6.9314015563806	2.37266929800166e-07	8.79865e-06	6.94087792524858
P55084	HADHB	0.601218	15.360521596742	5.42345521145077	1.11468777113229e-05	0.000230714	3.11792899927858
Q6PML9	SLC30A9	0.595382	9.72751663430905	3.41054021222515	0.00213402192561331	0.014359	-2.02608533945997
P61018	RAB4B	0.592096	9.30705463117326	2.75286651886611	0.0106457416457566	0.0479328	-3.56466636283183
O94973	AP2A2	0.58298	13.3681370772444	4.82382054462604	5.39265556752356e-05	0.000810935	1.54910344731856
P15289	ARSA	0.582028	12.4946686866352	3.55616009987142	0.00147539305288276	0.0106181	-1.69536401264512
P06737	PYGL	0.580957	14.7202487529285	5.71575572484553	5.20234276893796e-06	0.000121844	3.84857080191828
P84085	ARF5	0.574168	12.2579822121695	7.87709973575608	2.41699332363202e-08	1.29067e-06	9.19302996698345
P12277	CKB	0.563935	13.419104657706	5.06702962682475	2.84114919660017e-05	0.000468263	2.19974496235081
Q4G0F5	VPS26B	0.563128	11.2481984872721	5.10362895331687	2.58027511776806e-05	0.000433291	2.27695146134849
Q96GK7	FAHD2A	0.562083	11.4744984038314	3.04422680401381	0.00529655865910755	0.0279482	-2.91302636108229
P49419	ALDH7A1	0.557606	14.5032233261546	3.54069981866674	0.00153462553432321	0.0109022	-1.73701602640719
Q8IXM2	BAP18	0.55479	10.4051272759722	2.89293322380954	0.00763465104855218	0.036336	-3.19357550151845
Q16181	SEPTIN7	0.55383	15.4191457779726	7.5166011612464	5.69614570381486e-08	2.53478e-06	8.34401937313742
O00754	MAN2B1	0.548914	12.8148455465615	4.08298660139339	0.000378338422312666	0.00359489	-0.372008910851437
P52209	PGD	0.547604	15.7863132004909	5.9852286948986	2.59146291463177e-06	6.9891e-05	4.54305254051241
Q96H20	SNF8	0.546921	9.78892852307708	5.83468447165274	3.82214006819208e-06	9.71916e-05	4.23198452153322
P00390	GSR	0.544834	14.4676177661587	3.02373204467115	0.00556757439004958	0.0289211	-2.94596031253978
Q96RF0	SNX18	0.542625	11.3192563666353	2.74303488808482	0.0108945441579556	0.0487243	-3.58166011284202
Q92508	PIEZO1	0.537925	9.24928208386322	3.32036533879062	0.00267661040726519	0.0168551	-2.22096139577914
Q9UEY8	ADD3	0.535868	13.015774883365	4.21290457117107	0.000269308330951419	0.0028088	-0.0145330323280968
O75955	FLOT1	0.530341	13.8682035717979	2.97375576481286	0.00628501126843344	0.0315432	-3.0753047424086
Q9Y4Z0	LSM4	0.527106	9.73530779172437	3.01638580586984	0.00566790300837352	0.029287	-2.95146977215324
Q8TC12	RDH11	0.526871	11.9033615566869	3.12427012583212	0.00435407346078172	0.0242701	-2.72550095158446
P40763	STAT3	0.525675	14.1611370019423	2.90655682696183	0.00738935024218983	0.0355486	-3.23558567226938
Q13423	NNT	0.521282	14.295968792866	3.28523566667686	0.00292224513653771	0.0178018	-2.32877335536481
Q15005	SPCS2	0.519652	12.99936124525	5.52542415041263	8.53931120636325e-06	0.000183871	3.35238707860149
Q9UBV2	SEL1L	0.518956	10.9902282569138	4.37867784731546	0.000174268504187763	0.00204078	0.401114172079884
P53985	SLC16A1	0.512043	9.54773390784193	2.89864687307299	0.00753084763868404	0.035906	-3.2001876358679
O43924	PDE6D	0.510119	8.99988637843237	4.19597603841751	0.000281523946271331	0.00291345	-0.053233511394021
Q14254	FLOT2	0.510043	13.3178048555679	5.3789596780929	1.25238138603075e-05	0.000251418	3.00294181698803
O75915	ARL6IP5	0.509841	14.3603339308016	3.03396034364905	0.00543070455392719	0.0284313	-2.91991490363075
Q9Y6I3	EPN1	0.502898	11.931187730319	3.65684449634214	0.00114069755185202	0.00853127	-1.42275214942023
P13987	CD59	0.502015	16.7367158133138	3.3336207890071	0.002589212141793	0.0164179	-2.23401199485295
P00387	CYB5R3	0.500419	16.6697216616515	6.27960500441302	1.21937214576218e-06	3.53883e-05	5.29890404421057
Q53FA7	TP53I3	0.499294	12.2479456165588	3.29670710392047	0.00283973335821996	0.0175511	-2.30312337569135
P09110	ACAA1	0.497198	13.4968159610428	4.82286664332316	5.4062363692601e-05	0.000810935	1.53382767323606
Q8IZ83	ALDH16A1	0.494387	10.3039140823101	2.92592471712313	0.00705346380388825	0.0341792	-3.16120640099014
Q9NVA2	SEPTIN11	0.493971	15.7054804479084	4.6933464644427	7.60721711086393e-05	0.00103891	1.2289659159911
P61009	SPCS3	0.490721	11.7321966371233	3.16049560533706	0.0039824702837126	0.0226238	-2.6397453637467
P42566	EPS15	0.488725	10.9068732560864	2.9058088476752	0.00740262172736491	0.0355486	-3.16817643909483
Q15477	SKIV2L	0.487338	11.1740877171177	3.09225718005599	0.00470994525435441	0.0257169	-2.78676011608285
Q12929	EPS8	0.484287	12.5167067665874	4.01619751733801	0.00045035186864379	0.00416069	-0.536502478336377
A2RRP1	NBAS	0.483527	9.53005513837681	2.83492885362233	0.00876807456030871	0.0405732	-3.37056546485506
P28161	GSTM2	0.482765	12.260469919104	3.06891053959528	0.00498686701657703	0.0268417	-2.86054461706868
P26440	IVD	0.473324	11.8592852110978	4.73741970158026	6.77253546080391e-05	0.000951719	1.34336870195187
P20908	COL5A1	0.465225	11.9082527854605	4.22425291750734	0.000261414912834629	0.00276975	0.0291015366490051
Q86VN1	VPS36	0.46512	10.0719624396591	2.88953594996636	0.00769701310741836	0.0365677	-3.24552440433947
P49748	ACADVL	0.464569	15.5649126666356	3.09581799490009	0.00466902525722407	0.0255981	-2.78852889472959
Q8TD19	NEK9	0.464104	12.5802861589562	5.77352221570167	4.4782055649619e-06	0.000111746	4.04010515804702
P62330	ARF6	0.458512	13.3713226017671	5.76745830621196	4.54916779975406e-06	0.000112002	4.04578759285235
P29218	IMPA1	0.45642	12.7192846794377	4.14579222176943	0.000321054050515506	0.00319854	-0.210881257389786
Q04446	GBE1	0.454891	16.2806162743547	4.11470560556223	0.000348246508288231	0.00338116	-0.295859683116348
P28288	ABCD3	0.451997	11.8337353488724	3.17960804176309	0.00379888450077113	0.0219979	-2.58808750210185
P15104	GLUL	0.44969	12.3266215776944	2.99466970123674	0.00597466660253127	0.0303854	-2.94923490991109
Q9H0R4	HDHD2	0.449279	10.6480575348696	3.1049788951069	0.00456530930861987	0.0252368	-2.76396973792655
P49411	TUFM	0.446572	15.5718091459793	3.01060012276315	0.00574813080756159	0.0296284	-2.96002141874097
O00764	PDXK	0.444843	13.2351619716742	3.16303046360503	0.00395764024116988	0.0225307	-2.63008697895868
P04792	HSPB1	0.440051	19.2317144888817	4.45023754666973	0.000144361403766756	0.0017499	0.559425587032059
Q8N5K1	CISD2	0.43929	10.3364840192287	3.79921870225035	0.000790804107538662	0.00651681	-1.060571524228
Q9BW91	NUDT9	0.438501	11.4557130761127	3.97358578752767	0.000503199039894977	0.00449345	-0.63341044812306
P35754	GLRX	0.436521	14.3812676066192	3.89293845294957	0.000620477705361375	0.00532693	-0.834870157281155
P35611	ADD1	0.433293	13.8624425335127	3.10133395159281	0.00460630872510363	0.0253584	-2.78287656131786
P51659	HSD17B4	0.42911	15.7798001864624	7.91207233339498	2.22612310904633e-08	1.23828e-06	9.30137330525137
P63092	GNAS	0.426988	13.5898926433152	3.10817360753626	0.0045296619314158	0.0251439	-2.76420701868555
Q53GQ0	HSD17B12	0.42663	15.3201544684998	4.28750552066622	0.000221442088155846	0.00240346	0.141124979165056
P84095	RHOG	0.423961	12.5905490058475	3.94188794748046	0.0005464319090034	0.00479925	-0.735818748060801
Q96HE7	ERO1A	0.423486	14.8953191788064	7.81442191280018	2.80206537507214e-08	1.39394e-06	9.0503736131483
Q92820	GGH	0.420319	9.51635162106276	3.17281749132293	0.0038631602136457	0.022087	-2.58707733744249
Q8NCW5	NAXE	0.419969	11.9724220535561	3.10260653828907	0.00459195437497508	0.0253316	-2.76778782223221
Q9BWS9	CHID1	0.419043	12.665429678284	3.34316010428832	0.00252803006075048	0.0160891	-2.21109318448861
O00505	KPNA3	0.417473	10.3775017485441	2.79897316198338	0.00954866004054963	0.0435811	-3.37728956448235
Q9Y2V2	CARHSP1	0.416532	13.5917173575213	3.7016666976417	0.00101674745617772	0.00789162	-1.3338519733275
Q96A65	EXOC4	0.416393	11.797247629058	3.07310723308587	0.00493596649412632	0.0266782	-2.82393439520049
Q93052	LPP	0.41535	13.6780191099491	4.89924882688133	4.42017780541337e-05	0.000694228	1.75185483987759
Q9NW15	ANO10	0.409888	12.10290685184	4.57874244405949	0.000102906650078449	0.00129742	0.92500626121323
Q9H4A4	RNPEP	0.408949	14.5976565155322	2.90712805970015	0.00737923000068241	0.0355486	-3.2245938294186
Q15019	SEPTIN2	0.406557	16.2007504181726	3.92642157311234	0.000568834744414579	0.00491517	-0.778184335162853
P07602	PSAP	0.404112	17.2795135238054	3.98533539231165	0.000488045279262408	0.00438748	-0.560796546092073
P00441	SOD1	0.399537	17.1981645839018	3.33274696635765	0.00259488761148126	0.0164179	-2.24301307739653
P09960	LTA4H	0.394731	14.9313052124184	5.8709374391038	3.48008886913919e-06	9.10964e-05	4.26136254562906
P51572	BCAP31	0.393001	14.5928069622075	4.27618485668491	0.000228121480452499	0.00246593	0.117160634973268
P50570	DNM2	0.392445	13.1804857138966	2.74967868654328	0.0107258224279192	0.0480502	-3.58138862153494
P49902	NT5C2	0.391825	12.7748650004922	2.85617756402435	0.00833554185473169	0.039252	-3.33298875891532
P11216	PYGB	0.391221	16.1492555083793	3.68574037597036	0.00105920124742772	0.0081973	-1.37682644423706
Q9BQB6	VKORC1	0.384273	13.6490096925251	3.29435435506939	0.00285647070689253	0.0176138	-2.32870783392824
Q13813	SPTAN1	0.378485	17.5316769560615	8.40568893063219	7.09203197884367e-09	4.85531e-07	10.428708754343
Q6NVY1	HIBCH	0.376957	11.9451424791075	3.72378862888418	0.000960530143509633	0.00754299	-1.25491655430961
Q8TCJ2	STT3B	0.370405	12.392752004282	4.35459016162829	0.000185661934948199	0.00213671	0.349212996004752
Q9Y6A9	SPCS1	0.368051	11.3677608130603	2.85032075360568	0.00845270227851193	0.0396339	-3.36198235343984
Q96S97	MYADM	0.367541	14.1239661462029	3.09363202148138	0.00469410538524613	0.0256829	-2.70284064504713
P30086	PEBP1	0.363442	16.4846072724437	5.2993738019325	1.54285722571473e-05	0.000294245	2.80423262645298
Q09666	AHNAK	0.355068	19.7192862911626	8.03184261834728	1.6816165654395e-08	9.55301e-07	9.62122336286934
P42330	AKR1C3	0.352342	14.6135863000957	4.83813380760112	5.19292954731141e-05	0.000796846	1.57472355266459
O43488	AKR7A2	0.35089	14.4722325828728	4.59840369619539	9.77096080993825e-05	0.00125425	0.977064486192151
Q9NYU2	UGGT1	0.348782	15.3889598333811	4.67804627438726	7.92040419274343e-05	0.00106269	1.20771919549989
P19367	HK1	0.344434	16.7445344558895	2.84371133370549	0.00858678864132059	0.0400705	-3.3608015275268
Q01082	SPTBN1	0.341381	17.9199267223071	3.01616594961608	0.00567093204356291	0.029287	-2.97677811293379
Q9NRW7	VPS45	0.338831	11.3982881730949	3.3186112977383	0.00268838696829919	0.0168894	-2.19948549500444
P10155	RO60	0.331484	13.8101548762393	3.71768221048208	0.000975736555839011	0.00763993	-1.29149608596707
O75874	IDH1	0.325364	16.1008774286103	3.68054064560643	0.00107343372716447	0.00825956	-1.38484566455242
P20700	LMNB1	0.318056	14.6120845552574	2.98888329328198	0.00605903883105108	0.0307051	-2.99482941084949
Q9UPT5	EXOC7	0.312807	11.8926065578933	3.65954625361823	0.00113282497819703	0.00852489	-1.41586187220456
Q969G5	CAVIN3	0.311648	14.8408439793218	4.09345606685133	0.00036813225724913	0.0035104	-0.294852053095282
Q9H488	POFUT1	0.30944	13.1266203937175	4.18346641875296	0.000290902010105322	0.0029832	-0.0778661914285905
Q13151	HNRNPA0	0.306021	12.6424459082589	4.66118513145191	8.2804818914549e-05	0.00108377	1.13081023791414
P04844	RPN2	0.304814	15.2309991687066	4.22024423088286	0.000264176640340321	0.00277697	-0.00570486374673607
Q15165	PON2	0.303712	12.6847673248359	3.00743051387984	0.0057925406339241	0.0297998	-2.98127796687557
Q07812	BAX	0.300382	12.751566533729	3.05526726576288	0.00515583405792345	0.0274225	-2.87567492146667
Q14738	PPP2R5D	0.297555	11.0285731588249	3.38811073133522	0.00225806634543433	0.0148159	-2.10181282769243
Q96IU4	ABHD14B	0.295694	12.7179180519071	4.77829143914567	6.08054466457293e-05	0.000877571	1.45597590991025
P18206	VCL	0.29567	18.8388752381702	4.5574764001788	0.000108838663566788	0.00135794	0.853421931539781
Q9UNH7	SNX6	0.294273	13.7875671706481	3.81389272151037	0.000761386163485803	0.00631336	-1.05258742826099
O75131	CPNE3	0.29368	14.2805083243432	3.15811730710152	0.00400590273522659	0.0226605	-2.60396979261895
P29144	TPP2	0.293097	13.8161199268832	3.09907514052698	0.00463189327103324	0.0254468	-2.75844579866507
Q9BWD1	ACAT2	0.293019	13.2271819660098	3.55193989885071	0.00149133703013015	0.010704	-1.614099977167
Q9C0E8	LNPK	0.288268	12.8122681278799	2.84073874463008	0.00864774762164663	0.0402256	-3.33427726905174
P10301	RRAS	0.287898	11.9184788429896	3.08272110122022	0.00482122949062736	0.0262708	-2.80371675924344
P48637	GSS	0.271532	12.9109265863735	3.367170575934	0.002380161364234	0.0153097	-2.13027991249014
P46977	STT3A	0.267382	14.0945576706607	3.17881069121888	0.00380637819728689	0.0219979	-2.58113967029182
P07339	CTSD	0.261644	18.0243808040491	3.06339929819414	0.00505447428831306	0.0269909	-2.84814529891149
P13798	APEH	0.25919	13.3232829659425	3.93136320243279	0.000561580281873975	0.0049046	-0.733602041707061
P26006	ITGA3	0.258531	15.0434196949479	3.21784308703523	0.00345573027553358	0.0204133	-2.49088745013925
Q99829	CPNE1	0.251687	14.0030862116139	3.40664036139115	0.00215510461453868	0.0143853	-2.00262186485209
Q9NY33	DPP3	0.25041	13.8376219817026	3.0520403978312	0.00519659064116791	0.0275296	-2.89920706372109
P63000	RAC1	0.247381	13.2423695107862	2.7393243854913	0.0109898566299228	0.0488753	-3.57639369735228
O00429	DNM1L	0.246001	13.8665677713729	4.04555145005667	0.000417171643398588	0.00393586	-0.450167145123907
P04843	RPN1	0.243217	16.4739381732333	3.92975106065061	0.000563936887023154	0.0049046	-0.694743281771513
Q9Y5X3	SNX5	0.242931	12.2162911352168	2.84382868626949	0.00858439044635843	0.0400705	-3.36569537925981
P07384	CAPN1	0.2332	15.2401901270703	3.00064535113653	0.00588871099118149	0.0301782	-3.00866817615951
O75396	SEC22B	0.228877	14.9151038353978	3.53656131128427	0.00155087028417177	0.0109546	-1.73884661449425
P49354	FNTA	0.223651	11.7954606297084	4.1540903092663	0.000314157806921127	0.0031617	-0.133263698783093
P30046	DDT	0.214448	15.157810643129	3.97052045727967	0.000507228162251776	0.00450494	-0.633614653184132
O94826	TOMM70	0.21433	12.9996643872972	2.92865327712787	0.0070073257345562	0.0341233	-3.08629323290226
P17612	PRKACA	0.20159	12.2087733753271	2.90426652287021	0.00743005881312257	0.035555	-3.19688894779516
P04899	GNAI2	0.200769	14.3597896583371	2.83687508790076	0.0087275914699008	0.040456	-3.29675248048144
Q86UP2	KTN1	0.194889	15.562510085555	2.97504746015845	0.00626540701552809	0.031504	-3.06420257236978
P50395	GDI2	0.163336	16.7499204230968	2.83976905371835	0.00866772146284611	0.0402484	-3.36953593734737
P60903	S100A10	0.159325	16.7820156154634	2.91927729247896	0.00716707793904249	0.0346668	-3.17460043586393
P21333	FLNA	0.128756	20.9073756981183	2.90423629178841	0.00743059756990846	0.035555	-3.00227202134954
P14618	PKM	-0.128261	20.7040856691282	-3.00285698736352	0.00585719806447687	0.0300745	-2.80089368829313
P62888	RPL30	-0.153039	15.7893809692686	-3.22682938121733	0.00337952005446991	0.0200518	-2.45139670937828
P08134	RHOC	-0.158584	13.5366396850106	-3.27688212832835	0.0029837816909649	0.0180651	-2.34469255423534
P31948	STIP1	-0.16829	15.8818879809195	-3.43018810705305	0.00203081095518401	0.0139032	-2.00005057580455
P49458	SRP9	-0.184013	13.3284179462195	-2.74996832470784	0.0107185231588384	0.0480502	-3.53941015011755
O60506	SYNCRIP	-0.18758	15.1870278798325	-2.8646837809281	0.00816811625584451	0.0385998	-3.31473218167999
P04075	ALDOA	-0.199751	19.4826850116346	-4.15287641338091	0.000315157402857304	0.0031617	-0.170836672854993
P62857	RPS28	-0.202865	14.7915232640363	-3.35846153727791	0.00243280178816384	0.0155397	-2.0903754278057
P62244	RPS15A	-0.205882	14.8695126508604	-3.46029628948975	0.00188198820237305	0.0129843	-1.92841985570231
P30419	NMT1	-0.206577	12.7842923057657	-3.06813109434782	0.00499637580981808	0.0268417	-2.81245914180911
P50502	ST13	-0.207883	14.9611245880697	-2.97896344984448	0.00620632869691852	0.0312658	-3.02643342425591
P26038	MSN	-0.209189	17.6426007374023	-5.12767434363555	2.42212077804268e-05	0.000414555	2.37465634779913
Q96AG4	LRRC59	-0.209329	16.2753711027475	-3.58148516442758	0.00138314684700599	0.0100624	-1.61774371397707
P12268	IMPDH2	-0.217302	15.3411187131078	-3.15899539379495	0.00399723591091372	0.0226595	-2.64882871747235
P13639	EEF2	-0.219841	18.6673466683346	-3.64667036346281	0.00117082634205812	0.00873214	-1.47288185413415
O43399	TPD52L2	-0.220079	14.86276113741	-2.75856272420726	0.0105040474307914	0.0473747	-3.47076574483283
P63104	YWHAZ	-0.225082	18.0329665659956	-3.36630611670053	0.00238533675503219	0.0153097	-2.10577396619086
P25398	RPS12	-0.22877	16.4680720369228	-3.80587226613222	0.000777329573795766	0.0064256	-1.06068288716806
Q9UQ80	PA2G4	-0.230679	15.0745125283117	-2.93087746388504	0.00696992852383978	0.0340837	-3.11775029591675
P62826	RAN	-0.232041	16.0594098624239	-3.37943196249477	0.00230791479070563	0.0150185	-2.07290700237629
Q9BZG1	RAB34	-0.233162	11.629598661865	-3.26929374893004	0.00304076407579237	0.018327	-2.35207902973747
P37108	SRP14	-0.237008	13.2125150019401	-2.85026774777849	0.00845376969398892	0.0396339	-3.32713220006823
O60888	CUTA	-0.238194	13.380781929039	-2.79273000207966	0.00969070839792825	0.0440787	-3.44098219396872
Q14974	KPNB1	-0.238568	15.5742077821067	-2.97091565258656	0.00632832166561031	0.0316416	-3.07603748047643
Q96AY3	FKBP10	-0.242665	16.5294009679061	-3.36280071645941	0.002406434957883	0.0154081	-1.92194378419742
P41252	IARS1	-0.246827	15.1461633028763	-2.73542813651178	0.0110907837641602	0.04919	-3.60623942628096
P60900	PSMA6	-0.248945	15.8329321059507	-3.75165340092736	0.0008940357584437	0.00716839	-1.20425260386919
Q9ULV4	CORO1C	-0.251565	15.6047735647921	-2.82563896141705	0.00896376858615472	0.041407	-3.40441361219146
P63244	RACK1	-0.253245	17.276327613122	-3.78302491401905	0.00082456417524179	0.00671215	-1.09524364394511
P49721	PSMB2	-0.254143	14.0293671996648	-3.28459013964125	0.00292695642382224	0.0178018	-2.33858475349385
Q16543	CDC37	-0.255526	14.46397791541	-3.65932778454111	0.00113345959042853	0.00852489	-1.41590744859615
P63241	EIF5A	-0.256366	15.7466952373644	-3.42066869123947	0.00208019710512737	0.0141326	-2.00611910213794
P62269	RPS18	-0.257956	15.4472276964029	-3.85596358803655	0.000682872682825116	0.00584381	-0.939356521348766
O60701	UGDH	-0.259817	16.5016097066952	-4.1152080968401	0.000347789354974057	0.00338116	-0.276871862998964
Q9NP72	RAB18	-0.260711	13.7370140742392	-4.80096778262515	5.72760392311324e-05	0.000840258	1.49356744453778
Q07065	CKAP4	-0.260965	18.3861621054729	-2.9829589771991	0.00614659748141591	0.0310822	-3.01525197330061
P84090	ERH	-0.263229	14.3988342959202	-3.30171891972186	0.00280439469095643	0.0174539	-2.28108356831127
P07737	PFN1	-0.263659	18.5260697115686	-3.39094780319909	0.00224199841872443	0.0148159	-2.10065570078128
Q9Y281	CFL2	-0.267055	13.7510087247057	-2.82291566493731	0.00902191318793556	0.0416036	-3.40773131944295
Q96I24	FUBP3	-0.269332	12.2929022857315	-3.82362953607088	0.000742461874756029	0.00621157	-1.0112612774531
P49406	MRPL19	-0.271048	10.4266362155042	-3.3241067360155	0.00265165719181954	0.0167374	-2.16088249239531
P60953	CDC42	-0.273464	14.3808000017092	-4.03093011048126	0.000433385667038823	0.00403185	-0.50212715832631
Q9BVG4	PBDC1	-0.274071	12.6700685149783	-3.41852346432221	0.0020914862221103	0.0141733	-1.97377636566862
P09651	HNRNPA1	-0.275791	16.6475847583732	-3.15480453811959	0.00403876291259961	0.02275	-2.65413258118486
Q969H8	MYDGF	-0.277718	15.6990791816282	-3.53875321542296	0.00154224572544066	0.0109225	-1.70173441472359
Q8WZA0	LZIC	-0.278541	9.68609995033666	-2.79951418210026	0.00953644332335787	0.0435811	-3.42307871801396
Q9UGV2	NDRG3	-0.281492	10.5963635748228	-2.81068868245415	0.00928738709443155	0.0426804	-3.40563344906038
P62633	CNBP	-0.281553	12.4344209108522	-3.03985493918515	0.00535329172336557	0.0281808	-2.86506272924494
P19623	SRM	-0.282457	14.4946323709612	-3.41396473228269	0.00211567391281044	0.0143009	-2.0170581063485
P60983	GMFB	-0.284682	12.8973312949151	-4.10418440683447	0.000357956038355286	0.00345033	-0.258644124109444
P21980	TGM2	-0.285117	17.5647845768409	-3.19607965837156	0.00364721570613468	0.0212158	-2.5301242460898
Q9UNF0	PACSIN2	-0.285419	13.217340597884	-3.17574921333873	0.00383528292955767	0.0220474	-2.54349125209399
P22234	PAICS	-0.286176	14.6695129393025	-2.94414872916392	0.00675069892927153	0.033133	-3.12814957403874
P05198	EIF2S1	-0.289937	14.873476777745	-5.91674027569251	3.09183836628527e-06	8.25521e-05	4.36485430216755
P49588	AARS1	-0.295145	15.2147941131254	-5.3642421266776	1.30160192058431e-05	0.000257428	2.95016178331809
Q02543	RPL18A	-0.29666	15.3934869930146	-2.86679641278259	0.00812703019208709	0.0384737	-3.29984752232301
O00299	CLIC1	-0.299471	16.8209813095261	-4.48651474851438	0.000131210842665203	0.00160703	0.658262376179194
P24534	EEF1B2	-0.30313	15.0248435971393	-4.31726175618408	0.000204796689741299	0.0022879	0.253756906213778
Q13123	IK	-0.30356	9.38111585678095	-2.73952215111691	0.0109847568682539	0.0488753	-3.59530738799467
P61769	B2M	-0.30609	13.5019085560904	-3.03760482705944	0.00538271690677797	0.0282355	-2.88931562125311
P52597	HNRNPF	-0.311797	13.5597049705962	-3.7370588999012	0.000928279875612186	0.00733286	-1.20346144718783
O96005	CLPTM1	-0.317546	11.5684883395888	-3.40132074711029	0.00218418844589297	0.0145195	-2.05576331852438
Q99471	PFDN5	-0.321353	11.8057855971831	-2.9665033828521	0.00639617078231269	0.0319211	-3.05382093258411
Q3MHD2	LSM12	-0.323779	10.8567824318754	-2.94558807766993	0.00672732015107115	0.0330791	-3.05783985343814
Q13098	GPS1	-0.325989	11.7134022248844	-2.73887270417274	0.0110015124367599	0.0488753	-3.57427018543869
Q9NQT5	EXOSC3	-0.326238	8.90153993473392	-4.04101178288234	0.000422140640427677	0.00396872	-0.44014994347048
Q969N2	PIGT	-0.327987	9.04118465008042	-3.05725728800785	0.00513085182202799	0.0273441	-2.80594043109473
P62306	SNRPF	-0.328412	12.9278328147086	-3.05122324512466	0.00520696035255405	0.0275299	-2.8904781703702
Q9UJU6	DBNL	-0.33049	14.6647749973432	-4.13379729422797	0.000331288118681033	0.00326398	-0.210506468224563
O14653	GOSR2	-0.331749	10.491824186549	-3.24743710198715	0.00321081549578114	0.0191787	-2.43161327130715
P28074	PSMB5	-0.332962	14.7795323263005	-4.97017178778918	3.66664384879841e-05	0.000590029	1.94542584145346
P35268	RPL22	-0.335047	15.3079924491164	-4.21856402339904	0.000265342776303471	0.00277829	0.0689929974312822
P46379	BAG6	-0.335253	11.5370862480252	-3.66225534092921	0.00112498437976209	0.00850909	-1.42609032530526
P29692	EEF1D	-0.341336	16.7284228928946	-4.03734421623152	0.000426197690378569	0.0039928	-0.477844572059372
P54920	NAPA	-0.343184	14.6143502976372	-4.81721335269484	5.48742858312115e-05	0.000813969	1.52604413395095
O75608	LYPLA1	-0.345257	10.78970104393	-2.79043812869474	0.00974335283127994	0.0441677	-3.39238578696949
P41091	EIF2S3	-0.346577	14.9112369403256	-3.58042748856468	0.0013868843234464	0.0100624	-1.60776314648778
P47897	QARS1	-0.347946	13.6367886719293	-2.99473827752092	0.0059736734307009	0.0303854	-2.98032936192539
P23919	DTYMK	-0.348741	12.345239242506	-3.41035465413284	0.00213502050986127	0.014359	-2.00923063648784
Q8IZP0	ABI1	-0.353788	10.9611142142866	-2.8752438287394	0.00796469404542469	0.0377722	-3.26491673439152
P20936	RASA1	-0.356457	10.5711268908975	-2.7879974045528	0.00979971280149737	0.0443479	-3.47714911655731
Q14764	MVP	-0.36031	17.0042204396454	-6.33460773173809	1.06015861268412e-06	3.18048e-05	5.45317493000582
P63272	SUPT4H1	-0.361023	9.49848094340091	-3.38523797305641	0.00227445005345062	0.0148479	-2.10218566370718
Q9Y5S1	TRPV2	-0.368025	12.7272512774786	-2.79093126225716	0.00973200281351843	0.0441677	-3.47751841406758
P63313	TMSB10	-0.369466	17.4598698637549	-5.02457049431128	3.17717246336097e-05	0.000517259	2.06753024641776
Q9NR12	PDLIM7	-0.369773	14.608097325591	-3.83414677182907	0.000722539560793221	0.00608574	-0.981037722993575
Q99436	PSMB7	-0.371938	12.481184778525	-4.57834017388157	0.000103015811477451	0.00129742	0.961471730464891
P62314	SNRPD1	-0.378048	11.3468320731261	-4.0065952743851	0.000461760934133826	0.0042327	-0.443936286750684
P62310	LSM3	-0.385011	11.8079818886115	-3.38577178472189	0.00227139697023444	0.0148479	-2.0959481478074
P84103	SRSF3	-0.385402	14.1304524169948	-3.73864884099636	0.000924487784813463	0.00732458	-1.12895167822896
P36873	PPP1CC	-0.389694	10.9534346997644	-5.76549733247918	4.57235845699156e-06	0.000112002	4.08195825113756
P30043	BLVRB	-0.391433	13.3812645723861	-3.54052795649815	0.00153529682905214	0.0109022	-1.7344587673839
Q96FQ6	S100A16	-0.391809	13.9152094263514	-5.34641620744551	1.36383643424146e-05	0.000265799	2.90616190442393
Q9H2D6	TRIOBP	-0.392331	12.4462620129431	-3.5262317562257	0.00159215054382213	0.011187	-1.7634841503333
O75821	EIF3G	-0.393054	11.3684650244303	-2.96479910766485	0.00642256297762671	0.031993	-3.0456422017642
P16070	CD44	-0.393516	15.6014868593939	-4.10242446431164	0.000359606133243299	0.00345377	-0.256231804820553
P62266	RPS23	-0.394121	14.474611727781	-2.81247815404366	0.00924807836246372	0.0425731	-3.42585297789722
O00233	PSMD9	-0.395329	12.8713762352929	-3.74180769485421	0.000916998732029954	0.00728686	-1.2140758310835
O00410	IPO5	-0.402049	15.7941864405955	-7.0615024037669	1.72141566743786e-07	6.96391e-06	7.25364563962697
O75347	TBCA	-0.404204	14.4049973750339	-4.76289491659108	6.33250298975414e-05	0.00090416	1.42489961445539
P62273	RPS29	-0.410047	12.3310520349225	-3.63089562649597	0.00121908376295203	0.00906672	-1.49406603676199
Q9UHV9	PFDN2	-0.416913	12.5291990755044	-4.44897438274575	0.000144842210437477	0.0017499	0.615777973177436
O75822	EIF3J	-0.418077	11.8816294782057	-5.16164312092666	2.21515397154744e-05	0.000386566	2.45877758504903
Q9H4M9	EHD1	-0.430379	14.7577184421084	-6.80047629061087	3.28366073724437e-07	1.1536e-05	6.60631960514395
Q9Y5K6	CD2AP	-0.430398	11.5305217037067	-2.91282147351997	0.00727907897800357	0.0351449	-3.1847869734866
O43684	BUB3	-0.430408	12.6380373202255	-4.66620752220652	8.17154933123439e-05	0.0010834	1.14015695851764
Q99729	HNRNPAB	-0.431055	13.4740554800273	-4.34871129935088	0.000188553168986309	0.00215116	0.302894327435998
P63279	UBE2I	-0.432753	9.83041967670852	-3.77649965458393	0.000838563833720267	0.00678474	-1.07750925376842
Q08945	SSRP1	-0.432783	10.9593605716351	-5.53806591322133	8.26217711011617e-06	0.00017935	3.5368004558082
Q32MZ4	LRRFIP1	-0.432974	13.1320744699813	-2.93537788581019	0.00689483821817015	0.0337784	-3.16304453735246
Q05707	COL14A1	-0.435933	12.2170729538351	-2.95033844241008	0.00665070693722595	0.0328233	-3.05862069418386
P50454	SERPINH1	-0.436227	18.9358921602748	-4.66505064931235	8.19651362987813e-05	0.0010834	1.13076250466066
P42892	ECE1	-0.437756	13.5325987256116	-3.47664132215806	0.00180568933685325	0.0125226	-1.87502737405324
Q02790	FKBP4	-0.441879	13.636176042039	-5.7561304235062	4.68479331035255e-06	0.000112688	3.96097572009012
Q5VZF2	MBNL2	-0.451335	9.96362118245984	-3.66854107739986	0.00110699608335971	0.0084448	-1.41924444531179
P13797	PLS3	-0.452627	16.671120811314	-9.48010924371241	6.57412129724834e-10	9.23837e-08	12.7866909022373
P37802	TAGLN2	-0.456029	18.0388229307825	-5.71874303401592	5.16214212431293e-06	0.000121844	3.856300998273
Q15654	TRIP6	-0.465612	11.6898905364776	-4.15281424574306	0.000315208680119421	0.0031617	-0.133822237262288
Q16822	PCK2	-0.465725	13.2716690572547	-2.95288775993762	0.006609934774087	0.0326986	-3.09178609116198
O95084	PRSS23	-0.46817	9.62828527780281	-2.99889814258721	0.00591372065829211	0.0302476	-2.98025796714985
Q15029	EFTUD2	-0.469532	12.8193735098734	-3.43720698877619	0.00199512805408076	0.0136941	-1.89793998915269
Q9GZT3	SLIRP	-0.470352	12.7609336200108	-5.69434367526209	5.49990765581598e-06	0.000126593	3.88465779479595
Q9NYF8	BCLAF1	-0.474898	11.1694751793707	-3.28901776518169	0.00289478876117879	0.017768	-2.26085183816384
Q9UHX1	PUF60	-0.479572	11.8451490080134	-2.98167951237753	0.00616566501143122	0.0311197	-2.99755215543586
Q14444	CAPRIN1	-0.484299	13.4741931261264	-4.42300890240808	0.000155086367111232	0.00183222	0.50305449702224
P39687	ANP32A	-0.485165	12.1703567473039	-3.02859958615763	0.00550203377410184	0.0286922	-2.86117070383881
Q7Z2Z2	EFL1	-0.488672	8.86978733412581	-3.51992844574644	0.00161786408138517	0.0113378	-1.69495015517655
Q53H82	LACTB2	-0.489555	10.5730482000075	-3.19329237653269	0.00367246476469295	0.0213163	-2.50125269655722
P31689	DNAJA1	-0.490893	12.0694647814663	-3.98361789707838	0.000490231971371811	0.00439235	-0.620717005362268
O14979	HNRNPDL	-0.490901	13.9467090998494	-11.0896534789216	2.45639264176912e-11	7.69008e-09	16.014185246099
P61289	PSME3	-0.492912	12.9825987757713	-5.13736709893177	2.36115744725852e-05	0.000409298	2.36828767884703
Q9UH62	ARMCX3	-0.493562	11.3861794682132	-3.23192718390949	0.00333700923086477	0.0198437	-2.34890225932412
Q16629	SRSF7	-0.494531	13.3449165413745	-4.25887108527034	0.000238725414605321	0.00254959	0.167917759577829
O95816	BAG2	-0.494652	13.0685250789243	-5.12062595159652	2.4674434703269e-05	0.000416967	2.32572089754783
P09497	CLTB	-0.498399	11.7875981331067	-2.84309496410082	0.0085993950616925	0.0400705	-3.33778715759945
Q9GZZ1	NAA50	-0.500682	10.486744249689	-3.19699425574215	0.00363896711459201	0.0212158	-2.53886810358783
P62136	PPP1CA	-0.504965	13.1121032038236	-5.07135176679251	2.80901126257976e-05	0.000465842	2.19324202216541
Q9Y3A5	SBDS	-0.509543	13.1423983771727	-4.52998389661723	0.000117015493256602	0.00143978	0.83480146645341
Q16658	FSCN1	-0.511277	17.0982473961996	-6.71101459732526	4.10475692767554e-07	1.3873e-05	6.39776188245645
Q9NUQ6	SPATS2L	-0.517939	10.8715655641685	-3.42651509836913	0.00204973001110211	0.0139969	-1.96346566639995
Q9UJ70	NAGK	-0.532365	14.5123956534092	-2.92846310690213	0.00701053206496588	0.0341233	-3.15385411618582
P23588	EIF4B	-0.535988	11.7700457505461	-5.18417684553328	2.08776251945213e-05	0.000366732	2.47939019855808
Q92520	FAM3C	-0.539437	13.0586279464516	-3.54289975760469	0.00152605776857466	0.0108946	-1.66758878158512
P50552	VASP	-0.542309	13.4504833238793	-8.92150922233601	2.22140147142236e-09	2.04522e-07	11.5762787733162
Q92598	HSPH1	-0.542576	13.9271230047574	-8.03861775539561	1.65523741201478e-08	9.55301e-07	9.56809010607624
Q01469	FABP5	-0.545402	13.2432750073768	-4.34034791212866	0.00019274353052636	0.00218062	0.277767496021702
Q07666	KHDRBS1	-0.545449	12.649804915027	-3.65741974017409	0.00113901689706308	0.00853127	-1.32586656772281
P41250	GARS1	-0.549814	15.986996375026	-3.14035429134506	0.00418514924661697	0.0235249	-2.69889063640958
Q8N684	CPSF7	-0.551617	10.7663796619259	-3.22282194587076	0.00341330390620834	0.0202074	-2.47460163239436
O15355	PPM1G	-0.552553	10.172535689036	-4.96150864538937	3.75129669763506e-05	0.000599758	1.9405334530094
Q13158	FADD	-0.554796	8.55695240355877	-4.11044971270007	0.000352142309564535	0.00340659	-0.26402910964054
O95793	STAU1	-0.561827	11.6889761498709	-4.2630982860617	0.000236092176901743	0.00253159	0.0843492019270142
P62328	TMSB4X	-0.562924	18.3008923587431	-3.61931908161187	0.00125572876442993	0.00929108	-1.50375444899416
P25205	MCM3	-0.564462	9.73231373818432	-3.11397281260903	0.0044656333985695	0.0248401	-2.72925487292378
Q9H307	PNN	-0.574323	10.7874316890542	-3.27985240267507	0.00296175916879813	0.0179725	-2.28338627365953
Q13442	PDAP1	-0.579453	12.7525788544393	-4.71595549699404	7.1669327808862e-05	0.000996652	1.34737310490342
Q9Y2R9	MRPS7	-0.580953	10.2668593748231	-3.2366185411282	0.00329834322933385	0.0196575	-2.41061034725051
Q15459	SF3A1	-0.582558	12.1012528735517	-5.25814510827147	1.7191270937844e-05	0.000316557	2.68517269634815
O95373	IPO7	-0.586836	13.1558413055357	-5.60255169661358	6.98355540858261e-06	0.000159368	3.65866268769913
P54577	YARS1	-0.588567	15.0798587712168	-8.23522547792499	1.04892223298576e-08	6.66815e-07	10.0471531209753
P61956	SUMO2	-0.593907	11.2181879716938	-3.89957663390598	0.000609885358166602	0.00525288	-0.81908048813283
O75438	NDUFB1	-0.594718	10.2139009359448	-3.30776417208203	0.002762334134429	0.0172727	-2.22757093699623
P53999	SUB1	-0.595459	12.4357053045683	-4.28815177535537	0.00022106669652058	0.00240346	0.241629435175685
Q14320	FAM50A	-0.599823	10.1346905685281	-3.74218632483973	0.000916105070058425	0.00728686	-1.18545122259401
Q9NZL4	HSPBP1	-0.601486	8.73248712246394	-3.78374767099217	0.000823027705980165	0.00671215	-1.1197160682099
Q9Y3E0	GOLT1B	-0.601534	11.5926869613959	-5.58871985032735	7.23982898003698e-06	0.000163816	3.53346504454751
P55209	NAP1L1	-0.602453	15.1102231925173	-3.17640223451057	0.00382909983180088	0.0220474	-2.59873538720941
Q96IJ6	GMPPA	-0.607399	11.9489144247701	-6.70426391962067	4.17462865073755e-07	1.39328e-05	6.36468671468531
P28072	PSMB6	-0.613691	13.3415517489575	-5.56761716519441	7.64924118297991e-06	0.000170196	3.48941591949347
Q9BXF6	RAB11FIP5	-0.619745	10.6480016687043	-3.02633081148089	0.0055324902672499	0.0287948	-2.91615570656399
Q9Y2W1	THRAP3	-0.626355	10.763603773331	-3.67541490949201	0.00108764668499653	0.00832096	-1.29870424116037
O43175	PHGDH	-0.632011	15.1053534051753	-3.07468984544372	0.0049169007919962	0.0266291	-2.84208860772007
P00491	PNP	-0.634106	14.2363344310076	-8.06194152055431	1.56762250660704e-08	9.4609e-07	9.67906373667087
Q8TB61	SLC35B2	-0.635374	11.1677159889723	-5.84552212243712	3.71646229536128e-06	9.59617e-05	4.19431524492363
Q12874	SF3A3	-0.635507	11.1934202440194	-2.9526833549535	0.00661319511048784	0.0326986	-3.07346369368146
P61081	UBE2M	-0.638783	12.3497843033343	-2.7992176838398	0.00954313669145631	0.0435811	-3.46648694227862
Q14011	CIRBP	-0.639779	10.9974299894289	-7.88252030048528	2.38634650766062e-08	1.29067e-06	9.20929794728218
Q14192	FHL2	-0.644474	13.6697168299232	-4.14437140157019	0.00032224977103808	0.00319854	-0.216140726714213
P23381	WARS1	-0.648554	15.1678857895896	-8.64902184485907	4.08355753708124e-09	3.11517e-07	10.9667451141319
Q08J23	NSUN2	-0.653096	11.7306384715629	-3.99322745381855	0.00047812020080364	0.00433465	-0.603404270338786
P52758	RIDA	-0.656823	10.3400390380174	-3.61469702827836	0.00127065816999009	0.00935296	-1.55211698917639
Q15758	SLC1A5	-0.659316	11.8829564304513	-3.9639141474787	0.000516020018345257	0.00456216	-0.684928820615399
Q01105	SET	-0.661014	13.9386745446091	-3.16481127742593	0.00394028538746627	0.0224798	-2.63136918568403
Q9Y6E2	BZW2	-0.66296	10.2871810740269	-4.96999547766079	3.6683474329823e-05	0.000590029	1.98287643603729
Q07955	SRSF1	-0.665388	14.4537332139711	-4.14208790011166	0.00032418073624621	0.00320579	-0.136428192329078
P02765	AHSG	-0.665986	13.4067159466569	-3.20083260638625	0.00360454496609299	0.0211128	-2.37602132953655
Q8TEX9	IPO4	-0.66623	11.802885642124	-3.10556524315473	0.00455874661974558	0.0252368	-2.75700041850081
E9PAV3	NACA	-0.681702	14.5066179109103	-5.20144103385249	1.99516804611957e-05	0.00035514	2.52545361884522
Q13765	NACA	-0.681702	14.5066179109103	-5.20144103385249	1.99516804611957e-05	0.00035514	2.52545361884522
O95340	PAPSS2	-0.689369	13.4476045493818	-4.90461816039278	4.35806027470815e-05	0.000688522	1.74679294828187
Q15036	SNX17	-0.693391	10.2615301484457	-3.77478518697466	0.000842280653586817	0.00679423	-1.14859903784683
P41236	PPP1R2	-0.696671	10.2963970554067	-5.24134993059187	1.79662194182717e-05	0.00032472	2.7464491426073
Q9HB71	CACYBP	-0.706915	13.5369346064868	-7.67467522473911	3.90325931992161e-08	1.86102e-06	8.7116569415372
O43765	SGTA	-0.710723	11.9930335530194	-4.21053974414728	0.000270982698835138	0.00281527	-0.0174317363814218
Q16864	ATP6V1F	-0.715628	10.9491293990351	-5.48206720448103	9.56307490693701e-06	0.000199859	3.36766431552802
Q53GG5	PDLIM3	-0.716682	13.1596035737155	-5.41695709889229	1.13380249123288e-05	0.000231532	3.08601933271991
Q9Y266	NUDC	-0.718438	12.9931027573513	-7.61330309171278	4.51849187223745e-08	2.11656e-06	8.58452563731863
P26447	S100A4	-0.723606	16.1974625272794	-7.45712789051822	6.57208521963275e-08	2.78531e-06	8.19605411219627
Q99622	C12orf57	-0.724113	9.94475538249137	-3.42268945987992	0.00206961702047165	0.0140966	-2.01212921919142
Q6PIU2	NCEH1	-0.726936	13.0329395422115	-7.48380928196585	6.16324079370948e-08	2.65417e-06	8.29339802300352
P48960	ADGRE5	-0.727297	11.915935562984	-4.13133759533646	0.000333426268097379	0.00327297	-0.258356458158028
Q16527	CSRP2	-0.727481	13.8642242675662	-5.30565752730023	1.5176379993639e-05	0.000291518	2.80295706175196
Q12955	ANK3	-0.731352	14.0143511568304	-6.98761687656327	2.0649802479189e-07	7.99058e-06	7.10644725947207
Q96CT7	CCDC124	-0.740872	11.7481856983872	-3.54556343152222	0.00151574630788167	0.01085	-1.68606769426482
O14530	TXNDC9	-0.743907	9.21005530164916	-3.20069329614475	0.00360578879754378	0.0211128	-2.51433925709193
Q9UHB6	LIMA1	-0.745833	15.1745185771609	-8.69566386081492	3.67685337855508e-09	2.97491e-07	11.0728607529816
P17096	HMGA1	-0.754645	12.8137416550279	-4.2924821573778	0.000218567537138144	0.0023917	0.169291548293833
P56537	EIF6	-0.763556	13.9947261556801	-11.8151026013731	6.17692683143759e-12	3.29848e-09	17.3435717052153
P69905	HBA1	-0.76701	15.90276104822	-3.06819955717718	0.00499553990762493	0.0268417	-2.84319336733178
Q9GZQ8	MAP1LC3B	-0.783276	12.3898700186139	-4.34713752638121	0.000189334713770718	0.00215116	0.330509550870342
A6NCE7	MAP1LC3B2	-0.783276	12.3898700186139	-4.34713752638121	0.000189334713770718	0.00215116	0.330509550870342
P23193	TCEA1	-0.783386	11.3485597534003	-5.50188154493183	9.08067498941843e-06	0.000193963	3.35360088255201
Q9Y2L1	DIS3	-0.784865	8.68956483437459	-2.95932739002039	0.00650799962386049	0.0322981	-3.11487000211003
P30520	ADSS2	-0.793895	13.0128189090226	-6.84325507351208	2.95223908673776e-07	1.06909e-05	6.70632347294243
P11233	RALA	-0.796531	11.1325033597288	-4.17283640682151	0.000299113635882875	0.0030407	-0.0932440683065323
Q6P2Q9	PRPF8	-0.817032	10.9313860514785	-2.85718961477235	0.00831545301799071	0.0392266	-3.28102249699701
P80217	IFI35	-0.820512	10.4553877324391	-4.36515076252723	0.000180578413991337	0.00210543	0.372194787313751
Q7Z392	TRAPPC11	-0.836413	7.43751300832875	-3.07793610941646	0.00487801336305781	0.0265258	-2.65724005455113
P35659	DEK	-0.84319	11.3254497122785	-4.62829457961934	9.03059408894098e-05	0.00117047	1.10996090877289
P60891	PRPS1	-0.847688	13.3093567367719	-4.30653316492235	0.000210649895781374	0.00233376	0.196490091378866
P40189	IL6ST	-0.850491	11.6498495265166	-4.17232442061362	0.000299514883554944	0.0030407	-0.116415208969095
Q8IZ07	ANKRD13A	-0.854949	11.0906942764249	-4.10060388037254	0.000361320996788101	0.0034578	-0.328716995663188
O94776	MTA2	-0.858342	9.93086581525735	-4.22227733076188	0.000262772370760978	0.00277313	-0.0193841033257796
P12004	PCNA	-0.85968	12.7723033284219	-6.06853502512174	2.0918467561228e-06	5.69922e-05	4.75360904905331
Q9Y617	PSAT1	-0.865915	15.1668101259705	-5.31048137932719	1.49855987228277e-05	0.000289939	2.82502274798399
Q06210	GFPT1	-0.875238	13.7353571862973	-4.70008153083688	7.47330545673911e-05	0.00103387	1.23231999670778
Q5ZPR3	CD276	-0.893757	11.7397919673598	-5.54978361226575	8.01341286930108e-06	0.000176825	3.42001485605714
P00533	EGFR	-0.903092	10.9310972570031	-6.40312778171458	8.90967250436512e-07	2.70328e-05	5.61821932370137
Q9H910	JPT2	-0.911297	11.3541630612029	-6.32078236814392	1.09807513250137e-06	3.22182e-05	5.44384807351363
P08123	COL1A2	-0.914738	14.3387364100806	-3.9867623157848	0.000486235854947808	0.00438598	-0.510385804496066
P05121	SERPINE1	-0.915241	13.3369490299199	-3.83020281757292	0.000729948116734902	0.00612881	-0.975251147520062
Q13641	TPBG	-0.923381	11.1429404582187	-3.79660451880274	0.000796160739172541	0.00654077	-1.09136784277518
P98179	RBM3	-0.923559	12.1005579461521	-5.57782464446354	7.44836566238321e-06	0.000167119	3.50095725330917
Q9ULT8	HECTD1	-0.925321	9.84635176953379	-4.61259619234208	9.41216432161123e-05	0.00121403	1.12143135041194
O14672	ADAM10	-0.946304	11.270480646901	-3.83627623585813	0.000718570205195952	0.00607146	-0.978911976343989
Q76M96	CCDC80	-0.948837	14.0554433524556	-14.2400234283332	9.14633556044473e-14	2.44207e-10	21.2448554028558
Q9Y6W5	WASF2	-0.953864	10.1563192008218	-3.01799934948844	0.00564571985553661	0.02927	-2.94126038446433
A5YKK6	CNOT1	-0.964236	9.69912886743816	-2.78295651206269	0.00991708882851731	0.0448031	-3.47496490815636
P16234	PDGFRA	-0.967681	11.688015142359	-3.58327826283055	0.0013768330597634	0.0100535	-1.59232055039539
Q9BXJ9	NAA15	-0.986424	11.5776365753672	-4.74921678070252	6.56508702564394e-05	0.000927449	1.36857455675133
P78559	MAP1A	-0.998031	12.4075991193862	-2.92761583183359	0.00702483433706164	0.0341233	-3.14981969665688
Q96SL4	GPX7	-1.00062	9.51927751339138	-7.19634231567866	1.23709962215498e-07	5.08162e-06	7.56802935853411
P62312	LSM6	-1.0136	9.74696332975762	-3.81585091669863	0.000757542595205352	0.00630106	-1.03615228851435
P23458	JAK1	-1.01369	9.8802848293613	-4.01191365665139	0.000455407036279544	0.00419289	-0.56429805401616
Q13501	SQSTM1	-1.01372	13.6724884222346	-4.7514575186401	6.5264083708383e-05	0.000926889	1.3491037171722
Q6UB35	MTHFD1L	-1.01883	10.7594739529305	-5.0640211300193	2.86373707771277e-05	0.000469091	2.17726577428774
Q13610	PWP1	-1.01977	9.49690083079003	-3.29740521742237	0.00283478525646278	0.0175511	-2.30532473056479
P02452	COL1A1	-1.0314	14.8854285735396	-5.19386104421005	2.03530266071488e-05	0.000359885	2.5989189360407
P08195	SLC3A2	-1.04842	13.7539328218006	-3.59583708013359	0.00133339266614254	0.00978065	-1.57843649182409
Q6UXN9	WDR82	-1.04976	10.078856602063	-5.81115231587485	4.06219673746718e-06	0.000102321	4.17079531275309
[truncated: 2,111 more rows]

## Sheet: Dif_expr_filtered
Upregulated after crenigacestat treatment
[truncated: 110 more rows]

[truncated: 1 more sheets: Crenigacestat-specific proteins]
